# Supplementary material for: A condition-specific codon optimization approach for improved heterologous gene expression in Saccharomyces cerevisiae
Source: BMC Syst Biol. 2014 Mar 17;8:33. doi: 10.1186/1752-0509-8-33 (PMC4004289; doi:10.1186/1752-0509-8-33)
Supplement: Additional file 1 — Python script ‘CodonUsageAnalysis’ to read gene sequence(s) as a text file and determines the codon distribution, which is output in a .txt file. [file 1752-0509-8-33-S1.txt]

#Read a file into the program as a string, name that string Linestring
myfile = raw_input("What file should be analyzed? Remember to include .txt! ")
linestring = open(myfile, 'r').read()

#Remove all spaces, carraige returns and name string Linestring_scrub
linestring_scrub = linestring.rstrip('\r\n')
linestring_scrub = linestring_scrub.replace("\r","")
linestring_scrub = linestring_scrub.replace("\n","")

#Determine the number of codons by dividing the length of the scrubbed string by 3
CodonNumber = len(linestring_scrub)/3

#Assign each codon to a string
Ala1 = 'GCG'
Ala2 = 'GCA'
Ala3 = 'GCT'
Ala4 = 'GCC'
Cys1 = 'TGT'
Cys2 = 'TGC'
Asp1 = 'GAT'
Asp2 = 'GAC'
Glu1 = 'GAG'
Glu2 = 'GAA'
Phe1 = 'TTT'
Phe2 = 'TTC'
Gly1 = 'GGG'
Gly2 = 'GGA'
Gly3 = 'GGT'
Gly4 = 'GGC'
His1 = 'CAT'
His2 = 'CAC'
Ile1 = 'ATA'
Ile2 = 'ATT'
Ile3 = 'ATC'
Lys1 = 'AAG'
Lys2 = 'AAA'
Leu1 = 'TTG'
Leu2 = 'TTA'
Leu3 = 'CTG'
Leu4 = 'CTA'
Leu5 = 'CTT'
Leu6 = 'CTC'
Met1 = 'ATG'
Asn1 = 'AAT'
Asn2 = 'AAC'
Pro1 = 'CCG'
Pro2 = 'CCA'
Pro3 = 'CCT'
Pro4 = 'CCC'
Gln1 = 'CAG'
Gln2 = 'CAA'
Arg1 = 'AGG'
Arg2 = 'AGA'
Arg3 = 'CGG'
Arg4 = 'CGA'
Arg5 = 'CGT'
Arg6 = 'CGC'
Ser1 = 'AGT'
Ser2 = 'AGC'
Ser3 = 'TCG'
Ser4 = 'TCA'
Ser5 = 'TCT'
Ser6 = 'TCC'
Thr1 = 'ACG'
Thr2 = 'ACA'
Thr3 = 'ACT'
Thr4 = 'ACC'
Val1 = 'GTG'
Val2 = 'GTA'
Val3 = 'GTT'
Val4 = 'GTC'
Trp1 = 'TGG'
Tyr1 = 'TAT'
Tyr2 = 'TAC'
Stp1 = 'TGA'
Stp2 = 'TAG'
Stp3 = 'TAA'

#Creat list of codons, CodonList
CodonList = [Ala1, Ala2, Ala3, Ala4, Cys1, Cys2,Asp1,Asp2,Glu1,Glu2,Phe1,Phe2,Gly1,Gly2,Gly3,Gly4,His1,His2,Ile1,Ile2,Ile3,Lys1,Lys2,Leu1,Leu2,Leu3,Leu4,
             Leu5,Leu6,Met1,Asn1,Asn2,Pro1,Pro2,Pro3,Pro4,Gln1,Gln2,Arg1,Arg2,Arg3,Arg4,Arg5,Arg6,Ser1,Ser2,Ser3,Ser4,Ser5,Ser6,Thr1,Thr2,Thr3,Thr4,Val1,
             Val2,Val3,Val4,Trp1,Tyr1,Tyr2,Stp1,Stp2,Stp3]

#Create list CodonCount to keep track of each codon in the imported string
CodonCount = 64*[0]

#Examine each codon in the string by splicing every three characters
for i in range(0,CodonNumber):
    codoni = linestring_scrub[i*3:(i+1)*3]

    #Compare each codon against the strings as assigned above
    for j in range(0,64):
        if codoni == CodonList[j]:

        #If a codon match is found, increment the corresponding position in CodonCount list
            CodonCount[j]=CodonCount[j]+1

#Put codon table data into a text file named myfile
data1 = raw_input("Enter file name for simple codon table, include .txt: ")
myfile = open(data1, 'w')

#Add a header
header = "%s %s %s" % ("Codon", "Count ", " Frequency per 1000")
myfile.write(header + '\n')

#Add each codon, the count for that codon and its frequency per 1000
for l in range(0,64):
    frequency = float(CodonCount[l]*1000.00/CodonNumber)
    line = "%s %8.2f %8.2f" % (CodonList[l], CodonCount[l], frequency)
    myfile.write(line + '\n')
myfile.close()

#This code will now deal with creating the Markov chain associated with adjacent codons

#Define the 64x64 matrix, CodonCount_adj, which will initially contain all zeros
CodonCount_adj = [ [ 0 for i in range(64) ] for j in range(64) ]

#Examine two adjacent codons in the string by splicing every three characters
for i in range(0,CodonNumber-1):
    codoni = linestring_scrub[i*3:(i+1)*3]
    codonk = linestring_scrub[(i+1)*3:(i+2)*3]

    #Compare each codon against the strings as assigned above
    for j in range(0,64): 
        if codoni == CodonList[j]:
            #When a match is identified, save the x position for the matrix
            xvar = j
    for l in range(0,64):
        if codonk == CodonList[l]:
            yvar = l
            
            #If a codon pair match is found, increment the corresponding position in CodonCount list
    CodonCount_adj[xvar][yvar]=CodonCount_adj[xvar][yvar]+1 
    
#Reset the stop codon positions to zero, as they cannot be adjacent.
CodonCount_adj[61]=64*[0]
CodonCount_adj[62]=64*[0]
CodonCount_adj[63]=64*[0]

#Put Adj. codon table data into a text file named Adjfile
data2 = raw_input("Enter file name for adjacent codon table, include .txt: ")
Adjfile = open(data2, 'w')

#Add the 64 codons across the top row
header = "%s %s %s %s %s %s %s %s %s %s %s %s %s %s %s %s %s %s %s %s %s %s %s %s %s %s %s %s %s %s %s %s %s %s %s %s %s %s %s %s %s %s %s %s %s %s %s %s %s %s %s %s %s %s %s %s %s %s %s %s %s %s %s %s %s" % (' ','GCG','GCA','GCT','GCC','TGT','TGC','GAT','GAC','GAG','GAA',
                       'TTT','TTC','GGG','GGA','GGT','GGC','CAT','CAC','ATA','ATT',
                       'ATC','AAG','AAA','TTG','TTA','CTG','CTA','CTT','CTC','ATG',
                       'AAT','AAC','CCG','CCA','CCT','CCC','CAG','CAA','AGG','AGA',
                       'CGG','CGA','CGT','CGC','AGT','AGC','TCG','TCA','TCT','TCC',
                       'ACG','ACA','ACT','ACC','GTG','GTA','GTT','GTC','TGG','TAT',
                       'TAC','TGA','TAG','TAA')
Adjfile.write(header + '\n')


#Add each codon name, the first row represents position1
for l in range(0,64):
    line = CodonList[l]+'\t'
    #Add each codon pair count, followed by a tab
    for m in range(0,64):
        line = line+str(CodonCount_adj[l][m])+'\t'
    Adjfile.write(line + '\n')
Adjfile.close()

print "Analysis completed, data written to files: " + data1 + " and " +data2
