# Supplementary material for: A condition-specific codon optimization approach for improved heterologous gene expression in Saccharomyces cerevisiae
Source: BMC Syst Biol. 2014 Mar 17;8:33. doi: 10.1186/1752-0509-8-33 (PMC4004289; doi:10.1186/1752-0509-8-33)
Supplement: Additional file 2 — Python script ‘GeneDesign’ Python script to read a protein sequence and a specified codon distribution, using this information to stochastically construct a corresponding gene sequence. [file 1752-0509-8-33-S2.txt]

ProteinSeq=raw_input("Input protein sequence using capitalized, single letter abbreviations: ")
#Read in Protein Sequence as a string 
#Define AA codes
A=["GCG","GCA","GCT","GCC"] #alanine
C = ["TGT","TGC"] #cysteine
D = ["GAT","GAC"] #aspartic acid
E = ["GAG","GAA"] #glutamic acid
F = ["TTT","TTC"] #phenylalanine
G = ["GGG","GGA","GGT","GGC"] #Glycine
H = ["CAT","CAC"]#histidine
I = ["ATA","ATT","ATC"] #isoleucine
K = ["AAG","AAA"] #Lysine
L = ["TTG","TTA","CTG","CTA","CTT","CTC"] #Leucine
M = ["ATG"] #Methionine
N = ["AAT","AAC"] #Asparagine
P = ["CCG","CCA","CCT","CCC"] #proline
Q = ["CAG","CAA"] #glutamine
R = ["AGG","AGA","CGG","CGA","CGT","CGC"] #Arginine
S = ["AGT","AGC","TCG","TCA","TCT","TCC"] #serine
T = ["ACG","ACA","ACT","ACC"] #threonine
V = ["GTG","GTA","GTT","GTC"] #valine
W = ["TGG"] #tryptophan
Y = ["TAT","TAC"] #tyrosine
#Create an 8x8 matrix in which to store the probability values, Prob_list
Prob_list=61*[0]
#Read data from the csv file and unpack values, in same order, into the Prob_list
matrix_file=raw_input("Provide the file name containing the probability distribution, remember to include .csv! ")
import csv
ifile  = open(matrix_file, "rb")
reader = csv.reader(ifile)
rownum=0
j=0
for row in reader:
    Prob_list[j]=row
    j=j+1
#Convert the strings to floats
for a in range(61):
    for b in range(61):
        Prob_list[a][b]=float(Prob_list[a][b])
#Define the GCGA list (Ala1 followed by Ala)
GCGA = [ [ 0 for i in range(2) ] for j in range(4) ]
#Fill the AA list, first element is the 3bp string followed by the probability
#Probability is read in from the Prob_list
#Strings are read in from the 'A' list at the begining of the script
#create a placeholder variable for the Prob_list
m=0
n=0
for i in range(len(A)):
    GCGA[i][0]=A[i]
    GCGA[i][1]=Prob_list[n][m]
    m=m+1
GCGC = [ [ 0 for i in range(2) ] for j in range(2) ]
GCGD = [ [ 0 for i in range(2) ] for j in range(2) ]
GCGE = [ [ 0 for i in range(2) ] for j in range(2) ]
GCGF = [ [ 0 for i in range(2) ] for j in range(2) ]
GCGG = [ [ 0 for i in range(2) ] for j in range(4) ]
GCGH = [ [ 0 for i in range(2) ] for j in range(2) ]
GCGI = [ [ 0 for i in range(2) ] for j in range(3) ]
GCGK = [ [ 0 for i in range(2) ] for j in range(2) ]
GCGL = [ [ 0 for i in range(2) ] for j in range(6) ]
GCGM = [ [ 0 for i in range(2) ] for j in range(1) ]
GCGN = [ [ 0 for i in range(2) ] for j in range(2) ]
GCGP = [ [ 0 for i in range(2) ] for j in range(4) ]
GCGQ = [ [ 0 for i in range(2) ] for j in range(2) ]
GCGR = [ [ 0 for i in range(2) ] for j in range(6) ]
GCGS = [ [ 0 for i in range(2) ] for j in range(6) ]
GCGT = [ [ 0 for i in range(2) ] for j in range(4) ]
GCGV = [ [ 0 for i in range(2) ] for j in range(4) ]
GCGW = [ [ 0 for i in range(2) ] for j in range(1) ]
GCGY = [ [ 0 for i in range(2) ] for j in range(2) ]
GCAA= [ [ 0 for i in range(2) ] for j in range(4) ]
GCAC= [ [ 0 for i in range(2) ] for j in range(2) ]
GCAD= [ [ 0 for i in range(2) ] for j in range(2) ]
GCAE = [ [ 0 for i in range(2) ] for j in range(2) ]
GCAF = [ [ 0 for i in range(2) ] for j in range(2) ]
GCAG = [ [ 0 for i in range(2) ] for j in range(4) ]
GCAH = [ [ 0 for i in range(2) ] for j in range(2) ]
GCAI = [ [ 0 for i in range(2) ] for j in range(3) ]
GCAK = [ [ 0 for i in range(2) ] for j in range(2) ]
GCAL = [ [ 0 for i in range(2) ] for j in range(6) ]
GCAM = [ [ 0 for i in range(2) ] for j in range(1) ]
GCAN = [ [ 0 for i in range(2) ] for j in range(2) ]
GCAP = [ [ 0 for i in range(2) ] for j in range(4) ]
GCAQ = [ [ 0 for i in range(2) ] for j in range(2) ]
GCAR = [ [ 0 for i in range(2) ] for j in range(6) ]
GCAS = [ [ 0 for i in range(2) ] for j in range(6) ]
GCAT = [ [ 0 for i in range(2) ] for j in range(4) ]
GCAV = [ [ 0 for i in range(2) ] for j in range(4) ]
GCAW = [ [ 0 for i in range(2) ] for j in range(1) ]
GCAY = [ [ 0 for i in range(2) ] for j in range(2) ]
GCTA= [ [ 0 for i in range(2) ] for j in range(4) ]
GCTC= [ [ 0 for i in range(2) ] for j in range(2) ]
GCTD= [ [ 0 for i in range(2) ] for j in range(2) ]
GCTE = [ [ 0 for i in range(2) ] for j in range(2) ]
GCTF = [ [ 0 for i in range(2) ] for j in range(2) ]
GCTG = [ [ 0 for i in range(2) ] for j in range(4) ]
GCTH = [ [ 0 for i in range(2) ] for j in range(2) ]
GCTI = [ [ 0 for i in range(2) ] for j in range(3) ]
GCTK = [ [ 0 for i in range(2) ] for j in range(2) ]
GCTL = [ [ 0 for i in range(2) ] for j in range(6) ]
GCTM = [ [ 0 for i in range(2) ] for j in range(1) ]
GCTN = [ [ 0 for i in range(2) ] for j in range(2) ]
GCTP = [ [ 0 for i in range(2) ] for j in range(4) ]
GCTQ = [ [ 0 for i in range(2) ] for j in range(2) ]
GCTR = [ [ 0 for i in range(2) ] for j in range(6) ]
GCTS = [ [ 0 for i in range(2) ] for j in range(6) ]
GCTT = [ [ 0 for i in range(2) ] for j in range(4) ]
GCTV = [ [ 0 for i in range(2) ] for j in range(4) ]
GCTW = [ [ 0 for i in range(2) ] for j in range(1) ]
GCTY = [ [ 0 for i in range(2) ] for j in range(2) ]
GCCA= [ [ 0 for i in range(2) ] for j in range(4) ]
GCCC= [ [ 0 for i in range(2) ] for j in range(2) ]
GCCD= [ [ 0 for i in range(2) ] for j in range(2) ]
GCCE = [ [ 0 for i in range(2) ] for j in range(2) ]
GCCF = [ [ 0 for i in range(2) ] for j in range(2) ]
GCCG = [ [ 0 for i in range(2) ] for j in range(4) ]
GCCH = [ [ 0 for i in range(2) ] for j in range(2) ]
GCCI = [ [ 0 for i in range(2) ] for j in range(3) ]
GCCK = [ [ 0 for i in range(2) ] for j in range(2) ]
GCCL = [ [ 0 for i in range(2) ] for j in range(6) ]
GCCM = [ [ 0 for i in range(2) ] for j in range(1) ]
GCCN = [ [ 0 for i in range(2) ] for j in range(2) ]
GCCP = [ [ 0 for i in range(2) ] for j in range(4) ]
GCCQ = [ [ 0 for i in range(2) ] for j in range(2) ]
GCCR = [ [ 0 for i in range(2) ] for j in range(6) ]
GCCS = [ [ 0 for i in range(2) ] for j in range(6) ]
GCCT = [ [ 0 for i in range(2) ] for j in range(4) ]
GCCV = [ [ 0 for i in range(2) ] for j in range(4) ]
GCCW = [ [ 0 for i in range(2) ] for j in range(1) ]
GCCY = [ [ 0 for i in range(2) ] for j in range(2) ]
TGTA = [ [ 0 for i in range(2) ] for j in range(4) ]
TGTC = [ [ 0 for i in range(2) ] for j in range(2) ]
TGTD = [ [ 0 for i in range(2) ] for j in range(2) ]
TGTE = [ [ 0 for i in range(2) ] for j in range(2) ]
TGTF = [ [ 0 for i in range(2) ] for j in range(2) ]
TGTG = [ [ 0 for i in range(2) ] for j in range(4) ]
TGTH = [ [ 0 for i in range(2) ] for j in range(2) ]
TGTI = [ [ 0 for i in range(2) ] for j in range(3) ]
TGTK = [ [ 0 for i in range(2) ] for j in range(2) ]
TGTL = [ [ 0 for i in range(2) ] for j in range(6) ]
TGTM = [ [ 0 for i in range(2) ] for j in range(1) ]
TGTN = [ [ 0 for i in range(2) ] for j in range(2) ]
TGTP = [ [ 0 for i in range(2) ] for j in range(4) ]
TGTQ = [ [ 0 for i in range(2) ] for j in range(2) ]
TGTR = [ [ 0 for i in range(2) ] for j in range(6) ]
TGTS = [ [ 0 for i in range(2) ] for j in range(6) ]
TGTT = [ [ 0 for i in range(2) ] for j in range(4) ]
TGTV = [ [ 0 for i in range(2) ] for j in range(4) ]
TGTW = [ [ 0 for i in range(2) ] for j in range(1) ]
TGTY = [ [ 0 for i in range(2) ] for j in range(2) ]
TGCA = [ [ 0 for i in range(2) ] for j in range(4) ]
TGCC = [ [ 0 for i in range(2) ] for j in range(2) ]
TGCD = [ [ 0 for i in range(2) ] for j in range(2) ]
TGCE = [ [ 0 for i in range(2) ] for j in range(2) ]
TGCF = [ [ 0 for i in range(2) ] for j in range(2) ]
TGCG = [ [ 0 for i in range(2) ] for j in range(4) ]
TGCH = [ [ 0 for i in range(2) ] for j in range(2) ]
TGCI = [ [ 0 for i in range(2) ] for j in range(3) ]
TGCK = [ [ 0 for i in range(2) ] for j in range(2) ]
TGCL = [ [ 0 for i in range(2) ] for j in range(6) ]
TGCM = [ [ 0 for i in range(2) ] for j in range(1) ]
TGCN = [ [ 0 for i in range(2) ] for j in range(2) ]
TGCP = [ [ 0 for i in range(2) ] for j in range(4) ]
TGCQ = [ [ 0 for i in range(2) ] for j in range(2) ]
TGCR = [ [ 0 for i in range(2) ] for j in range(6) ]
TGCS = [ [ 0 for i in range(2) ] for j in range(6) ]
TGCT = [ [ 0 for i in range(2) ] for j in range(4) ]
TGCV = [ [ 0 for i in range(2) ] for j in range(4) ]
TGCW = [ [ 0 for i in range(2) ] for j in range(1) ]
TGCY = [ [ 0 for i in range(2) ] for j in range(2) ]
GATA = [ [ 0 for i in range(2) ] for j in range(4) ]
GATC = [ [ 0 for i in range(2) ] for j in range(2) ]
GATD = [ [ 0 for i in range(2) ] for j in range(2) ]
GATE = [ [ 0 for i in range(2) ] for j in range(2) ]
GATF = [ [ 0 for i in range(2) ] for j in range(2) ]
GATG = [ [ 0 for i in range(2) ] for j in range(4) ]
GATH = [ [ 0 for i in range(2) ] for j in range(2) ]
GATI = [ [ 0 for i in range(2) ] for j in range(3) ]
GATK = [ [ 0 for i in range(2) ] for j in range(2) ]
GATL = [ [ 0 for i in range(2) ] for j in range(6) ]
GATM = [ [ 0 for i in range(2) ] for j in range(1) ]
GATN = [ [ 0 for i in range(2) ] for j in range(2) ]
GATP = [ [ 0 for i in range(2) ] for j in range(4) ]
GATQ = [ [ 0 for i in range(2) ] for j in range(2) ]
GATR = [ [ 0 for i in range(2) ] for j in range(6) ]
GATS = [ [ 0 for i in range(2) ] for j in range(6) ]
GATT = [ [ 0 for i in range(2) ] for j in range(4) ]
GATV = [ [ 0 for i in range(2) ] for j in range(4) ]
GATW = [ [ 0 for i in range(2) ] for j in range(1) ]
GATY = [ [ 0 for i in range(2) ] for j in range(2) ]
GACA = [ [ 0 for i in range(2) ] for j in range(4) ]
GACC = [ [ 0 for i in range(2) ] for j in range(2) ]
GACD = [ [ 0 for i in range(2) ] for j in range(2) ]
GACE = [ [ 0 for i in range(2) ] for j in range(2) ]
GACF = [ [ 0 for i in range(2) ] for j in range(2) ]
GACG = [ [ 0 for i in range(2) ] for j in range(4) ]
GACH = [ [ 0 for i in range(2) ] for j in range(2) ]
GACI = [ [ 0 for i in range(2) ] for j in range(3) ]
GACK = [ [ 0 for i in range(2) ] for j in range(2) ]
GACL = [ [ 0 for i in range(2) ] for j in range(6) ]
GACM = [ [ 0 for i in range(2) ] for j in range(1) ]
GACN = [ [ 0 for i in range(2) ] for j in range(2) ]
GACP = [ [ 0 for i in range(2) ] for j in range(4) ]
GACQ = [ [ 0 for i in range(2) ] for j in range(2) ]
GACR = [ [ 0 for i in range(2) ] for j in range(6) ]
GACS = [ [ 0 for i in range(2) ] for j in range(6) ]
GACT = [ [ 0 for i in range(2) ] for j in range(4) ]
GACV = [ [ 0 for i in range(2) ] for j in range(4) ]
GACW = [ [ 0 for i in range(2) ] for j in range(1) ]
GACY = [ [ 0 for i in range(2) ] for j in range(2) ]
GAGA = [ [ 0 for i in range(2) ] for j in range(4) ]
GAGC = [ [ 0 for i in range(2) ] for j in range(2) ]
GAGD = [ [ 0 for i in range(2) ] for j in range(2) ]
GAGE = [ [ 0 for i in range(2) ] for j in range(2) ]
GAGF = [ [ 0 for i in range(2) ] for j in range(2) ]
GAGG = [ [ 0 for i in range(2) ] for j in range(4) ]
GAGH = [ [ 0 for i in range(2) ] for j in range(2) ]
GAGI = [ [ 0 for i in range(2) ] for j in range(3) ]
GAGK = [ [ 0 for i in range(2) ] for j in range(2) ]
GAGL = [ [ 0 for i in range(2) ] for j in range(6) ]
GAGM = [ [ 0 for i in range(2) ] for j in range(1) ]
GAGN = [ [ 0 for i in range(2) ] for j in range(2) ]
GAGP = [ [ 0 for i in range(2) ] for j in range(4) ]
GAGQ = [ [ 0 for i in range(2) ] for j in range(2) ]
GAGR = [ [ 0 for i in range(2) ] for j in range(6) ]
GAGS = [ [ 0 for i in range(2) ] for j in range(6) ]
GAGT = [ [ 0 for i in range(2) ] for j in range(4) ]
GAGV = [ [ 0 for i in range(2) ] for j in range(4) ]
GAGW = [ [ 0 for i in range(2) ] for j in range(1) ]
GAGY = [ [ 0 for i in range(2) ] for j in range(2) ]
GAAA = [ [ 0 for i in range(2) ] for j in range(4) ]
GAAC = [ [ 0 for i in range(2) ] for j in range(2) ]
GAAD = [ [ 0 for i in range(2) ] for j in range(2) ]
GAAE = [ [ 0 for i in range(2) ] for j in range(2) ]
GAAF = [ [ 0 for i in range(2) ] for j in range(2) ]
GAAG = [ [ 0 for i in range(2) ] for j in range(4) ]
GAAH = [ [ 0 for i in range(2) ] for j in range(2) ]
GAAI = [ [ 0 for i in range(2) ] for j in range(3) ]
GAAK = [ [ 0 for i in range(2) ] for j in range(2) ]
GAAL = [ [ 0 for i in range(2) ] for j in range(6) ]
GAAM = [ [ 0 for i in range(2) ] for j in range(1) ]
GAAN = [ [ 0 for i in range(2) ] for j in range(2) ]
GAAP = [ [ 0 for i in range(2) ] for j in range(4) ]
GAAQ = [ [ 0 for i in range(2) ] for j in range(2) ]
GAAR = [ [ 0 for i in range(2) ] for j in range(6) ]
GAAS = [ [ 0 for i in range(2) ] for j in range(6) ]
GAAT = [ [ 0 for i in range(2) ] for j in range(4) ]
GAAV = [ [ 0 for i in range(2) ] for j in range(4) ]
GAAW = [ [ 0 for i in range(2) ] for j in range(1) ]
GAAY = [ [ 0 for i in range(2) ] for j in range(2) ]
TTTA = [ [ 0 for i in range(2) ] for j in range(4) ]
TTTC = [ [ 0 for i in range(2) ] for j in range(2) ]
TTTD = [ [ 0 for i in range(2) ] for j in range(2) ]
TTTE = [ [ 0 for i in range(2) ] for j in range(2) ]
TTTF = [ [ 0 for i in range(2) ] for j in range(2) ]
TTTG = [ [ 0 for i in range(2) ] for j in range(4) ]
TTTH = [ [ 0 for i in range(2) ] for j in range(2) ]
TTTI = [ [ 0 for i in range(2) ] for j in range(3) ]
TTTK = [ [ 0 for i in range(2) ] for j in range(2) ]
TTTL = [ [ 0 for i in range(2) ] for j in range(6) ]
TTTM = [ [ 0 for i in range(2) ] for j in range(1) ]
TTTN = [ [ 0 for i in range(2) ] for j in range(2) ]
TTTP = [ [ 0 for i in range(2) ] for j in range(4) ]
TTTQ = [ [ 0 for i in range(2) ] for j in range(2) ]
TTTR = [ [ 0 for i in range(2) ] for j in range(6) ]
TTTS = [ [ 0 for i in range(2) ] for j in range(6) ]
TTTT = [ [ 0 for i in range(2) ] for j in range(4) ]
TTTV = [ [ 0 for i in range(2) ] for j in range(4) ]
TTTW = [ [ 0 for i in range(2) ] for j in range(1) ]
TTTY = [ [ 0 for i in range(2) ] for j in range(2) ]
TTCA = [ [ 0 for i in range(2) ] for j in range(4) ]
TTCC = [ [ 0 for i in range(2) ] for j in range(2) ]
TTCD = [ [ 0 for i in range(2) ] for j in range(2) ]
TTCE = [ [ 0 for i in range(2) ] for j in range(2) ]
TTCF = [ [ 0 for i in range(2) ] for j in range(2) ]
TTCG = [ [ 0 for i in range(2) ] for j in range(4) ]
TTCH = [ [ 0 for i in range(2) ] for j in range(2) ]
TTCI = [ [ 0 for i in range(2) ] for j in range(3) ]
TTCK = [ [ 0 for i in range(2) ] for j in range(2) ]
TTCL = [ [ 0 for i in range(2) ] for j in range(6) ]
TTCM = [ [ 0 for i in range(2) ] for j in range(1) ]
TTCN = [ [ 0 for i in range(2) ] for j in range(2) ]
TTCP = [ [ 0 for i in range(2) ] for j in range(4) ]
TTCQ = [ [ 0 for i in range(2) ] for j in range(2) ]
TTCR = [ [ 0 for i in range(2) ] for j in range(6) ]
TTCS = [ [ 0 for i in range(2) ] for j in range(6) ]
TTCT = [ [ 0 for i in range(2) ] for j in range(4) ]
TTCV = [ [ 0 for i in range(2) ] for j in range(4) ]
TTCW = [ [ 0 for i in range(2) ] for j in range(1) ]
TTCY = [ [ 0 for i in range(2) ] for j in range(2) ]
GGGA = [ [ 0 for i in range(2) ] for j in range(4) ]
GGGC = [ [ 0 for i in range(2) ] for j in range(2) ]
GGGD = [ [ 0 for i in range(2) ] for j in range(2) ]
GGGE = [ [ 0 for i in range(2) ] for j in range(2) ]
GGGF = [ [ 0 for i in range(2) ] for j in range(2) ]
GGGG = [ [ 0 for i in range(2) ] for j in range(4) ]
GGGH = [ [ 0 for i in range(2) ] for j in range(2) ]
GGGI = [ [ 0 for i in range(2) ] for j in range(3) ]
GGGK = [ [ 0 for i in range(2) ] for j in range(2) ]
GGGL = [ [ 0 for i in range(2) ] for j in range(6) ]
GGGM = [ [ 0 for i in range(2) ] for j in range(1) ]
GGGN = [ [ 0 for i in range(2) ] for j in range(2) ]
GGGP = [ [ 0 for i in range(2) ] for j in range(4) ]
GGGQ = [ [ 0 for i in range(2) ] for j in range(2) ]
GGGR = [ [ 0 for i in range(2) ] for j in range(6) ]
GGGS = [ [ 0 for i in range(2) ] for j in range(6) ]
GGGT = [ [ 0 for i in range(2) ] for j in range(4) ]
GGGV = [ [ 0 for i in range(2) ] for j in range(4) ]
GGGW = [ [ 0 for i in range(2) ] for j in range(1) ]
GGGY = [ [ 0 for i in range(2) ] for j in range(2) ]
GGAA = [ [ 0 for i in range(2) ] for j in range(4) ]
GGAC = [ [ 0 for i in range(2) ] for j in range(2) ]
GGAD = [ [ 0 for i in range(2) ] for j in range(2) ]
GGAE = [ [ 0 for i in range(2) ] for j in range(2) ]
GGAF = [ [ 0 for i in range(2) ] for j in range(2) ]
GGAG = [ [ 0 for i in range(2) ] for j in range(4) ]
GGAH = [ [ 0 for i in range(2) ] for j in range(2) ]
GGAI = [ [ 0 for i in range(2) ] for j in range(3) ]
GGAK = [ [ 0 for i in range(2) ] for j in range(2) ]
GGAL = [ [ 0 for i in range(2) ] for j in range(6) ]
GGAM = [ [ 0 for i in range(2) ] for j in range(1) ]
GGAN = [ [ 0 for i in range(2) ] for j in range(2) ]
GGAP = [ [ 0 for i in range(2) ] for j in range(4) ]
GGAQ = [ [ 0 for i in range(2) ] for j in range(2) ]
GGAR = [ [ 0 for i in range(2) ] for j in range(6) ]
GGAS = [ [ 0 for i in range(2) ] for j in range(6) ]
GGAT = [ [ 0 for i in range(2) ] for j in range(4) ]
GGAV = [ [ 0 for i in range(2) ] for j in range(4) ]
GGAW = [ [ 0 for i in range(2) ] for j in range(1) ]
GGAY = [ [ 0 for i in range(2) ] for j in range(2) ]
GGTA = [ [ 0 for i in range(2) ] for j in range(4) ]
GGTC = [ [ 0 for i in range(2) ] for j in range(2) ]
GGTD = [ [ 0 for i in range(2) ] for j in range(2) ]
GGTE = [ [ 0 for i in range(2) ] for j in range(2) ]
GGTF = [ [ 0 for i in range(2) ] for j in range(2) ]
GGTG = [ [ 0 for i in range(2) ] for j in range(4) ]
GGTH = [ [ 0 for i in range(2) ] for j in range(2) ]
GGTI = [ [ 0 for i in range(2) ] for j in range(3) ]
GGTK = [ [ 0 for i in range(2) ] for j in range(2) ]
GGTL = [ [ 0 for i in range(2) ] for j in range(6) ]
GGTM = [ [ 0 for i in range(2) ] for j in range(1) ]
GGTN = [ [ 0 for i in range(2) ] for j in range(2) ]
GGTP = [ [ 0 for i in range(2) ] for j in range(4) ]
GGTQ = [ [ 0 for i in range(2) ] for j in range(2) ]
GGTR = [ [ 0 for i in range(2) ] for j in range(6) ]
GGTS = [ [ 0 for i in range(2) ] for j in range(6) ]
GGTT = [ [ 0 for i in range(2) ] for j in range(4) ]
GGTV = [ [ 0 for i in range(2) ] for j in range(4) ]
GGTW = [ [ 0 for i in range(2) ] for j in range(1) ]
GGTY = [ [ 0 for i in range(2) ] for j in range(2) ]
GGCA = [ [ 0 for i in range(2) ] for j in range(4) ]
GGCC = [ [ 0 for i in range(2) ] for j in range(2) ]
GGCD = [ [ 0 for i in range(2) ] for j in range(2) ]
GGCE = [ [ 0 for i in range(2) ] for j in range(2) ]
GGCF = [ [ 0 for i in range(2) ] for j in range(2) ]
GGCG = [ [ 0 for i in range(2) ] for j in range(4) ]
GGCH = [ [ 0 for i in range(2) ] for j in range(2) ]
GGCI = [ [ 0 for i in range(2) ] for j in range(3) ]
GGCK = [ [ 0 for i in range(2) ] for j in range(2) ]
GGCL = [ [ 0 for i in range(2) ] for j in range(6) ]
GGCM = [ [ 0 for i in range(2) ] for j in range(1) ]
GGCN = [ [ 0 for i in range(2) ] for j in range(2) ]
GGCP = [ [ 0 for i in range(2) ] for j in range(4) ]
GGCQ = [ [ 0 for i in range(2) ] for j in range(2) ]
GGCR = [ [ 0 for i in range(2) ] for j in range(6) ]
GGCS = [ [ 0 for i in range(2) ] for j in range(6) ]
GGCT = [ [ 0 for i in range(2) ] for j in range(4) ]
GGCV = [ [ 0 for i in range(2) ] for j in range(4) ]
GGCW = [ [ 0 for i in range(2) ] for j in range(1) ]
GGCY = [ [ 0 for i in range(2) ] for j in range(2) ]
CATA = [ [ 0 for i in range(2) ] for j in range(4) ]
CATC = [ [ 0 for i in range(2) ] for j in range(2) ]
CATD = [ [ 0 for i in range(2) ] for j in range(2) ]
CATE = [ [ 0 for i in range(2) ] for j in range(2) ]
CATF = [ [ 0 for i in range(2) ] for j in range(2) ]
CATG = [ [ 0 for i in range(2) ] for j in range(4) ]
CATH = [ [ 0 for i in range(2) ] for j in range(2) ]
CATI = [ [ 0 for i in range(2) ] for j in range(3) ]
CATK = [ [ 0 for i in range(2) ] for j in range(2) ]
CATL = [ [ 0 for i in range(2) ] for j in range(6) ]
CATM = [ [ 0 for i in range(2) ] for j in range(1) ]
CATN = [ [ 0 for i in range(2) ] for j in range(2) ]
CATP = [ [ 0 for i in range(2) ] for j in range(4) ]
CATQ = [ [ 0 for i in range(2) ] for j in range(2) ]
CATR = [ [ 0 for i in range(2) ] for j in range(6) ]
CATS = [ [ 0 for i in range(2) ] for j in range(6) ]
CATT = [ [ 0 for i in range(2) ] for j in range(4) ]
CATV = [ [ 0 for i in range(2) ] for j in range(4) ]
CATW = [ [ 0 for i in range(2) ] for j in range(1) ]
CATY = [ [ 0 for i in range(2) ] for j in range(2) ]
CACA = [ [ 0 for i in range(2) ] for j in range(4) ]
CACC = [ [ 0 for i in range(2) ] for j in range(2) ]
CACD = [ [ 0 for i in range(2) ] for j in range(2) ]
CACE = [ [ 0 for i in range(2) ] for j in range(2) ]
CACF = [ [ 0 for i in range(2) ] for j in range(2) ]
CACG = [ [ 0 for i in range(2) ] for j in range(4) ]
CACH = [ [ 0 for i in range(2) ] for j in range(2) ]
CACI = [ [ 0 for i in range(2) ] for j in range(3) ]
CACK = [ [ 0 for i in range(2) ] for j in range(2) ]
CACL = [ [ 0 for i in range(2) ] for j in range(6) ]
CACM = [ [ 0 for i in range(2) ] for j in range(1) ]
CACN = [ [ 0 for i in range(2) ] for j in range(2) ]
CACP = [ [ 0 for i in range(2) ] for j in range(4) ]
CACQ = [ [ 0 for i in range(2) ] for j in range(2) ]
CACR = [ [ 0 for i in range(2) ] for j in range(6) ]
CACS = [ [ 0 for i in range(2) ] for j in range(6) ]
CACT = [ [ 0 for i in range(2) ] for j in range(4) ]
CACV = [ [ 0 for i in range(2) ] for j in range(4) ]
CACW = [ [ 0 for i in range(2) ] for j in range(1) ]
CACY = [ [ 0 for i in range(2) ] for j in range(2) ]
ATAA = [ [ 0 for i in range(2) ] for j in range(4) ]
ATAC = [ [ 0 for i in range(2) ] for j in range(2) ]
ATAD = [ [ 0 for i in range(2) ] for j in range(2) ]
ATAE = [ [ 0 for i in range(2) ] for j in range(2) ]
ATAF = [ [ 0 for i in range(2) ] for j in range(2) ]
ATAG = [ [ 0 for i in range(2) ] for j in range(4) ]
ATAH = [ [ 0 for i in range(2) ] for j in range(2) ]
ATAI = [ [ 0 for i in range(2) ] for j in range(3) ]
ATAK = [ [ 0 for i in range(2) ] for j in range(2) ]
ATAL = [ [ 0 for i in range(2) ] for j in range(6) ]
ATAM = [ [ 0 for i in range(2) ] for j in range(1) ]
ATAN = [ [ 0 for i in range(2) ] for j in range(2) ]
ATAP = [ [ 0 for i in range(2) ] for j in range(4) ]
ATAQ = [ [ 0 for i in range(2) ] for j in range(2) ]
ATAR = [ [ 0 for i in range(2) ] for j in range(6) ]
ATAS = [ [ 0 for i in range(2) ] for j in range(6) ]
ATAT = [ [ 0 for i in range(2) ] for j in range(4) ]
ATAV = [ [ 0 for i in range(2) ] for j in range(4) ]
ATAW = [ [ 0 for i in range(2) ] for j in range(1) ]
ATAY = [ [ 0 for i in range(2) ] for j in range(2) ]
ATTA = [ [ 0 for i in range(2) ] for j in range(4) ]
ATTC = [ [ 0 for i in range(2) ] for j in range(2) ]
ATTD = [ [ 0 for i in range(2) ] for j in range(2) ]
ATTE = [ [ 0 for i in range(2) ] for j in range(2) ]
ATTF = [ [ 0 for i in range(2) ] for j in range(2) ]
ATTG = [ [ 0 for i in range(2) ] for j in range(4) ]
ATTH = [ [ 0 for i in range(2) ] for j in range(2) ]
ATTI = [ [ 0 for i in range(2) ] for j in range(3) ]
ATTK = [ [ 0 for i in range(2) ] for j in range(2) ]
ATTL = [ [ 0 for i in range(2) ] for j in range(6) ]
ATTM = [ [ 0 for i in range(2) ] for j in range(1) ]
ATTN = [ [ 0 for i in range(2) ] for j in range(2) ]
ATTP = [ [ 0 for i in range(2) ] for j in range(4) ]
ATTQ = [ [ 0 for i in range(2) ] for j in range(2) ]
ATTR = [ [ 0 for i in range(2) ] for j in range(6) ]
ATTS = [ [ 0 for i in range(2) ] for j in range(6) ]
ATTT = [ [ 0 for i in range(2) ] for j in range(4) ]
ATTV = [ [ 0 for i in range(2) ] for j in range(4) ]
ATTW = [ [ 0 for i in range(2) ] for j in range(1) ]
ATTY = [ [ 0 for i in range(2) ] for j in range(2) ]
ATCA = [ [ 0 for i in range(2) ] for j in range(4) ]
ATCC = [ [ 0 for i in range(2) ] for j in range(2) ]
ATCD = [ [ 0 for i in range(2) ] for j in range(2) ]
ATCE = [ [ 0 for i in range(2) ] for j in range(2) ]
ATCF = [ [ 0 for i in range(2) ] for j in range(2) ]
ATCG = [ [ 0 for i in range(2) ] for j in range(4) ]
ATCH = [ [ 0 for i in range(2) ] for j in range(2) ]
ATCI = [ [ 0 for i in range(2) ] for j in range(3) ]
ATCK = [ [ 0 for i in range(2) ] for j in range(2) ]
ATCL = [ [ 0 for i in range(2) ] for j in range(6) ]
ATCM = [ [ 0 for i in range(2) ] for j in range(1) ]
ATCN = [ [ 0 for i in range(2) ] for j in range(2) ]
ATCP = [ [ 0 for i in range(2) ] for j in range(4) ]
ATCQ = [ [ 0 for i in range(2) ] for j in range(2) ]
ATCR = [ [ 0 for i in range(2) ] for j in range(6) ]
ATCS = [ [ 0 for i in range(2) ] for j in range(6) ]
ATCT = [ [ 0 for i in range(2) ] for j in range(4) ]
ATCV = [ [ 0 for i in range(2) ] for j in range(4) ]
ATCW = [ [ 0 for i in range(2) ] for j in range(1) ]
ATCY = [ [ 0 for i in range(2) ] for j in range(2) ]
AAGA = [ [ 0 for i in range(2) ] for j in range(4) ]
AAGC = [ [ 0 for i in range(2) ] for j in range(2) ]
AAGD = [ [ 0 for i in range(2) ] for j in range(2) ]
AAGE = [ [ 0 for i in range(2) ] for j in range(2) ]
AAGF = [ [ 0 for i in range(2) ] for j in range(2) ]
AAGG = [ [ 0 for i in range(2) ] for j in range(4) ]
AAGH = [ [ 0 for i in range(2) ] for j in range(2) ]
AAGI = [ [ 0 for i in range(2) ] for j in range(3) ]
AAGK = [ [ 0 for i in range(2) ] for j in range(2) ]
AAGL = [ [ 0 for i in range(2) ] for j in range(6) ]
AAGM = [ [ 0 for i in range(2) ] for j in range(1) ]
AAGN = [ [ 0 for i in range(2) ] for j in range(2) ]
AAGP = [ [ 0 for i in range(2) ] for j in range(4) ]
AAGQ = [ [ 0 for i in range(2) ] for j in range(2) ]
AAGR = [ [ 0 for i in range(2) ] for j in range(6) ]
AAGS = [ [ 0 for i in range(2) ] for j in range(6) ]
AAGT = [ [ 0 for i in range(2) ] for j in range(4) ]
AAGV = [ [ 0 for i in range(2) ] for j in range(4) ]
AAGW = [ [ 0 for i in range(2) ] for j in range(1) ]
AAGY = [ [ 0 for i in range(2) ] for j in range(2) ]
AAAA = [ [ 0 for i in range(2) ] for j in range(4) ]
AAAC = [ [ 0 for i in range(2) ] for j in range(2) ]
AAAD = [ [ 0 for i in range(2) ] for j in range(2) ]
AAAE = [ [ 0 for i in range(2) ] for j in range(2) ]
AAAF = [ [ 0 for i in range(2) ] for j in range(2) ]
AAAG = [ [ 0 for i in range(2) ] for j in range(4) ]
AAAH = [ [ 0 for i in range(2) ] for j in range(2) ]
AAAI = [ [ 0 for i in range(2) ] for j in range(3) ]
AAAK = [ [ 0 for i in range(2) ] for j in range(2) ]
AAAL = [ [ 0 for i in range(2) ] for j in range(6) ]
AAAM = [ [ 0 for i in range(2) ] for j in range(1) ]
AAAN = [ [ 0 for i in range(2) ] for j in range(2) ]
AAAP = [ [ 0 for i in range(2) ] for j in range(4) ]
AAAQ = [ [ 0 for i in range(2) ] for j in range(2) ]
AAAR = [ [ 0 for i in range(2) ] for j in range(6) ]
AAAS = [ [ 0 for i in range(2) ] for j in range(6) ]
AAAT = [ [ 0 for i in range(2) ] for j in range(4) ]
AAAV = [ [ 0 for i in range(2) ] for j in range(4) ]
AAAW = [ [ 0 for i in range(2) ] for j in range(1) ]
AAAY = [ [ 0 for i in range(2) ] for j in range(2) ]
TTGA = [ [ 0 for i in range(2) ] for j in range(4) ]
TTGC = [ [ 0 for i in range(2) ] for j in range(2) ]
TTGD = [ [ 0 for i in range(2) ] for j in range(2) ]
TTGE = [ [ 0 for i in range(2) ] for j in range(2) ]
TTGF = [ [ 0 for i in range(2) ] for j in range(2) ]
TTGG = [ [ 0 for i in range(2) ] for j in range(4) ]
TTGH = [ [ 0 for i in range(2) ] for j in range(2) ]
TTGI = [ [ 0 for i in range(2) ] for j in range(3) ]
TTGK = [ [ 0 for i in range(2) ] for j in range(2) ]
TTGL = [ [ 0 for i in range(2) ] for j in range(6) ]
TTGM = [ [ 0 for i in range(2) ] for j in range(1) ]
TTGN = [ [ 0 for i in range(2) ] for j in range(2) ]
TTGP = [ [ 0 for i in range(2) ] for j in range(4) ]
TTGQ = [ [ 0 for i in range(2) ] for j in range(2) ]
TTGR = [ [ 0 for i in range(2) ] for j in range(6) ]
TTGS = [ [ 0 for i in range(2) ] for j in range(6) ]
TTGT = [ [ 0 for i in range(2) ] for j in range(4) ]
TTGV = [ [ 0 for i in range(2) ] for j in range(4) ]
TTGW = [ [ 0 for i in range(2) ] for j in range(1) ]
TTGY = [ [ 0 for i in range(2) ] for j in range(2) ]
TTAA = [ [ 0 for i in range(2) ] for j in range(4) ]
TTAC = [ [ 0 for i in range(2) ] for j in range(2) ]
TTAD = [ [ 0 for i in range(2) ] for j in range(2) ]
TTAE = [ [ 0 for i in range(2) ] for j in range(2) ]
TTAF = [ [ 0 for i in range(2) ] for j in range(2) ]
TTAG = [ [ 0 for i in range(2) ] for j in range(4) ]
TTAH = [ [ 0 for i in range(2) ] for j in range(2) ]
TTAI = [ [ 0 for i in range(2) ] for j in range(3) ]
TTAK = [ [ 0 for i in range(2) ] for j in range(2) ]
TTAL = [ [ 0 for i in range(2) ] for j in range(6) ]
TTAM = [ [ 0 for i in range(2) ] for j in range(1) ]
TTAN = [ [ 0 for i in range(2) ] for j in range(2) ]
TTAP = [ [ 0 for i in range(2) ] for j in range(4) ]
TTAQ = [ [ 0 for i in range(2) ] for j in range(2) ]
TTAR = [ [ 0 for i in range(2) ] for j in range(6) ]
TTAS = [ [ 0 for i in range(2) ] for j in range(6) ]
TTAT = [ [ 0 for i in range(2) ] for j in range(4) ]
TTAV = [ [ 0 for i in range(2) ] for j in range(4) ]
TTAW = [ [ 0 for i in range(2) ] for j in range(1) ]
TTAY = [ [ 0 for i in range(2) ] for j in range(2) ]
TTGA = [ [ 0 for i in range(2) ] for j in range(4) ]
TTGC = [ [ 0 for i in range(2) ] for j in range(2) ]
TTGD = [ [ 0 for i in range(2) ] for j in range(2) ]
TTGE = [ [ 0 for i in range(2) ] for j in range(2) ]
TTGF = [ [ 0 for i in range(2) ] for j in range(2) ]
TTGG = [ [ 0 for i in range(2) ] for j in range(4) ]
TTGH = [ [ 0 for i in range(2) ] for j in range(2) ]
TTGI = [ [ 0 for i in range(2) ] for j in range(3) ]
TTGK = [ [ 0 for i in range(2) ] for j in range(2) ]
TTGL = [ [ 0 for i in range(2) ] for j in range(6) ]
TTGM = [ [ 0 for i in range(2) ] for j in range(1) ]
TTGN = [ [ 0 for i in range(2) ] for j in range(2) ]
TTGP = [ [ 0 for i in range(2) ] for j in range(4) ]
TTGQ = [ [ 0 for i in range(2) ] for j in range(2) ]
TTGR = [ [ 0 for i in range(2) ] for j in range(6) ]
TTGS = [ [ 0 for i in range(2) ] for j in range(6) ]
TTGT = [ [ 0 for i in range(2) ] for j in range(4) ]
TTGV = [ [ 0 for i in range(2) ] for j in range(4) ]
TTGW = [ [ 0 for i in range(2) ] for j in range(1) ]
TTGY = [ [ 0 for i in range(2) ] for j in range(2) ]
TTAA = [ [ 0 for i in range(2) ] for j in range(4) ]
TTAC = [ [ 0 for i in range(2) ] for j in range(2) ]
TTAD = [ [ 0 for i in range(2) ] for j in range(2) ]
TTAE = [ [ 0 for i in range(2) ] for j in range(2) ]
TTAF = [ [ 0 for i in range(2) ] for j in range(2) ]
TTAG = [ [ 0 for i in range(2) ] for j in range(4) ]
TTAH = [ [ 0 for i in range(2) ] for j in range(2) ]
TTAI = [ [ 0 for i in range(2) ] for j in range(3) ]
TTAK = [ [ 0 for i in range(2) ] for j in range(2) ]
TTAL = [ [ 0 for i in range(2) ] for j in range(6) ]
TTAM = [ [ 0 for i in range(2) ] for j in range(1) ]
TTAN = [ [ 0 for i in range(2) ] for j in range(2) ]
TTAP = [ [ 0 for i in range(2) ] for j in range(4) ]
TTAQ = [ [ 0 for i in range(2) ] for j in range(2) ]
TTAR = [ [ 0 for i in range(2) ] for j in range(6) ]
TTAS = [ [ 0 for i in range(2) ] for j in range(6) ]
TTAT = [ [ 0 for i in range(2) ] for j in range(4) ]
TTAV = [ [ 0 for i in range(2) ] for j in range(4) ]
TTAW = [ [ 0 for i in range(2) ] for j in range(1) ]
TTAY = [ [ 0 for i in range(2) ] for j in range(2) ]
CTGA = [ [ 0 for i in range(2) ] for j in range(4) ]
CTGC = [ [ 0 for i in range(2) ] for j in range(2) ]
CTGD = [ [ 0 for i in range(2) ] for j in range(2) ]
CTGE = [ [ 0 for i in range(2) ] for j in range(2) ]
CTGF = [ [ 0 for i in range(2) ] for j in range(2) ]
CTGG = [ [ 0 for i in range(2) ] for j in range(4) ]
CTGH = [ [ 0 for i in range(2) ] for j in range(2) ]
CTGI = [ [ 0 for i in range(2) ] for j in range(3) ]
CTGK = [ [ 0 for i in range(2) ] for j in range(2) ]
CTGL = [ [ 0 for i in range(2) ] for j in range(6) ]
CTGM = [ [ 0 for i in range(2) ] for j in range(1) ]
CTGN = [ [ 0 for i in range(2) ] for j in range(2) ]
CTGP = [ [ 0 for i in range(2) ] for j in range(4) ]
CTGQ = [ [ 0 for i in range(2) ] for j in range(2) ]
CTGR = [ [ 0 for i in range(2) ] for j in range(6) ]
CTGS = [ [ 0 for i in range(2) ] for j in range(6) ]
CTGT = [ [ 0 for i in range(2) ] for j in range(4) ]
CTGV = [ [ 0 for i in range(2) ] for j in range(4) ]
CTGW = [ [ 0 for i in range(2) ] for j in range(1) ]
CTGY = [ [ 0 for i in range(2) ] for j in range(2) ]
CTAA = [ [ 0 for i in range(2) ] for j in range(4) ]
CTAC = [ [ 0 for i in range(2) ] for j in range(2) ]
CTAD = [ [ 0 for i in range(2) ] for j in range(2) ]
CTAE = [ [ 0 for i in range(2) ] for j in range(2) ]
CTAF = [ [ 0 for i in range(2) ] for j in range(2) ]
CTAG = [ [ 0 for i in range(2) ] for j in range(4) ]
CTAH = [ [ 0 for i in range(2) ] for j in range(2) ]
CTAI = [ [ 0 for i in range(2) ] for j in range(3) ]
CTAK = [ [ 0 for i in range(2) ] for j in range(2) ]
CTAL = [ [ 0 for i in range(2) ] for j in range(6) ]
CTAM = [ [ 0 for i in range(2) ] for j in range(1) ]
CTAN = [ [ 0 for i in range(2) ] for j in range(2) ]
CTAP = [ [ 0 for i in range(2) ] for j in range(4) ]
CTAQ = [ [ 0 for i in range(2) ] for j in range(2) ]
CTAR = [ [ 0 for i in range(2) ] for j in range(6) ]
CTAS = [ [ 0 for i in range(2) ] for j in range(6) ]
CTAT = [ [ 0 for i in range(2) ] for j in range(4) ]
CTAV = [ [ 0 for i in range(2) ] for j in range(4) ]
CTAW = [ [ 0 for i in range(2) ] for j in range(1) ]
CTAY = [ [ 0 for i in range(2) ] for j in range(2) ]
CTTA = [ [ 0 for i in range(2) ] for j in range(4) ]
CTTC = [ [ 0 for i in range(2) ] for j in range(2) ]
CTTD = [ [ 0 for i in range(2) ] for j in range(2) ]
CTTE = [ [ 0 for i in range(2) ] for j in range(2) ]
CTTF = [ [ 0 for i in range(2) ] for j in range(2) ]
CTTG = [ [ 0 for i in range(2) ] for j in range(4) ]
CTTH = [ [ 0 for i in range(2) ] for j in range(2) ]
CTTI = [ [ 0 for i in range(2) ] for j in range(3) ]
CTTK = [ [ 0 for i in range(2) ] for j in range(2) ]
CTTL = [ [ 0 for i in range(2) ] for j in range(6) ]
CTTM = [ [ 0 for i in range(2) ] for j in range(1) ]
CTTN = [ [ 0 for i in range(2) ] for j in range(2) ]
CTTP = [ [ 0 for i in range(2) ] for j in range(4) ]
CTTQ = [ [ 0 for i in range(2) ] for j in range(2) ]
CTTR = [ [ 0 for i in range(2) ] for j in range(6) ]
CTTS = [ [ 0 for i in range(2) ] for j in range(6) ]
CTTT = [ [ 0 for i in range(2) ] for j in range(4) ]
CTTV = [ [ 0 for i in range(2) ] for j in range(4) ]
CTTW = [ [ 0 for i in range(2) ] for j in range(1) ]
CTTY = [ [ 0 for i in range(2) ] for j in range(2) ]
CTCA = [ [ 0 for i in range(2) ] for j in range(4) ]
CTCC = [ [ 0 for i in range(2) ] for j in range(2) ]
CTCD = [ [ 0 for i in range(2) ] for j in range(2) ]
CTCE = [ [ 0 for i in range(2) ] for j in range(2) ]
CTCF = [ [ 0 for i in range(2) ] for j in range(2) ]
CTCG = [ [ 0 for i in range(2) ] for j in range(4) ]
CTCH = [ [ 0 for i in range(2) ] for j in range(2) ]
CTCI = [ [ 0 for i in range(2) ] for j in range(3) ]
CTCK = [ [ 0 for i in range(2) ] for j in range(2) ]
CTCL = [ [ 0 for i in range(2) ] for j in range(6) ]
CTCM = [ [ 0 for i in range(2) ] for j in range(1) ]
CTCN = [ [ 0 for i in range(2) ] for j in range(2) ]
CTCP = [ [ 0 for i in range(2) ] for j in range(4) ]
CTCQ = [ [ 0 for i in range(2) ] for j in range(2) ]
CTCR = [ [ 0 for i in range(2) ] for j in range(6) ]
CTCS = [ [ 0 for i in range(2) ] for j in range(6) ]
CTCT = [ [ 0 for i in range(2) ] for j in range(4) ]
CTCV = [ [ 0 for i in range(2) ] for j in range(4) ]
CTCW = [ [ 0 for i in range(2) ] for j in range(1) ]
CTCY = [ [ 0 for i in range(2) ] for j in range(2) ]
ATGA = [ [ 0 for i in range(2) ] for j in range(4) ]
ATGC = [ [ 0 for i in range(2) ] for j in range(2) ]
ATGD = [ [ 0 for i in range(2) ] for j in range(2) ]
ATGE = [ [ 0 for i in range(2) ] for j in range(2) ]
ATGF = [ [ 0 for i in range(2) ] for j in range(2) ]
ATGG = [ [ 0 for i in range(2) ] for j in range(4) ]
ATGH = [ [ 0 for i in range(2) ] for j in range(2) ]
ATGI = [ [ 0 for i in range(2) ] for j in range(3) ]
ATGK = [ [ 0 for i in range(2) ] for j in range(2) ]
ATGL = [ [ 0 for i in range(2) ] for j in range(6) ]
ATGM = [ [ 0 for i in range(2) ] for j in range(1) ]
ATGN = [ [ 0 for i in range(2) ] for j in range(2) ]
ATGP = [ [ 0 for i in range(2) ] for j in range(4) ]
ATGQ = [ [ 0 for i in range(2) ] for j in range(2) ]
ATGR = [ [ 0 for i in range(2) ] for j in range(6) ]
ATGS = [ [ 0 for i in range(2) ] for j in range(6) ]
ATGT = [ [ 0 for i in range(2) ] for j in range(4) ]
ATGV = [ [ 0 for i in range(2) ] for j in range(4) ]
ATGW = [ [ 0 for i in range(2) ] for j in range(1) ]
ATGY = [ [ 0 for i in range(2) ] for j in range(2) ]
AATA = [ [ 0 for i in range(2) ] for j in range(4) ]
AATC = [ [ 0 for i in range(2) ] for j in range(2) ]
AATD = [ [ 0 for i in range(2) ] for j in range(2) ]
AATE = [ [ 0 for i in range(2) ] for j in range(2) ]
AATF = [ [ 0 for i in range(2) ] for j in range(2) ]
AATG = [ [ 0 for i in range(2) ] for j in range(4) ]
AATH = [ [ 0 for i in range(2) ] for j in range(2) ]
AATI = [ [ 0 for i in range(2) ] for j in range(3) ]
AATK = [ [ 0 for i in range(2) ] for j in range(2) ]
AATL = [ [ 0 for i in range(2) ] for j in range(6) ]
AATM = [ [ 0 for i in range(2) ] for j in range(1) ]
AATN = [ [ 0 for i in range(2) ] for j in range(2) ]
AATP = [ [ 0 for i in range(2) ] for j in range(4) ]
AATQ = [ [ 0 for i in range(2) ] for j in range(2) ]
AATR = [ [ 0 for i in range(2) ] for j in range(6) ]
AATS = [ [ 0 for i in range(2) ] for j in range(6) ]
AATT = [ [ 0 for i in range(2) ] for j in range(4) ]
AATV = [ [ 0 for i in range(2) ] for j in range(4) ]
AATW = [ [ 0 for i in range(2) ] for j in range(1) ]
AATY = [ [ 0 for i in range(2) ] for j in range(2) ]
AACA = [ [ 0 for i in range(2) ] for j in range(4) ]
AACC = [ [ 0 for i in range(2) ] for j in range(2) ]
AACD = [ [ 0 for i in range(2) ] for j in range(2) ]
AACE = [ [ 0 for i in range(2) ] for j in range(2) ]
AACF = [ [ 0 for i in range(2) ] for j in range(2) ]
AACG = [ [ 0 for i in range(2) ] for j in range(4) ]
AACH = [ [ 0 for i in range(2) ] for j in range(2) ]
AACI = [ [ 0 for i in range(2) ] for j in range(3) ]
AACK = [ [ 0 for i in range(2) ] for j in range(2) ]
AACL = [ [ 0 for i in range(2) ] for j in range(6) ]
AACM = [ [ 0 for i in range(2) ] for j in range(1) ]
AACN = [ [ 0 for i in range(2) ] for j in range(2) ]
AACP = [ [ 0 for i in range(2) ] for j in range(4) ]
AACQ = [ [ 0 for i in range(2) ] for j in range(2) ]
AACR = [ [ 0 for i in range(2) ] for j in range(6) ]
AACS = [ [ 0 for i in range(2) ] for j in range(6) ]
AACT = [ [ 0 for i in range(2) ] for j in range(4) ]
AACV = [ [ 0 for i in range(2) ] for j in range(4) ]
AACW = [ [ 0 for i in range(2) ] for j in range(1) ]
AACY = [ [ 0 for i in range(2) ] for j in range(2) ]
CCGA = [ [ 0 for i in range(2) ] for j in range(4) ]
CCGC = [ [ 0 for i in range(2) ] for j in range(2) ]
CCGD = [ [ 0 for i in range(2) ] for j in range(2) ]
CCGE = [ [ 0 for i in range(2) ] for j in range(2) ]
CCGF = [ [ 0 for i in range(2) ] for j in range(2) ]
CCGG = [ [ 0 for i in range(2) ] for j in range(4) ]
CCGH = [ [ 0 for i in range(2) ] for j in range(2) ]
CCGI = [ [ 0 for i in range(2) ] for j in range(3) ]
CCGK = [ [ 0 for i in range(2) ] for j in range(2) ]
CCGL = [ [ 0 for i in range(2) ] for j in range(6) ]
CCGM = [ [ 0 for i in range(2) ] for j in range(1) ]
CCGN = [ [ 0 for i in range(2) ] for j in range(2) ]
CCGP = [ [ 0 for i in range(2) ] for j in range(4) ]
CCGQ = [ [ 0 for i in range(2) ] for j in range(2) ]
CCGR = [ [ 0 for i in range(2) ] for j in range(6) ]
CCGS = [ [ 0 for i in range(2) ] for j in range(6) ]
CCGT = [ [ 0 for i in range(2) ] for j in range(4) ]
CCGV = [ [ 0 for i in range(2) ] for j in range(4) ]
CCGW = [ [ 0 for i in range(2) ] for j in range(1) ]
CCGY = [ [ 0 for i in range(2) ] for j in range(2) ]
CCAA = [ [ 0 for i in range(2) ] for j in range(4) ]
CCAC = [ [ 0 for i in range(2) ] for j in range(2) ]
CCAD = [ [ 0 for i in range(2) ] for j in range(2) ]
CCAE = [ [ 0 for i in range(2) ] for j in range(2) ]
CCAF = [ [ 0 for i in range(2) ] for j in range(2) ]
CCAG = [ [ 0 for i in range(2) ] for j in range(4) ]
CCAH = [ [ 0 for i in range(2) ] for j in range(2) ]
CCAI = [ [ 0 for i in range(2) ] for j in range(3) ]
CCAK = [ [ 0 for i in range(2) ] for j in range(2) ]
CCAL = [ [ 0 for i in range(2) ] for j in range(6) ]
CCAM = [ [ 0 for i in range(2) ] for j in range(1) ]
CCAN = [ [ 0 for i in range(2) ] for j in range(2) ]
CCAP = [ [ 0 for i in range(2) ] for j in range(4) ]
CCAQ = [ [ 0 for i in range(2) ] for j in range(2) ]
CCAR = [ [ 0 for i in range(2) ] for j in range(6) ]
CCAS = [ [ 0 for i in range(2) ] for j in range(6) ]
CCAT = [ [ 0 for i in range(2) ] for j in range(4) ]
CCAV = [ [ 0 for i in range(2) ] for j in range(4) ]
CCAW = [ [ 0 for i in range(2) ] for j in range(1) ]
CCAY = [ [ 0 for i in range(2) ] for j in range(2) ]
CCTA = [ [ 0 for i in range(2) ] for j in range(4) ]
CCTC = [ [ 0 for i in range(2) ] for j in range(2) ]
CCTD = [ [ 0 for i in range(2) ] for j in range(2) ]
CCTE = [ [ 0 for i in range(2) ] for j in range(2) ]
CCTF = [ [ 0 for i in range(2) ] for j in range(2) ]
CCTG = [ [ 0 for i in range(2) ] for j in range(4) ]
CCTH = [ [ 0 for i in range(2) ] for j in range(2) ]
CCTI = [ [ 0 for i in range(2) ] for j in range(3) ]
CCTK = [ [ 0 for i in range(2) ] for j in range(2) ]
CCTL = [ [ 0 for i in range(2) ] for j in range(6) ]
CCTM = [ [ 0 for i in range(2) ] for j in range(1) ]
CCTN = [ [ 0 for i in range(2) ] for j in range(2) ]
CCTP = [ [ 0 for i in range(2) ] for j in range(4) ]
CCTQ = [ [ 0 for i in range(2) ] for j in range(2) ]
CCTR = [ [ 0 for i in range(2) ] for j in range(6) ]
CCTS = [ [ 0 for i in range(2) ] for j in range(6) ]
CCTT = [ [ 0 for i in range(2) ] for j in range(4) ]
CCTV = [ [ 0 for i in range(2) ] for j in range(4) ]
CCTW = [ [ 0 for i in range(2) ] for j in range(1) ]
CCTY = [ [ 0 for i in range(2) ] for j in range(2) ]
CCCA = [ [ 0 for i in range(2) ] for j in range(4) ]
CCCC = [ [ 0 for i in range(2) ] for j in range(2) ]
CCCD = [ [ 0 for i in range(2) ] for j in range(2) ]
CCCE = [ [ 0 for i in range(2) ] for j in range(2) ]
CCCF = [ [ 0 for i in range(2) ] for j in range(2) ]
CCCG = [ [ 0 for i in range(2) ] for j in range(4) ]
CCCH = [ [ 0 for i in range(2) ] for j in range(2) ]
CCCI = [ [ 0 for i in range(2) ] for j in range(3) ]
CCCK = [ [ 0 for i in range(2) ] for j in range(2) ]
CCCL = [ [ 0 for i in range(2) ] for j in range(6) ]
CCCM = [ [ 0 for i in range(2) ] for j in range(1) ]
CCCN = [ [ 0 for i in range(2) ] for j in range(2) ]
CCCP = [ [ 0 for i in range(2) ] for j in range(4) ]
CCCQ = [ [ 0 for i in range(2) ] for j in range(2) ]
CCCR = [ [ 0 for i in range(2) ] for j in range(6) ]
CCCS = [ [ 0 for i in range(2) ] for j in range(6) ]
CCCT = [ [ 0 for i in range(2) ] for j in range(4) ]
CCCV = [ [ 0 for i in range(2) ] for j in range(4) ]
CCCW = [ [ 0 for i in range(2) ] for j in range(1) ]
CCCY = [ [ 0 for i in range(2) ] for j in range(2) ]
CAGA = [ [ 0 for i in range(2) ] for j in range(4) ]
CAGC = [ [ 0 for i in range(2) ] for j in range(2) ]
CAGD = [ [ 0 for i in range(2) ] for j in range(2) ]
CAGE = [ [ 0 for i in range(2) ] for j in range(2) ]
CAGF = [ [ 0 for i in range(2) ] for j in range(2) ]
CAGG = [ [ 0 for i in range(2) ] for j in range(4) ]
CAGH = [ [ 0 for i in range(2) ] for j in range(2) ]
CAGI = [ [ 0 for i in range(2) ] for j in range(3) ]
CAGK = [ [ 0 for i in range(2) ] for j in range(2) ]
CAGL = [ [ 0 for i in range(2) ] for j in range(6) ]
CAGM = [ [ 0 for i in range(2) ] for j in range(1) ]
CAGN = [ [ 0 for i in range(2) ] for j in range(2) ]
CAGP = [ [ 0 for i in range(2) ] for j in range(4) ]
CAGQ = [ [ 0 for i in range(2) ] for j in range(2) ]
CAGR = [ [ 0 for i in range(2) ] for j in range(6) ]
CAGS = [ [ 0 for i in range(2) ] for j in range(6) ]
CAGT = [ [ 0 for i in range(2) ] for j in range(4) ]
CAGV = [ [ 0 for i in range(2) ] for j in range(4) ]
CAGW = [ [ 0 for i in range(2) ] for j in range(1) ]
CAGY = [ [ 0 for i in range(2) ] for j in range(2) ]
CAAA = [ [ 0 for i in range(2) ] for j in range(4) ]
CAAC = [ [ 0 for i in range(2) ] for j in range(2) ]
CAAD = [ [ 0 for i in range(2) ] for j in range(2) ]
CAAE = [ [ 0 for i in range(2) ] for j in range(2) ]
CAAF = [ [ 0 for i in range(2) ] for j in range(2) ]
CAAG = [ [ 0 for i in range(2) ] for j in range(4) ]
CAAH = [ [ 0 for i in range(2) ] for j in range(2) ]
CAAI = [ [ 0 for i in range(2) ] for j in range(3) ]
CAAK = [ [ 0 for i in range(2) ] for j in range(2) ]
CAAL = [ [ 0 for i in range(2) ] for j in range(6) ]
CAAM = [ [ 0 for i in range(2) ] for j in range(1) ]
CAAN = [ [ 0 for i in range(2) ] for j in range(2) ]
CAAP = [ [ 0 for i in range(2) ] for j in range(4) ]
CAAQ = [ [ 0 for i in range(2) ] for j in range(2) ]
CAAR = [ [ 0 for i in range(2) ] for j in range(6) ]
CAAS = [ [ 0 for i in range(2) ] for j in range(6) ]
CAAT = [ [ 0 for i in range(2) ] for j in range(4) ]
CAAV = [ [ 0 for i in range(2) ] for j in range(4) ]
CAAW = [ [ 0 for i in range(2) ] for j in range(1) ]
CAAY = [ [ 0 for i in range(2) ] for j in range(2) ]
AGGA = [ [ 0 for i in range(2) ] for j in range(4) ]
AGGC = [ [ 0 for i in range(2) ] for j in range(2) ]
AGGD = [ [ 0 for i in range(2) ] for j in range(2) ]
AGGE = [ [ 0 for i in range(2) ] for j in range(2) ]
AGGF = [ [ 0 for i in range(2) ] for j in range(2) ]
AGGG = [ [ 0 for i in range(2) ] for j in range(4) ]
AGGH = [ [ 0 for i in range(2) ] for j in range(2) ]
AGGI = [ [ 0 for i in range(2) ] for j in range(3) ]
AGGK = [ [ 0 for i in range(2) ] for j in range(2) ]
AGGL = [ [ 0 for i in range(2) ] for j in range(6) ]
AGGM = [ [ 0 for i in range(2) ] for j in range(1) ]
AGGN = [ [ 0 for i in range(2) ] for j in range(2) ]
AGGP = [ [ 0 for i in range(2) ] for j in range(4) ]
AGGQ = [ [ 0 for i in range(2) ] for j in range(2) ]
AGGR = [ [ 0 for i in range(2) ] for j in range(6) ]
AGGS = [ [ 0 for i in range(2) ] for j in range(6) ]
AGGT = [ [ 0 for i in range(2) ] for j in range(4) ]
AGGV = [ [ 0 for i in range(2) ] for j in range(4) ]
AGGW = [ [ 0 for i in range(2) ] for j in range(1) ]
AGGY = [ [ 0 for i in range(2) ] for j in range(2) ]
AGAA = [ [ 0 for i in range(2) ] for j in range(4) ]
AGAC = [ [ 0 for i in range(2) ] for j in range(2) ]
AGAD = [ [ 0 for i in range(2) ] for j in range(2) ]
AGAE = [ [ 0 for i in range(2) ] for j in range(2) ]
AGAF = [ [ 0 for i in range(2) ] for j in range(2) ]
AGAG = [ [ 0 for i in range(2) ] for j in range(4) ]
AGAH = [ [ 0 for i in range(2) ] for j in range(2) ]
AGAI = [ [ 0 for i in range(2) ] for j in range(3) ]
AGAK = [ [ 0 for i in range(2) ] for j in range(2) ]
AGAL = [ [ 0 for i in range(2) ] for j in range(6) ]
AGAM = [ [ 0 for i in range(2) ] for j in range(1) ]
AGAN = [ [ 0 for i in range(2) ] for j in range(2) ]
AGAP = [ [ 0 for i in range(2) ] for j in range(4) ]
AGAQ = [ [ 0 for i in range(2) ] for j in range(2) ]
AGAR = [ [ 0 for i in range(2) ] for j in range(6) ]
AGAS = [ [ 0 for i in range(2) ] for j in range(6) ]
AGAT = [ [ 0 for i in range(2) ] for j in range(4) ]
AGAV = [ [ 0 for i in range(2) ] for j in range(4) ]
AGAW = [ [ 0 for i in range(2) ] for j in range(1) ]
AGAY = [ [ 0 for i in range(2) ] for j in range(2) ]
CGGA = [ [ 0 for i in range(2) ] for j in range(4) ]
CGGC = [ [ 0 for i in range(2) ] for j in range(2) ]
CGGD = [ [ 0 for i in range(2) ] for j in range(2) ]
CGGE = [ [ 0 for i in range(2) ] for j in range(2) ]
CGGF = [ [ 0 for i in range(2) ] for j in range(2) ]
CGGG = [ [ 0 for i in range(2) ] for j in range(4) ]
CGGH = [ [ 0 for i in range(2) ] for j in range(2) ]
CGGI = [ [ 0 for i in range(2) ] for j in range(3) ]
CGGK = [ [ 0 for i in range(2) ] for j in range(2) ]
CGGL = [ [ 0 for i in range(2) ] for j in range(6) ]
CGGM = [ [ 0 for i in range(2) ] for j in range(1) ]
CGGN = [ [ 0 for i in range(2) ] for j in range(2) ]
CGGP = [ [ 0 for i in range(2) ] for j in range(4) ]
CGGQ = [ [ 0 for i in range(2) ] for j in range(2) ]
CGGR = [ [ 0 for i in range(2) ] for j in range(6) ]
CGGS = [ [ 0 for i in range(2) ] for j in range(6) ]
CGGT = [ [ 0 for i in range(2) ] for j in range(4) ]
CGGV = [ [ 0 for i in range(2) ] for j in range(4) ]
CGGW = [ [ 0 for i in range(2) ] for j in range(1) ]
CGGY = [ [ 0 for i in range(2) ] for j in range(2) ]
CGAA = [ [ 0 for i in range(2) ] for j in range(4) ]
CGAC = [ [ 0 for i in range(2) ] for j in range(2) ]
CGAD = [ [ 0 for i in range(2) ] for j in range(2) ]
CGAE = [ [ 0 for i in range(2) ] for j in range(2) ]
CGAF = [ [ 0 for i in range(2) ] for j in range(2) ]
CGAG = [ [ 0 for i in range(2) ] for j in range(4) ]
CGAH = [ [ 0 for i in range(2) ] for j in range(2) ]
CGAI = [ [ 0 for i in range(2) ] for j in range(3) ]
CGAK = [ [ 0 for i in range(2) ] for j in range(2) ]
CGAL = [ [ 0 for i in range(2) ] for j in range(6) ]
CGAM = [ [ 0 for i in range(2) ] for j in range(1) ]
CGAN = [ [ 0 for i in range(2) ] for j in range(2) ]
CGAP = [ [ 0 for i in range(2) ] for j in range(4) ]
CGAQ = [ [ 0 for i in range(2) ] for j in range(2) ]
CGAR = [ [ 0 for i in range(2) ] for j in range(6) ]
CGAS = [ [ 0 for i in range(2) ] for j in range(6) ]
CGAT = [ [ 0 for i in range(2) ] for j in range(4) ]
CGAV = [ [ 0 for i in range(2) ] for j in range(4) ]
CGAW = [ [ 0 for i in range(2) ] for j in range(1) ]
CGAY = [ [ 0 for i in range(2) ] for j in range(2) ]
CGTA = [ [ 0 for i in range(2) ] for j in range(4) ]
CGTC = [ [ 0 for i in range(2) ] for j in range(2) ]
CGTD = [ [ 0 for i in range(2) ] for j in range(2) ]
CGTE = [ [ 0 for i in range(2) ] for j in range(2) ]
CGTF = [ [ 0 for i in range(2) ] for j in range(2) ]
CGTG = [ [ 0 for i in range(2) ] for j in range(4) ]
CGTH = [ [ 0 for i in range(2) ] for j in range(2) ]
CGTI = [ [ 0 for i in range(2) ] for j in range(3) ]
CGTK = [ [ 0 for i in range(2) ] for j in range(2) ]
CGTL = [ [ 0 for i in range(2) ] for j in range(6) ]
CGTM = [ [ 0 for i in range(2) ] for j in range(1) ]
CGTN = [ [ 0 for i in range(2) ] for j in range(2) ]
CGTP = [ [ 0 for i in range(2) ] for j in range(4) ]
CGTQ = [ [ 0 for i in range(2) ] for j in range(2) ]
CGTR = [ [ 0 for i in range(2) ] for j in range(6) ]
CGTS = [ [ 0 for i in range(2) ] for j in range(6) ]
CGTT = [ [ 0 for i in range(2) ] for j in range(4) ]
CGTV = [ [ 0 for i in range(2) ] for j in range(4) ]
CGTW = [ [ 0 for i in range(2) ] for j in range(1) ]
CGTY = [ [ 0 for i in range(2) ] for j in range(2) ]
CGCA = [ [ 0 for i in range(2) ] for j in range(4) ]
CGCC = [ [ 0 for i in range(2) ] for j in range(2) ]
CGCD = [ [ 0 for i in range(2) ] for j in range(2) ]
CGCE = [ [ 0 for i in range(2) ] for j in range(2) ]
CGCF = [ [ 0 for i in range(2) ] for j in range(2) ]
CGCG = [ [ 0 for i in range(2) ] for j in range(4) ]
CGCH = [ [ 0 for i in range(2) ] for j in range(2) ]
CGCI = [ [ 0 for i in range(2) ] for j in range(3) ]
CGCK = [ [ 0 for i in range(2) ] for j in range(2) ]
CGCL = [ [ 0 for i in range(2) ] for j in range(6) ]
CGCM = [ [ 0 for i in range(2) ] for j in range(1) ]
CGCN = [ [ 0 for i in range(2) ] for j in range(2) ]
CGCP = [ [ 0 for i in range(2) ] for j in range(4) ]
CGCQ = [ [ 0 for i in range(2) ] for j in range(2) ]
CGCR = [ [ 0 for i in range(2) ] for j in range(6) ]
CGCS = [ [ 0 for i in range(2) ] for j in range(6) ]
CGCT = [ [ 0 for i in range(2) ] for j in range(4) ]
CGCV = [ [ 0 for i in range(2) ] for j in range(4) ]
CGCW = [ [ 0 for i in range(2) ] for j in range(1) ]
CGCY = [ [ 0 for i in range(2) ] for j in range(2) ]
AGTA = [ [ 0 for i in range(2) ] for j in range(4) ]
AGTC = [ [ 0 for i in range(2) ] for j in range(2) ]
AGTD = [ [ 0 for i in range(2) ] for j in range(2) ]
AGTE = [ [ 0 for i in range(2) ] for j in range(2) ]
AGTF = [ [ 0 for i in range(2) ] for j in range(2) ]
AGTG = [ [ 0 for i in range(2) ] for j in range(4) ]
AGTH = [ [ 0 for i in range(2) ] for j in range(2) ]
AGTI = [ [ 0 for i in range(2) ] for j in range(3) ]
AGTK = [ [ 0 for i in range(2) ] for j in range(2) ]
AGTL = [ [ 0 for i in range(2) ] for j in range(6) ]
AGTM = [ [ 0 for i in range(2) ] for j in range(1) ]
AGTN = [ [ 0 for i in range(2) ] for j in range(2) ]
AGTP = [ [ 0 for i in range(2) ] for j in range(4) ]
AGTQ = [ [ 0 for i in range(2) ] for j in range(2) ]
AGTR = [ [ 0 for i in range(2) ] for j in range(6) ]
AGTS = [ [ 0 for i in range(2) ] for j in range(6) ]
AGTT = [ [ 0 for i in range(2) ] for j in range(4) ]
AGTV = [ [ 0 for i in range(2) ] for j in range(4) ]
AGTW = [ [ 0 for i in range(2) ] for j in range(1) ]
AGTY = [ [ 0 for i in range(2) ] for j in range(2) ]
AGCA = [ [ 0 for i in range(2) ] for j in range(4) ]
AGCC = [ [ 0 for i in range(2) ] for j in range(2) ]
AGCD = [ [ 0 for i in range(2) ] for j in range(2) ]
AGCE = [ [ 0 for i in range(2) ] for j in range(2) ]
AGCF = [ [ 0 for i in range(2) ] for j in range(2) ]
AGCG = [ [ 0 for i in range(2) ] for j in range(4) ]
AGCH = [ [ 0 for i in range(2) ] for j in range(2) ]
AGCI = [ [ 0 for i in range(2) ] for j in range(3) ]
AGCK = [ [ 0 for i in range(2) ] for j in range(2) ]
AGCL = [ [ 0 for i in range(2) ] for j in range(6) ]
AGCM = [ [ 0 for i in range(2) ] for j in range(1) ]
AGCN = [ [ 0 for i in range(2) ] for j in range(2) ]
AGCP = [ [ 0 for i in range(2) ] for j in range(4) ]
AGCQ = [ [ 0 for i in range(2) ] for j in range(2) ]
AGCR = [ [ 0 for i in range(2) ] for j in range(6) ]
AGCS = [ [ 0 for i in range(2) ] for j in range(6) ]
AGCT = [ [ 0 for i in range(2) ] for j in range(4) ]
AGCV = [ [ 0 for i in range(2) ] for j in range(4) ]
AGCW = [ [ 0 for i in range(2) ] for j in range(1) ]
AGCY = [ [ 0 for i in range(2) ] for j in range(2) ]
TCGA = [ [ 0 for i in range(2) ] for j in range(4) ]
TCGC = [ [ 0 for i in range(2) ] for j in range(2) ]
TCGD = [ [ 0 for i in range(2) ] for j in range(2) ]
TCGE = [ [ 0 for i in range(2) ] for j in range(2) ]
TCGF = [ [ 0 for i in range(2) ] for j in range(2) ]
TCGG = [ [ 0 for i in range(2) ] for j in range(4) ]
TCGH = [ [ 0 for i in range(2) ] for j in range(2) ]
TCGI = [ [ 0 for i in range(2) ] for j in range(3) ]
TCGK = [ [ 0 for i in range(2) ] for j in range(2) ]
TCGL = [ [ 0 for i in range(2) ] for j in range(6) ]
TCGM = [ [ 0 for i in range(2) ] for j in range(1) ]
TCGN = [ [ 0 for i in range(2) ] for j in range(2) ]
TCGP = [ [ 0 for i in range(2) ] for j in range(4) ]
TCGQ = [ [ 0 for i in range(2) ] for j in range(2) ]
TCGR = [ [ 0 for i in range(2) ] for j in range(6) ]
TCGS = [ [ 0 for i in range(2) ] for j in range(6) ]
TCGT = [ [ 0 for i in range(2) ] for j in range(4) ]
TCGV = [ [ 0 for i in range(2) ] for j in range(4) ]
TCGW = [ [ 0 for i in range(2) ] for j in range(1) ]
TCGY = [ [ 0 for i in range(2) ] for j in range(2) ]
TCAA = [ [ 0 for i in range(2) ] for j in range(4) ]
TCAC = [ [ 0 for i in range(2) ] for j in range(2) ]
TCAD = [ [ 0 for i in range(2) ] for j in range(2) ]
TCAE = [ [ 0 for i in range(2) ] for j in range(2) ]
TCAF = [ [ 0 for i in range(2) ] for j in range(2) ]
TCAG = [ [ 0 for i in range(2) ] for j in range(4) ]
TCAH = [ [ 0 for i in range(2) ] for j in range(2) ]
TCAI = [ [ 0 for i in range(2) ] for j in range(3) ]
TCAK = [ [ 0 for i in range(2) ] for j in range(2) ]
TCAL = [ [ 0 for i in range(2) ] for j in range(6) ]
TCAM = [ [ 0 for i in range(2) ] for j in range(1) ]
TCAN = [ [ 0 for i in range(2) ] for j in range(2) ]
TCAP = [ [ 0 for i in range(2) ] for j in range(4) ]
TCAQ = [ [ 0 for i in range(2) ] for j in range(2) ]
TCAR = [ [ 0 for i in range(2) ] for j in range(6) ]
TCAS = [ [ 0 for i in range(2) ] for j in range(6) ]
TCAT = [ [ 0 for i in range(2) ] for j in range(4) ]
TCAV = [ [ 0 for i in range(2) ] for j in range(4) ]
TCAW = [ [ 0 for i in range(2) ] for j in range(1) ]
TCAY = [ [ 0 for i in range(2) ] for j in range(2) ]
TCTA = [ [ 0 for i in range(2) ] for j in range(4) ]
TCTC = [ [ 0 for i in range(2) ] for j in range(2) ]
TCTD = [ [ 0 for i in range(2) ] for j in range(2) ]
TCTE = [ [ 0 for i in range(2) ] for j in range(2) ]
TCTF = [ [ 0 for i in range(2) ] for j in range(2) ]
TCTG = [ [ 0 for i in range(2) ] for j in range(4) ]
TCTH = [ [ 0 for i in range(2) ] for j in range(2) ]
TCTI = [ [ 0 for i in range(2) ] for j in range(3) ]
TCTK = [ [ 0 for i in range(2) ] for j in range(2) ]
TCTL = [ [ 0 for i in range(2) ] for j in range(6) ]
TCTM = [ [ 0 for i in range(2) ] for j in range(1) ]
TCTN = [ [ 0 for i in range(2) ] for j in range(2) ]
TCTP = [ [ 0 for i in range(2) ] for j in range(4) ]
TCTQ = [ [ 0 for i in range(2) ] for j in range(2) ]
TCTR = [ [ 0 for i in range(2) ] for j in range(6) ]
TCTS = [ [ 0 for i in range(2) ] for j in range(6) ]
TCTT = [ [ 0 for i in range(2) ] for j in range(4) ]
TCTV = [ [ 0 for i in range(2) ] for j in range(4) ]
TCTW = [ [ 0 for i in range(2) ] for j in range(1) ]
TCTY = [ [ 0 for i in range(2) ] for j in range(2) ]
TCCA = [ [ 0 for i in range(2) ] for j in range(4) ]
TCCC = [ [ 0 for i in range(2) ] for j in range(2) ]
TCCD = [ [ 0 for i in range(2) ] for j in range(2) ]
TCCE = [ [ 0 for i in range(2) ] for j in range(2) ]
TCCF = [ [ 0 for i in range(2) ] for j in range(2) ]
TCCG = [ [ 0 for i in range(2) ] for j in range(4) ]
TCCH = [ [ 0 for i in range(2) ] for j in range(2) ]
TCCI = [ [ 0 for i in range(2) ] for j in range(3) ]
TCCK = [ [ 0 for i in range(2) ] for j in range(2) ]
TCCL = [ [ 0 for i in range(2) ] for j in range(6) ]
TCCM = [ [ 0 for i in range(2) ] for j in range(1) ]
TCCN = [ [ 0 for i in range(2) ] for j in range(2) ]
TCCP = [ [ 0 for i in range(2) ] for j in range(4) ]
TCCQ = [ [ 0 for i in range(2) ] for j in range(2) ]
TCCR = [ [ 0 for i in range(2) ] for j in range(6) ]
TCCS = [ [ 0 for i in range(2) ] for j in range(6) ]
TCCT = [ [ 0 for i in range(2) ] for j in range(4) ]
TCCV = [ [ 0 for i in range(2) ] for j in range(4) ]
TCCW = [ [ 0 for i in range(2) ] for j in range(1) ]
TCCY = [ [ 0 for i in range(2) ] for j in range(2) ]
ACGA = [ [ 0 for i in range(2) ] for j in range(4) ]
ACGC = [ [ 0 for i in range(2) ] for j in range(2) ]
ACGD = [ [ 0 for i in range(2) ] for j in range(2) ]
ACGE = [ [ 0 for i in range(2) ] for j in range(2) ]
ACGF = [ [ 0 for i in range(2) ] for j in range(2) ]
ACGG = [ [ 0 for i in range(2) ] for j in range(4) ]
ACGH = [ [ 0 for i in range(2) ] for j in range(2) ]
ACGI = [ [ 0 for i in range(2) ] for j in range(3) ]
ACGK = [ [ 0 for i in range(2) ] for j in range(2) ]
ACGL = [ [ 0 for i in range(2) ] for j in range(6) ]
ACGM = [ [ 0 for i in range(2) ] for j in range(1) ]
ACGN = [ [ 0 for i in range(2) ] for j in range(2) ]
ACGP = [ [ 0 for i in range(2) ] for j in range(4) ]
ACGQ = [ [ 0 for i in range(2) ] for j in range(2) ]
ACGR = [ [ 0 for i in range(2) ] for j in range(6) ]
ACGS = [ [ 0 for i in range(2) ] for j in range(6) ]
ACGT = [ [ 0 for i in range(2) ] for j in range(4) ]
ACGV = [ [ 0 for i in range(2) ] for j in range(4) ]
ACGW = [ [ 0 for i in range(2) ] for j in range(1) ]
ACGY = [ [ 0 for i in range(2) ] for j in range(2) ]
ACAA = [ [ 0 for i in range(2) ] for j in range(4) ]
ACAC = [ [ 0 for i in range(2) ] for j in range(2) ]
ACAD = [ [ 0 for i in range(2) ] for j in range(2) ]
ACAE = [ [ 0 for i in range(2) ] for j in range(2) ]
ACAF = [ [ 0 for i in range(2) ] for j in range(2) ]
ACAG = [ [ 0 for i in range(2) ] for j in range(4) ]
ACAH = [ [ 0 for i in range(2) ] for j in range(2) ]
ACAI = [ [ 0 for i in range(2) ] for j in range(3) ]
ACAK = [ [ 0 for i in range(2) ] for j in range(2) ]
ACAL = [ [ 0 for i in range(2) ] for j in range(6) ]
ACAM = [ [ 0 for i in range(2) ] for j in range(1) ]
ACAN = [ [ 0 for i in range(2) ] for j in range(2) ]
ACAP = [ [ 0 for i in range(2) ] for j in range(4) ]
ACAQ = [ [ 0 for i in range(2) ] for j in range(2) ]
ACAR = [ [ 0 for i in range(2) ] for j in range(6) ]
ACAS = [ [ 0 for i in range(2) ] for j in range(6) ]
ACAT = [ [ 0 for i in range(2) ] for j in range(4) ]
ACAV = [ [ 0 for i in range(2) ] for j in range(4) ]
ACAW = [ [ 0 for i in range(2) ] for j in range(1) ]
ACAY = [ [ 0 for i in range(2) ] for j in range(2) ]
ACTA = [ [ 0 for i in range(2) ] for j in range(4) ]
ACTC = [ [ 0 for i in range(2) ] for j in range(2) ]
ACTD = [ [ 0 for i in range(2) ] for j in range(2) ]
ACTE = [ [ 0 for i in range(2) ] for j in range(2) ]
ACTF = [ [ 0 for i in range(2) ] for j in range(2) ]
ACTG = [ [ 0 for i in range(2) ] for j in range(4) ]
ACTH = [ [ 0 for i in range(2) ] for j in range(2) ]
ACTI = [ [ 0 for i in range(2) ] for j in range(3) ]
ACTK = [ [ 0 for i in range(2) ] for j in range(2) ]
ACTL = [ [ 0 for i in range(2) ] for j in range(6) ]
ACTM = [ [ 0 for i in range(2) ] for j in range(1) ]
ACTN = [ [ 0 for i in range(2) ] for j in range(2) ]
ACTP = [ [ 0 for i in range(2) ] for j in range(4) ]
ACTQ = [ [ 0 for i in range(2) ] for j in range(2) ]
ACTR = [ [ 0 for i in range(2) ] for j in range(6) ]
ACTS = [ [ 0 for i in range(2) ] for j in range(6) ]
ACTT = [ [ 0 for i in range(2) ] for j in range(4) ]
ACTV = [ [ 0 for i in range(2) ] for j in range(4) ]
ACTW = [ [ 0 for i in range(2) ] for j in range(1) ]
ACTY = [ [ 0 for i in range(2) ] for j in range(2) ]
ACCA = [ [ 0 for i in range(2) ] for j in range(4) ]
ACCC = [ [ 0 for i in range(2) ] for j in range(2) ]
ACCD = [ [ 0 for i in range(2) ] for j in range(2) ]
ACCE = [ [ 0 for i in range(2) ] for j in range(2) ]
ACCF = [ [ 0 for i in range(2) ] for j in range(2) ]
ACCG = [ [ 0 for i in range(2) ] for j in range(4) ]
ACCH = [ [ 0 for i in range(2) ] for j in range(2) ]
ACCI = [ [ 0 for i in range(2) ] for j in range(3) ]
ACCK = [ [ 0 for i in range(2) ] for j in range(2) ]
ACCL = [ [ 0 for i in range(2) ] for j in range(6) ]
ACCM = [ [ 0 for i in range(2) ] for j in range(1) ]
ACCN = [ [ 0 for i in range(2) ] for j in range(2) ]
ACCP = [ [ 0 for i in range(2) ] for j in range(4) ]
ACCQ = [ [ 0 for i in range(2) ] for j in range(2) ]
ACCR = [ [ 0 for i in range(2) ] for j in range(6) ]
ACCS = [ [ 0 for i in range(2) ] for j in range(6) ]
ACCT = [ [ 0 for i in range(2) ] for j in range(4) ]
ACCV = [ [ 0 for i in range(2) ] for j in range(4) ]
ACCW = [ [ 0 for i in range(2) ] for j in range(1) ]
ACCY = [ [ 0 for i in range(2) ] for j in range(2) ]
GTGA = [ [ 0 for i in range(2) ] for j in range(4) ]
GTGC = [ [ 0 for i in range(2) ] for j in range(2) ]
GTGD = [ [ 0 for i in range(2) ] for j in range(2) ]
GTGE = [ [ 0 for i in range(2) ] for j in range(2) ]
GTGF = [ [ 0 for i in range(2) ] for j in range(2) ]
GTGG = [ [ 0 for i in range(2) ] for j in range(4) ]
GTGH = [ [ 0 for i in range(2) ] for j in range(2) ]
GTGI = [ [ 0 for i in range(2) ] for j in range(3) ]
GTGK = [ [ 0 for i in range(2) ] for j in range(2) ]
GTGL = [ [ 0 for i in range(2) ] for j in range(6) ]
GTGM = [ [ 0 for i in range(2) ] for j in range(1) ]
GTGN = [ [ 0 for i in range(2) ] for j in range(2) ]
GTGP = [ [ 0 for i in range(2) ] for j in range(4) ]
GTGQ = [ [ 0 for i in range(2) ] for j in range(2) ]
GTGR = [ [ 0 for i in range(2) ] for j in range(6) ]
GTGS = [ [ 0 for i in range(2) ] for j in range(6) ]
GTGT = [ [ 0 for i in range(2) ] for j in range(4) ]
GTGV = [ [ 0 for i in range(2) ] for j in range(4) ]
GTGW = [ [ 0 for i in range(2) ] for j in range(1) ]
GTGY = [ [ 0 for i in range(2) ] for j in range(2) ]
GTAA = [ [ 0 for i in range(2) ] for j in range(4) ]
GTAC = [ [ 0 for i in range(2) ] for j in range(2) ]
GTAD = [ [ 0 for i in range(2) ] for j in range(2) ]
GTAE = [ [ 0 for i in range(2) ] for j in range(2) ]
GTAF = [ [ 0 for i in range(2) ] for j in range(2) ]
GTAG = [ [ 0 for i in range(2) ] for j in range(4) ]
GTAH = [ [ 0 for i in range(2) ] for j in range(2) ]
GTAI = [ [ 0 for i in range(2) ] for j in range(3) ]
GTAK = [ [ 0 for i in range(2) ] for j in range(2) ]
GTAL = [ [ 0 for i in range(2) ] for j in range(6) ]
GTAM = [ [ 0 for i in range(2) ] for j in range(1) ]
GTAN = [ [ 0 for i in range(2) ] for j in range(2) ]
GTAP = [ [ 0 for i in range(2) ] for j in range(4) ]
GTAQ = [ [ 0 for i in range(2) ] for j in range(2) ]
GTAR = [ [ 0 for i in range(2) ] for j in range(6) ]
GTAS = [ [ 0 for i in range(2) ] for j in range(6) ]
GTAT = [ [ 0 for i in range(2) ] for j in range(4) ]
GTAV = [ [ 0 for i in range(2) ] for j in range(4) ]
GTAW = [ [ 0 for i in range(2) ] for j in range(1) ]
GTAY = [ [ 0 for i in range(2) ] for j in range(2) ]
GTTA = [ [ 0 for i in range(2) ] for j in range(4) ]
GTTC = [ [ 0 for i in range(2) ] for j in range(2) ]
GTTD = [ [ 0 for i in range(2) ] for j in range(2) ]
GTTE = [ [ 0 for i in range(2) ] for j in range(2) ]
GTTF = [ [ 0 for i in range(2) ] for j in range(2) ]
GTTG = [ [ 0 for i in range(2) ] for j in range(4) ]
GTTH = [ [ 0 for i in range(2) ] for j in range(2) ]
GTTI = [ [ 0 for i in range(2) ] for j in range(3) ]
GTTK = [ [ 0 for i in range(2) ] for j in range(2) ]
GTTL = [ [ 0 for i in range(2) ] for j in range(6) ]
GTTM = [ [ 0 for i in range(2) ] for j in range(1) ]
GTTN = [ [ 0 for i in range(2) ] for j in range(2) ]
GTTP = [ [ 0 for i in range(2) ] for j in range(4) ]
GTTQ = [ [ 0 for i in range(2) ] for j in range(2) ]
GTTR = [ [ 0 for i in range(2) ] for j in range(6) ]
GTTS = [ [ 0 for i in range(2) ] for j in range(6) ]
GTTT = [ [ 0 for i in range(2) ] for j in range(4) ]
GTTV = [ [ 0 for i in range(2) ] for j in range(4) ]
GTTW = [ [ 0 for i in range(2) ] for j in range(1) ]
GTTY = [ [ 0 for i in range(2) ] for j in range(2) ]
GTCA = [ [ 0 for i in range(2) ] for j in range(4) ]
GTCC = [ [ 0 for i in range(2) ] for j in range(2) ]
GTCD = [ [ 0 for i in range(2) ] for j in range(2) ]
GTCE = [ [ 0 for i in range(2) ] for j in range(2) ]
GTCF = [ [ 0 for i in range(2) ] for j in range(2) ]
GTCG = [ [ 0 for i in range(2) ] for j in range(4) ]
GTCH = [ [ 0 for i in range(2) ] for j in range(2) ]
GTCI = [ [ 0 for i in range(2) ] for j in range(3) ]
GTCK = [ [ 0 for i in range(2) ] for j in range(2) ]
GTCL = [ [ 0 for i in range(2) ] for j in range(6) ]
GTCM = [ [ 0 for i in range(2) ] for j in range(1) ]
GTCN = [ [ 0 for i in range(2) ] for j in range(2) ]
GTCP = [ [ 0 for i in range(2) ] for j in range(4) ]
GTCQ = [ [ 0 for i in range(2) ] for j in range(2) ]
GTCR = [ [ 0 for i in range(2) ] for j in range(6) ]
GTCS = [ [ 0 for i in range(2) ] for j in range(6) ]
GTCT = [ [ 0 for i in range(2) ] for j in range(4) ]
GTCV = [ [ 0 for i in range(2) ] for j in range(4) ]
GTCW = [ [ 0 for i in range(2) ] for j in range(1) ]
GTCY = [ [ 0 for i in range(2) ] for j in range(2) ]
TGGA = [ [ 0 for i in range(2) ] for j in range(4) ]
TGGC = [ [ 0 for i in range(2) ] for j in range(2) ]
TGGD = [ [ 0 for i in range(2) ] for j in range(2) ]
TGGE = [ [ 0 for i in range(2) ] for j in range(2) ]
TGGF = [ [ 0 for i in range(2) ] for j in range(2) ]
TGGG = [ [ 0 for i in range(2) ] for j in range(4) ]
TGGH = [ [ 0 for i in range(2) ] for j in range(2) ]
TGGI = [ [ 0 for i in range(2) ] for j in range(3) ]
TGGK = [ [ 0 for i in range(2) ] for j in range(2) ]
TGGL = [ [ 0 for i in range(2) ] for j in range(6) ]
TGGM = [ [ 0 for i in range(2) ] for j in range(1) ]
TGGN = [ [ 0 for i in range(2) ] for j in range(2) ]
TGGP = [ [ 0 for i in range(2) ] for j in range(4) ]
TGGQ = [ [ 0 for i in range(2) ] for j in range(2) ]
TGGR = [ [ 0 for i in range(2) ] for j in range(6) ]
TGGS = [ [ 0 for i in range(2) ] for j in range(6) ]
TGGT = [ [ 0 for i in range(2) ] for j in range(4) ]
TGGV = [ [ 0 for i in range(2) ] for j in range(4) ]
TGGW = [ [ 0 for i in range(2) ] for j in range(1) ]
TGGY = [ [ 0 for i in range(2) ] for j in range(2) ]
TATA = [ [ 0 for i in range(2) ] for j in range(4) ]
TATC = [ [ 0 for i in range(2) ] for j in range(2) ]
TATD = [ [ 0 for i in range(2) ] for j in range(2) ]
TATE = [ [ 0 for i in range(2) ] for j in range(2) ]
TATF = [ [ 0 for i in range(2) ] for j in range(2) ]
TATG = [ [ 0 for i in range(2) ] for j in range(4) ]
TATH = [ [ 0 for i in range(2) ] for j in range(2) ]
TATI = [ [ 0 for i in range(2) ] for j in range(3) ]
TATK = [ [ 0 for i in range(2) ] for j in range(2) ]
TATL = [ [ 0 for i in range(2) ] for j in range(6) ]
TATM = [ [ 0 for i in range(2) ] for j in range(1) ]
TATN = [ [ 0 for i in range(2) ] for j in range(2) ]
TATP = [ [ 0 for i in range(2) ] for j in range(4) ]
TATQ = [ [ 0 for i in range(2) ] for j in range(2) ]
TATR = [ [ 0 for i in range(2) ] for j in range(6) ]
TATS = [ [ 0 for i in range(2) ] for j in range(6) ]
TATT = [ [ 0 for i in range(2) ] for j in range(4) ]
TATV = [ [ 0 for i in range(2) ] for j in range(4) ]
TATW = [ [ 0 for i in range(2) ] for j in range(1) ]
TATY = [ [ 0 for i in range(2) ] for j in range(2) ]
TACA = [ [ 0 for i in range(2) ] for j in range(4) ]
TACC = [ [ 0 for i in range(2) ] for j in range(2) ]
TACD = [ [ 0 for i in range(2) ] for j in range(2) ]
TACE = [ [ 0 for i in range(2) ] for j in range(2) ]
TACF = [ [ 0 for i in range(2) ] for j in range(2) ]
TACG = [ [ 0 for i in range(2) ] for j in range(4) ]
TACH = [ [ 0 for i in range(2) ] for j in range(2) ]
TACI = [ [ 0 for i in range(2) ] for j in range(3) ]
TACK = [ [ 0 for i in range(2) ] for j in range(2) ]
TACL = [ [ 0 for i in range(2) ] for j in range(6) ]
TACM = [ [ 0 for i in range(2) ] for j in range(1) ]
TACN = [ [ 0 for i in range(2) ] for j in range(2) ]
TACP = [ [ 0 for i in range(2) ] for j in range(4) ]
TACQ = [ [ 0 for i in range(2) ] for j in range(2) ]
TACR = [ [ 0 for i in range(2) ] for j in range(6) ]
TACS = [ [ 0 for i in range(2) ] for j in range(6) ]
TACT = [ [ 0 for i in range(2) ] for j in range(4) ]
TACV = [ [ 0 for i in range(2) ] for j in range(4) ]
TACW = [ [ 0 for i in range(2) ] for j in range(1) ]
TACY = [ [ 0 for i in range(2) ] for j in range(2) ]

#Create a dictionary, Master, that pairs each list with the corresponding string
Master = {'GCGA':GCGA,'GCGC':GCGC,'GCGD':GCGD,'GCGE':GCGE,'GCGF':GCGF,'GCGG':GCGG,'GCGH':GCGH,'GCGI':GCGI,'GCGK':GCGK,'GCGL':GCGL,
          'GCGM':GCGM,'GCGN':GCGN,'GCGP':GCGP,'GCGQ':GCGQ,'GCGR':GCGR,'GCGS':GCGS,'GCGT':GCGT,'GCGV':GCGV,'GCGW':GCGW,'GCGY':GCGY,
          'GCAA':GCAA,'GCAC':GCAC,'GCAD':GCAD,'GCAE':GCAE,'GCAF':GCAF,'GCAG':GCAG,'GCAH':GCAH,'GCAI':GCAI,'GCAK':GCAK,'GCAL':GCAL,
          'GCAM':GCAM,'GCAN':GCAN,'GCAP':GCAP,'GCAQ':GCAQ,'GCAR':GCAR,'GCAS':GCAS,'GCAT':GCAT,'GCAV':GCAV,'GCAW':GCAW,'GCAY':GCAY,
          'GCTA':GCTA,'GCTC':GCTC,'GCTD':GCTD,'GCTE':GCTE,'GCTF':GCTF,'GCTG':GCTG,'GCTH':GCTH,'GCTI':GCTI,'GCTK':GCTK,'GCTL':GCTL,
          'GCTM':GCTM,'GCTN':GCTN,'GCTP':GCTP,'GCTQ':GCTQ,'GCTR':GCTR,'GCTS':GCTS,'GCTT':GCTT,'GCTV':GCTV,'GCTW':GCTW,'GCTY':GCTY,
          'GCCA':GCCA,'GCCC':GCCC,'GCCD':GCCD,'GCCE':GCCE,'GCCF':GCCF,'GCCG':GCCG,'GCCH':GCCH,'GCCI':GCCI,'GCCK':GCCK,'GCCL':GCCL,
          'GCCM':GCCM,'GCCN':GCCN,'GCCP':GCCP,'GCCQ':GCCQ,'GCCR':GCCR,'GCCS':GCCS,'GCCT':GCCT,'GCCV':GCCV,'GCCW':GCCW,'GCCY':GCCY,
          'TGTA':TGTA,'TGTC':TGTC,'TGTD':TGTD,'TGTE':TGTE,'TGTF':TGTF,'TGTG':TGTG,'TGTH':TGTH,'TGTI':TGTI,'TGTK':TGTK,'TGTL':TGTL,
          'TGTM':TGTM,'TGTN':TGTN,'TGTP':TGTP,'TGTQ':TGTQ,'TGTR':TGTR,'TGTS':TGTS,'TGTT':TGTT,'TGTV':TGTV,'TGTW':TGTW,'TGTY':TGTY,
          'TGCA':TGCA,'TGCC':TGCC,'TGCD':TGCD,'TGCE':TGCE,'TGCF':TGCF,'TGCG':TGCG,'TGCH':TGCH,'TGCI':TGCI,'TGCK':TGCK,'TGCL':TGCL,
          'TGCM':TGCM,'TGCN':TGCN,'TGCP':TGCP,'TGCQ':TGCQ,'TGCR':TGCR,'TGCS':TGCS,'TGCT':TGCT,'TGCV':TGCV,'TGCW':TGCW,'TGCY':TGCY,
          'GATA':GATA,'GATC':GATC,'GATD':GATD,'GATE':GATE,'GATF':GATF,'GATG':GATG,'GATH':GATH,'GATI':GATI,'GATK':GATK,'GATL':GATL,
          'GATM':GATM,'GATN':GATN,'GATP':GATP,'GATQ':GATQ,'GATR':GATR,'GATS':GATS,'GATT':GATT,'GATV':GATV,'GATW':GATW,'GATY':GATY,
          'GACA':GACA,'GACC':GACC,'GACD':GACD,'GACE':GACE,'GACF':GACF,'GACG':GACG,'GACH':GACH,'GACI':GACI,'GACK':GACK,'GACL':GACL,
          'GACM':GACM,'GACN':GACN,'GACP':GACP,'GACQ':GACQ,'GACR':GACR,'GACS':GACS,'GACT':GACT,'GACV':GACV,'GACW':GACW,'GACY':GACY,
          'GAGA':GAGA,'GAGC':GAGC,'GAGD':GAGD,'GAGE':GAGE,'GAGF':GAGF,'GAGG':GAGG,'GAGH':GAGH,'GAGI':GAGI,'GAGK':GAGK,'GAGL':GAGL,
          'GAGM':GAGM,'GAGN':GAGN,'GAGP':GAGP,'GAGQ':GAGQ,'GAGR':GAGR,'GAGS':GAGS,'GAGT':GAGT,'GAGV':GAGV,'GAGW':GAGW,'GAGY':GAGY,
          'GAAA':GAAA,'GAAC':GAAC,'GAAD':GAAD,'GAAE':GAAE,'GAAF':GAAF,'GAAG':GAAG,'GAAH':GAAH,'GAAI':GAAI,'GAAK':GAAK,'GAAL':GAAL,
          'GAAM':GAAM,'GAAN':GAAN,'GAAP':GAAP,'GAAQ':GAAQ,'GAAR':GAAR,'GAAS':GAAS,'GAAT':GAAT,'GAAV':GAAV,'GAAW':GAAW,'GAAY':GAAY,
          'TTTA':TTTA,'TTTC':TTTC,'TTTD':TTTD,'TTTE':TTTE,'TTTF':TTTF,'TTTG':TTTG,'TTTH':TTTH,'TTTI':TTTI,'TTTK':TTTK,'TTTL':TTTL,
          'TTTM':TTTM,'TTTN':TTTN,'TTTP':TTTP,'TTTQ':TTTQ,'TTTR':TTTR,'TTTS':TTTS,'TTTT':TTTT,'TTTV':TTTV,'TTTW':TTTW,'TTTY':TTTY,
          'TTCA':TTCA,'TTCC':TTCC,'TTCD':TTCD,'TTCE':TTCE,'TTCF':TTCF,'TTCG':TTCG,'TTCH':TTCH,'TTCI':TTCI,'TTCK':TTCK,'TTCL':TTCL,
          'TTCM':TTCM,'TTCN':TTCN,'TTCP':TTCP,'TTCQ':TTCQ,'TTCR':TTCR,'TTCS':TTCS,'TTCT':TTCT,'TTCV':TTCV,'TTCW':TTCW,'TTCY':TTCY,
          'GGGA':GGGA,'GGGC':GGGC,'GGGD':GGGD,'GGGE':GGGE,'GGGF':GGGF,'GGGG':GGGG,'GGGH':GGGH,'GGGI':GGGI,'GGGK':GGGK,'GGGL':GGGL,
          'GGGM':GGGM,'GGGN':GGGN,'GGGP':GGGP,'GGGQ':GGGQ,'GGGR':GGGR,'GGGS':GGGS,'GGGT':GGGT,'GGGV':GGGV,'GGGW':GGGW,'GGGY':GGGY,
          'GGAA':GGAA,'GGAC':GGAC,'GGAD':GGAD,'GGAE':GGAE,'GGAF':GGAF,'GGAG':GGAG,'GGAH':GGAH,'GGAI':GGAI,'GGAK':GGAK,'GGAL':GGAL,
          'GGAM':GGAM,'GGAN':GGAN,'GGAP':GGAP,'GGAQ':GGAQ,'GGAR':GGAR,'GGAS':GGAS,'GGAT':GGAT,'GGAV':GGAV,'GGAW':GGAW,'GGAY':GGAY,
          'GGTA':GGTA,'GGTC':GGTC,'GGTD':GGTD,'GGTE':GGTE,'GGTF':GGTF,'GGTG':GGTG,'GGTH':GGTH,'GGTI':GGTI,'GGTK':GGTK,'GGTL':GGTL,
          'GGTM':GGTM,'GGTN':GGTN,'GGTP':GGTP,'GGTQ':GGTQ,'GGTR':GGTR,'GGTS':GGTS,'GGTT':GGTT,'GGTV':GGTV,'GGTW':GGTW,'GGTY':GGTY,
          'GGCA':GGCA,'GGCC':GGCC,'GGCD':GGCD,'GGCE':GGCE,'GGCF':GGCF,'GGCG':GGCG,'GGCH':GGCH,'GGCI':GGCI,'GGCK':GGCK,'GGCL':GGCL,
          'GGCM':GGCM,'GGCN':GGCN,'GGCP':GGCP,'GGCQ':GGCQ,'GGCR':GGCR,'GGCS':GGCS,'GGCT':GGCT,'GGCV':GGCV,'GGCW':GGCW,'GGCY':GGCY,
          'CATA':CATA,'CATC':CATC,'CATD':CATD,'CATE':CATE,'CATF':CATF,'CATG':CATG,'CATH':CATH,'CATI':CATI,'CATK':CATK,'CATL':CATL,
          'CATM':CATM,'CATN':CATN,'CATP':CATP,'CATQ':CATQ,'CATR':CATR,'CATS':CATS,'CATT':CATT,'CATV':CATV,'CATW':CATW,'CATY':CATY,
          'CACA':CACA,'CACC':CACC,'CACD':CACD,'CACE':CACE,'CACF':CACF,'CACG':CACG,'CACH':CACH,'CACI':CACI,'CACK':CACK,'CACL':CACL,
          'CACM':CACM,'CACN':CACN,'CACP':CACP,'CACQ':CACQ,'CACR':CACR,'CACS':CACS,'CACT':CACT,'CACV':CACV,'CACW':CACW,'CACY':CACY,
          'ATAA':ATAA,'ATAC':ATAC,'ATAD':ATAD,'ATAE':ATAE,'ATAF':ATAF,'ATAG':ATAG,'ATAH':ATAH,'ATAI':ATAI,'ATAK':ATAK,'ATAL':ATAL,
          'ATAM':ATAM,'ATAN':ATAN,'ATAP':ATAP,'ATAQ':ATAQ,'ATAR':ATAR,'ATAS':ATAS,'ATAT':ATAT,'ATAV':ATAV,'ATAW':ATAW,'ATAY':ATAY,
          'ATTA':ATTA,'ATTC':ATTC,'ATTD':ATTD,'ATTE':ATTE,'ATTF':ATTF,'ATTG':ATTG,'ATTH':ATTH,'ATTI':ATTI,'ATTK':ATTK,'ATTL':ATTL,
          'ATTM':ATTM,'ATTN':ATTN,'ATTP':ATTP,'ATTQ':ATTQ,'ATTR':ATTR,'ATTS':ATTS,'ATTT':ATTT,'ATTV':ATTV,'ATTW':ATTW,'ATTY':ATTY,
          'ATCA':ATCA,'ATCC':ATCC,'ATCD':ATCD,'ATCE':ATCE,'ATCF':ATCF,'ATCG':ATCG,'ATCH':ATCH,'ATCI':ATCI,'ATCK':ATCK,'ATCL':ATCL,
          'ATCM':ATCM,'ATCN':ATCN,'ATCP':ATCP,'ATCQ':ATCQ,'ATCR':ATCR,'ATCS':ATCS,'ATCT':ATCT,'ATCV':ATCV,'ATCW':ATCW,'ATCY':ATCY,
          'AAGA':AAGA,'AAGC':AAGC,'AAGD':AAGD,'AAGE':AAGE,'AAGF':AAGF,'AAGG':AAGG,'AAGH':AAGH,'AAGI':AAGI,'AAGK':AAGK,'AAGL':AAGL,
          'AAGM':AAGM,'AAGN':AAGN,'AAGP':AAGP,'AAGQ':AAGQ,'AAGR':AAGR,'AAGS':AAGS,'AAGT':AAGT,'AAGV':AAGV,'AAGW':AAGW,'AAGY':AAGY,
          'AAAA':AAAA,'AAAC':AAAC,'AAAD':AAAD,'AAAE':AAAE,'AAAF':AAAF,'AAAG':AAAG,'AAAH':AAAH,'AAAI':AAAI,'AAAK':AAAK,'AAAL':AAAL,
          'AAAM':AAAM,'AAAN':AAAN,'AAAP':AAAP,'AAAQ':AAAQ,'AAAR':AAAR,'AAAS':AAAS,'AAAT':AAAT,'AAAV':AAAV,'AAAW':AAAW,'AAAY':AAAY,
          'TTGA':TTGA,'TTGC':TTGC,'TTGD':TTGD,'TTGE':TTGE,'TTGF':TTGF,'TTGG':TTGG,'TTGH':TTGH,'TTGI':TTGI,'TTGK':TTGK,'TTGL':TTGL,
          'TTGM':TTGM,'TTGN':TTGN,'TTGP':TTGP,'TTGQ':TTGQ,'TTGR':TTGR,'TTGS':TTGS,'TTGT':TTGT,'TTGV':TTGV,'TTGW':TTGW,'TTGY':TTGY,
          'TTAA':TTAA,'TTAC':TTAC,'TTAD':TTAD,'TTAE':TTAE,'TTAF':TTAF,'TTAG':TTAG,'TTAH':TTAH,'TTAI':TTAI,'TTAK':TTAK,'TTAL':TTAL,
          'TTAM':TTAM,'TTAN':TTAN,'TTAP':TTAP,'TTAQ':TTAQ,'TTAR':TTAR,'TTAS':TTAS,'TTAT':TTAT,'TTAV':TTAV,'TTAW':TTAW,'TTAY':TTAY,
          'CTGA':CTGA,'CTGC':CTGC,'CTGD':CTGD,'CTGE':CTGE,'CTGF':CTGF,'CTGG':CTGG,'CTGH':CTGH,'CTGI':CTGI,'CTGK':CTGK,'CTGL':CTGL,
          'CTGM':CTGM,'CTGN':CTGN,'CTGP':CTGP,'CTGQ':CTGQ,'CTGR':CTGR,'CTGS':CTGS,'CTGT':CTGT,'CTGV':CTGV,'CTGW':CTGW,'CTGY':CTGY,
          'CTAA':CTAA,'CTAC':CTAC,'CTAD':CTAD,'CTAE':CTAE,'CTAF':CTAF,'CTAG':CTAG,'CTAH':CTAH,'CTAI':CTAI,'CTAK':CTAK,'CTAL':CTAL,
          'CTAM':CTAM,'CTAN':CTAN,'CTAP':CTAP,'CTAQ':CTAQ,'CTAR':CTAR,'CTAS':CTAS,'CTAT':CTAT,'CTAV':CTAV,'CTAW':CTAW,'CTAY':CTAY,
          'CTTA':CTTA,'CTTC':CTTC,'CTTD':CTTD,'CTTE':CTTE,'CTTF':CTTF,'CTTG':CTTG,'CTTH':CTTH,'CTTI':CTTI,'CTTK':CTTK,'CTTL':CTTL,
          'CTTM':CTTM,'CTTN':CTTN,'CTTP':CTTP,'CTTQ':CTTQ,'CTTR':CTTR,'CTTS':CTTS,'CTTT':CTTT,'CTTV':CTTV,'CTTW':CTTW,'CTTY':CTTY,
          'CTCA':CTCA,'CTCC':CTCC,'CTCD':CTCD,'CTCE':CTCE,'CTCF':CTCF,'CTCG':CTCG,'CTCH':CTCH,'CTCI':CTCI,'CTCK':CTCK,'CTCL':CTCL,
          'CTCM':CTCM,'CTCN':CTCN,'CTCP':CTCP,'CTCQ':CTCQ,'CTCR':CTCR,'CTCS':CTCS,'CTCT':CTCT,'CTCV':CTCV,'CTCW':CTCW,'CTCY':CTCY,
          'ATGA':ATGA,'ATGC':ATGC,'ATGD':ATGD,'ATGE':ATGE,'ATGF':ATGF,'ATGG':ATGG,'ATGH':ATGH,'ATGI':ATGI,'ATGK':ATGK,'ATGL':ATGL,
          'ATGM':ATGM,'ATGN':ATGN,'ATGP':ATGP,'ATGQ':ATGQ,'ATGR':ATGR,'ATGS':ATGS,'ATGT':ATGT,'ATGV':ATGV,'ATGW':ATGW,'ATGY':ATGY,
          'AATA':AATA,'AATC':AATC,'AATD':AATD,'AATE':AATE,'AATF':AATF,'AATG':AATG,'AATH':AATH,'AATI':AATI,'AATK':AATK,'AATL':AATL,
          'AATM':AATM,'AATN':AATN,'AATP':AATP,'AATQ':AATQ,'AATR':AATR,'AATS':AATS,'AATT':AATT,'AATV':AATV,'AATW':AATW,'AATY':AATY,
          'AACA':AACA,'AACC':AACC,'AACD':AACD,'AACE':AACE,'AACF':AACF,'AACG':AACG,'AACH':AACH,'AACI':AACI,'AACK':AACK,'AACL':AACL,
          'AACM':AACM,'AACN':AACN,'AACP':AACP,'AACQ':AACQ,'AACR':AACR,'AACS':AACS,'AACT':AACT,'AACV':AACV,'AACW':AACW,'AACY':AACY,
          'CCGA':CCGA,'CCGC':CCGC,'CCGD':CCGD,'CCGE':CCGE,'CCGF':CCGF,'CCGG':CCGG,'CCGH':CCGH,'CCGI':CCGI,'CCGK':CCGK,'CCGL':CCGL,
          'CCGM':CCGM,'CCGN':CCGN,'CCGP':CCGP,'CCGQ':CCGQ,'CCGR':CCGR,'CCGS':CCGS,'CCGT':CCGT,'CCGV':CCGV,'CCGW':CCGW,'CCGY':CCGY,
          'CCAA':CCAA,'CCAC':CCAC,'CCAD':CCAD,'CCAE':CCAE,'CCAF':CCAF,'CCAG':CCAG,'CCAH':CCAH,'CCAI':CCAI,'CCAK':CCAK,'CCAL':CCAL,
          'CCAM':CCAM,'CCAN':CCAN,'CCAP':CCAP,'CCAQ':CCAQ,'CCAR':CCAR,'CCAS':CCAS,'CCAT':CCAT,'CCAV':CCAV,'CCAW':CCAW,'CCAY':CCAY,
          'CCTA':CCTA,'CCTC':CCTC,'CCTD':CCTD,'CCTE':CCTE,'CCTF':CCTF,'CCTG':CCTG,'CCTH':CCTH,'CCTI':CCTI,'CCTK':CCTK,'CCTL':CCTL,
          'CCTM':CCTM,'CCTN':CCTN,'CCTP':CCTP,'CCTQ':CCTQ,'CCTR':CCTR,'CCTS':CCTS,'CCTT':CCTT,'CCTV':CCTV,'CCTW':CCTW,'CCTY':CCTY,
          'CCCA':CCCA,'CCCC':CCCC,'CCCD':CCCD,'CCCE':CCCE,'CCCF':CCCF,'CCCG':CCCG,'CCCH':CCCH,'CCCI':CCCI,'CCCK':CCCK,'CCCL':CCCL,
          'CCCM':CCCM,'CCCN':CCCN,'CCCP':CCCP,'CCCQ':CCCQ,'CCCR':CCCR,'CCCS':CCCS,'CCCT':CCCT,'CCCV':CCCV,'CCCW':CCCW,'CCCY':CCCY,
          'CAGA':CAGA,'CAGC':CAGC,'CAGD':CAGD,'CAGE':CAGE,'CAGF':CAGF,'CAGG':CAGG,'CAGH':CAGH,'CAGI':CAGI,'CAGK':CAGK,'CAGL':CAGL,
          'CAGM':CAGM,'CAGN':CAGN,'CAGP':CAGP,'CAGQ':CAGQ,'CAGR':CAGR,'CAGS':CAGS,'CAGT':CAGT,'CAGV':CAGV,'CAGW':CAGW,'CAGY':CAGY,
          'CAAA':CAAA,'CAAC':CAAC,'CAAD':CAAD,'CAAE':CAAE,'CAAF':CAAF,'CAAG':CAAG,'CAAH':CAAH,'CAAI':CAAI,'CAAK':CAAK,'CAAL':CAAL,
          'CAAM':CAAM,'CAAN':CAAN,'CAAP':CAAP,'CAAQ':CAAQ,'CAAR':CAAR,'CAAS':CAAS,'CAAT':CAAT,'CAAV':CAAV,'CAAW':CAAW,'CAAY':CAAY,
          'AGGA':AGGA,'AGGC':AGGC,'AGGD':AGGD,'AGGE':AGGE,'AGGF':AGGF,'AGGG':AGGG,'AGGH':AGGH,'AGGI':AGGI,'AGGK':AGGK,'AGGL':AGGL,
          'AGGM':AGGM,'AGGN':AGGN,'AGGP':AGGP,'AGGQ':AGGQ,'AGGR':AGGR,'AGGS':AGGS,'AGGT':AGGT,'AGGV':AGGV,'AGGW':AGGW,'AGGY':AGGY,
          'AGAA':AGAA,'AGAC':AGAC,'AGAD':AGAD,'AGAE':AGAE,'AGAF':AGAF,'AGAG':AGAG,'AGAH':AGAH,'AGAI':AGAI,'AGAK':AGAK,'AGAL':AGAL,
          'AGAM':AGAM,'AGAN':AGAN,'AGAP':AGAP,'AGAQ':AGAQ,'AGAR':AGAR,'AGAS':AGAS,'AGAT':AGAT,'AGAV':AGAV,'AGAW':AGAW,'AGAY':AGAY,
          'CGGA':CGGA,'CGGC':CGGC,'CGGD':CGGD,'CGGE':CGGE,'CGGF':CGGF,'CGGG':CGGG,'CGGH':CGGH,'CGGI':CGGI,'CGGK':CGGK,'CGGL':CGGL,
          'CGGM':CGGM,'CGGN':CGGN,'CGGP':CGGP,'CGGQ':CGGQ,'CGGR':CGGR,'CGGS':CGGS,'CGGT':CGGT,'CGGV':CGGV,'CGGW':CGGW,'CGGY':CGGY,
          'CGAA':CGAA,'CGAC':CGAC,'CGAD':CGAD,'CGAE':CGAE,'CGAF':CGAF,'CGAG':CGAG,'CGAH':CGAH,'CGAI':CGAI,'CGAK':CGAK,'CGAL':CGAL,
          'CGAM':CGAM,'CGAN':CGAN,'CGAP':CGAP,'CGAQ':CGAQ,'CGAR':CGAR,'CGAS':CGAS,'CGAT':CGAT,'CGAV':CGAV,'CGAW':CGAW,'CGAY':CGAY,
          'CGTA':CGTA,'CGTC':CGTC,'CGTD':CGTD,'CGTE':CGTE,'CGTF':CGTF,'CGTG':CGTG,'CGTH':CGTH,'CGTI':CGTI,'CGTK':CGTK,'CGTL':CGTL,
          'CGTM':CGTM,'CGTN':CGTN,'CGTP':CGTP,'CGTQ':CGTQ,'CGTR':CGTR,'CGTS':CGTS,'CGTT':CGTT,'CGTV':CGTV,'CGTW':CGTW,'CGTY':CGTY,
          'CGCA':CGCA,'CGCC':CGCC,'CGCD':CGCD,'CGCE':CGCE,'CGCF':CGCF,'CGCG':CGCG,'CGCH':CGCH,'CGCI':CGCI,'CGCK':CGCK,'CGCL':CGCL,
          'CGCM':CGCM,'CGCN':CGCN,'CGCP':CGCP,'CGCQ':CGCQ,'CGCR':CGCR,'CGCS':CGCS,'CGCT':CGCT,'CGCV':CGCV,'CGCW':CGCW,'CGCY':CGCY,
          'AGTA':AGTA,'AGTC':AGTC,'AGTD':AGTD,'AGTE':AGTE,'AGTF':AGTF,'AGTG':AGTG,'AGTH':AGTH,'AGTI':AGTI,'AGTK':AGTK,'AGTL':AGTL,
          'AGTM':AGTM,'AGTN':AGTN,'AGTP':AGTP,'AGTQ':AGTQ,'AGTR':AGTR,'AGTS':AGTS,'AGTT':AGTT,'AGTV':AGTV,'AGTW':AGTW,'AGTY':AGTY,
          'AGCA':AGCA,'AGCC':AGCC,'AGCD':AGCD,'AGCE':AGCE,'AGCF':AGCF,'AGCG':AGCG,'AGCH':AGCH,'AGCI':AGCI,'AGCK':AGCK,'AGCL':AGCL,
          'AGCM':AGCM,'AGCN':AGCN,'AGCP':AGCP,'AGCQ':AGCQ,'AGCR':AGCR,'AGCS':AGCS,'AGCT':AGCT,'AGCV':AGCV,'AGCW':AGCW,'AGCY':AGCY,
          'TCGA':TCGA,'TCGC':TCGC,'TCGD':TCGD,'TCGE':TCGE,'TCGF':TCGF,'TCGG':TCGG,'TCGH':TCGH,'TCGI':TCGI,'TCGK':TCGK,'TCGL':TCGL,
          'TCGM':TCGM,'TCGN':TCGN,'TCGP':TCGP,'TCGQ':TCGQ,'TCGR':TCGR,'TCGS':TCGS,'TCGT':TCGT,'TCGV':TCGV,'TCGW':TCGW,'TCGY':TCGY,
          'TCAA':TCAA,'TCAC':TCAC,'TCAD':TCAD,'TCAE':TCAE,'TCAF':TCAF,'TCAG':TCAG,'TCAH':TCAH,'TCAI':TCAI,'TCAK':TCAK,'TCAL':TCAL,
          'TCAM':TCAM,'TCAN':TCAN,'TCAP':TCAP,'TCAQ':TCAQ,'TCAR':TCAR,'TCAS':TCAS,'TCAT':TCAT,'TCAV':TCAV,'TCAW':TCAW,'TCAY':TCAY,
          'TCTA':TCTA,'TCTC':TCTC,'TCTD':TCTD,'TCTE':TCTE,'TCTF':TCTF,'TCTG':TCTG,'TCTH':TCTH,'TCTI':TCTI,'TCTK':TCTK,'TCTL':TCTL,
          'TCTM':TCTM,'TCTN':TCTN,'TCTP':TCTP,'TCTQ':TCTQ,'TCTR':TCTR,'TCTS':TCTS,'TCTT':TCTT,'TCTV':TCTV,'TCTW':TCTW,'TCTY':TCTY,
          'TCCA':TCCA,'TCCC':TCCC,'TCCD':TCCD,'TCCE':TCCE,'TCCF':TCCF,'TCCG':TCCG,'TCCH':TCCH,'TCCI':TCCI,'TCCK':TCCK,'TCCL':TCCL,
          'TCCM':TCCM,'TCCN':TCCN,'TCCP':TCCP,'TCCQ':TCCQ,'TCCR':TCCR,'TCCS':TCCS,'TCCT':TCCT,'TCCV':TCCV,'TCCW':TCCW,'TCCY':TCCY,
          'TCCA':TCCA,'TCCC':TCCC,'TCCD':TCCD,'TCCE':TCCE,'TCCF':TCCF,'TCCG':TCCG,'TCCH':TCCH,'TCCI':TCCI,'TCCK':TCCK,'TCCL':TCCL,
          'TCCM':TCCM,'TCCN':TCCN,'TCCP':TCCP,'TCCQ':TCCQ,'TCCR':TCCR,'TCCS':TCCS,'TCCT':TCCT,'TCCV':TCCV,'TCCW':TCCW,'TCCY':TCCY,
          'ACGA':ACGA,'ACGC':ACGC,'ACGD':ACGD,'ACGE':ACGE,'ACGF':ACGF,'ACGG':ACGG,'ACGH':ACGH,'ACGI':ACGI,'ACGK':ACGK,'ACGL':ACGL,
          'ACGM':ACGM,'ACGN':ACGN,'ACGP':ACGP,'ACGQ':ACGQ,'ACGR':ACGR,'ACGS':ACGS,'ACGT':ACGT,'ACGV':ACGV,'ACGW':ACGW,'ACGY':ACGY,
          'ACAA':ACAA,'ACAC':ACAC,'ACAD':ACAD,'ACAE':ACAE,'ACAF':ACAF,'ACAG':ACAG,'ACAH':ACAH,'ACAI':ACAI,'ACAK':ACAK,'ACAL':ACAL,
          'ACAM':ACAM,'ACAN':ACAN,'ACAP':ACAP,'ACAQ':ACAQ,'ACAR':ACAR,'ACAS':ACAS,'ACAT':ACAT,'ACAV':ACAV,'ACAW':ACAW,'ACAY':ACAY,
          'ACTA':ACTA,'ACTC':ACTC,'ACTD':ACTD,'ACTE':ACTE,'ACTF':ACTF,'ACTG':ACTG,'ACTH':ACTH,'ACTI':ACTI,'ACTK':ACTK,'ACTL':ACTL,
          'ACTM':ACTM,'ACTN':ACTN,'ACTP':ACTP,'ACTQ':ACTQ,'ACTR':ACTR,'ACTS':ACTS,'ACTT':ACTT,'ACTV':ACTV,'ACTW':ACTW,'ACTY':ACTY,
          'ACCA':ACCA,'ACCC':ACCC,'ACCD':ACCD,'ACCE':ACCE,'ACCF':ACCF,'ACCG':ACCG,'ACCH':ACCH,'ACCI':ACCI,'ACCK':ACCK,'ACCL':ACCL,
          'ACCM':ACCM,'ACCN':ACCN,'ACCP':ACCP,'ACCQ':ACCQ,'ACCR':ACCR,'ACCS':ACCS,'ACCT':ACCT,'ACCV':ACCV,'ACCW':ACCW,'ACCY':ACCY,
          'GTGA':GTGA,'GTGC':GTGC,'GTGD':GTGD,'GTGE':GTGE,'GTGF':GTGF,'GTGG':GTGG,'GTGH':GTGH,'GTGI':GTGI,'GTGK':GTGK,'GTGL':GTGL,
          'GTGM':GTGM,'GTGN':GTGN,'GTGP':GTGP,'GTGQ':GTGQ,'GTGR':GTGR,'GTGS':GTGS,'GTGT':GTGT,'GTGV':GTGV,'GTGW':GTGW,'GTGY':GTGY,
          'GTAA':GTAA,'GTAC':GTAC,'GTAD':GTAD,'GTAE':GTAE,'GTAF':GTAF,'GTAG':GTAG,'GTAH':GTAH,'GTAI':GTAI,'GTAK':GTAK,'GTAL':GTAL,
          'GTAM':GTAM,'GTAN':GTAN,'GTAP':GTAP,'GTAQ':GTAQ,'GTAR':GTAR,'GTAS':GTAS,'GTAT':GTAT,'GTAV':GTAV,'GTAW':GTAW,'GTAY':GTAY,
          'GTTA':GTTA,'GTTC':GTTC,'GTTD':GTTD,'GTTE':GTTE,'GTTF':GTTF,'GTTG':GTTG,'GTTH':GTTH,'GTTI':GTTI,'GTTK':GTTK,'GTTL':GTTL,
          'GTTM':GTTM,'GTTN':GTTN,'GTTP':GTTP,'GTTQ':GTTQ,'GTTR':GTTR,'GTTS':GTTS,'GTTT':GTTT,'GTTV':GTTV,'GTTW':GTTW,'GTTY':GTTY,
          'GTCA':GTCA,'GTCC':GTCC,'GTCD':GTCD,'GTCE':GTCE,'GTCF':GTCF,'GTCG':GTCG,'GTCH':GTCH,'GTCI':GTCI,'GTCK':GTCK,'GTCL':GTCL,
          'GTCM':GTCM,'GTCN':GTCN,'GTCP':GTCP,'GTCQ':GTCQ,'GTCR':GTCR,'GTCS':GTCS,'GTCT':GTCT,'GTCV':GTCV,'GTCW':GTCW,'GTCY':GTCY,
          'TGGA':TGGA,'TGGC':TGGC,'TGGD':TGGD,'TGGE':TGGE,'TGGF':TGGF,'TGGG':TGGG,'TGGH':TGGH,'TGGI':TGGI,'TGGK':TGGK,'TGGL':TGGL,
          'TGGM':TGGM,'TGGN':TGGN,'TGGP':TGGP,'TGGQ':TGGQ,'TGGR':TGGR,'TGGS':TGGS,'TGGT':TGGT,'TGGV':TGGV,'TGGW':TGGW,'TGGY':TGGY,
          'TATA':TATA,'TATC':TATC,'TATD':TATD,'TATE':TATE,'TATF':TATF,'TATG':TATG,'TATH':TATH,'TATI':TATI,'TATK':TATK,'TATL':TATL,
          'TATM':TATM,'TATN':TATN,'TATP':TATP,'TATQ':TATQ,'TATR':TATR,'TATS':TATS,'TATT':TATT,'TATV':TATV,'TATW':TATW,'TATY':TATY,
          'TACA':TACA,'TACC':TACC,'TACD':TACD,'TACE':TACE,'TACF':TACF,'TACG':TACG,'TACH':TACH,'TACI':TACI,'TACK':TACK,'TACL':TACL,
          'TACM':TACM,'TACN':TACN,'TACP':TACP,'TACQ':TACQ,'TACR':TACR,'TACS':TACS,'TACT':TACT,'TACV':TACV,'TACW':TACW,'TACY':TACY}
for i in range(len(C)):
    GCGC[i][0]=C[i]
    GCGC[i][1]=Prob_list[n][m]
    m=m+1
for i in range(len(D)):
    GCGD[i][0]=D[i]
    GCGD[i][1]=Prob_list[n][m]
    m=m+1
for i in range(len(E)):
    GCGE[i][0]=E[i]
    GCGE[i][1]=Prob_list[n][m]
    m=m+1
for i in range(len(F)):
    GCGF[i][0]=F[i]
    GCGF[i][1]=Prob_list[n][m]
    m=m+1
for i in range(len(G)):
    GCGG[i][0]=G[i]
    GCGG[i][1]=Prob_list[n][m]
    m=m+1
for i in range(len(H)):
    GCGH[i][0]=H[i]
    GCGH[i][1]=Prob_list[n][m]
    m=m+1
for i in range(len(I)):
    GCGI[i][0]=I[i]
    GCGI[i][1]=Prob_list[n][m]
    m=m+1
for i in range(len(K)):
    GCGK[i][0]=K[i]
    GCGK[i][1]=Prob_list[n][m]
    m=m+1
for i in range(len(L)):
    GCGL[i][0]=L[i]
    GCGL[i][1]=Prob_list[n][m]
    m=m+1
for i in range(len(M)):
    GCGM[i][0]=M[i]
    GCGM[i][1]=Prob_list[n][m]
    m=m+1
for i in range(len(N)):
    GCGN[i][0]=N[i]
    GCGN[i][1]=Prob_list[n][m]
    m=m+1
for i in range(len(P)):
    GCGP[i][0]=P[i]
    GCGP[i][1]=Prob_list[n][m]
    m=m+1
for i in range(len(Q)):
    GCGQ[i][0]=Q[i]
    GCGQ[i][1]=Prob_list[n][m]
    m=m+1
for i in range(len(R)):
    GCGR[i][0]=R[i]
    GCGR[i][1]=Prob_list[n][m]
    m=m+1
for i in range(len(S)):
    GCGS[i][0]=S[i]
    GCGS[i][1]=Prob_list[n][m]
    m=m+1
for i in range(len(T)):
    GCGT[i][0]=T[i]
    GCGT[i][1]=Prob_list[n][m]
    m=m+1
for i in range(len(V)):
    GCGV[i][0]=V[i]
    GCGV[i][1]=Prob_list[n][m]
    m=m+1
for i in range(len(W)):
    GCGW[i][0]=W[i]
    GCGW[i][1]=Prob_list[n][m]
    m=m+1
for i in range(len(Y)):
    GCGY[i][0]=Y[i]
    GCGY[i][1]=Prob_list[n][m]
    m=m+1
n=n+1
m=0
for i in range(len(A)):
    GCAA[i][0]=A[i]
    GCAA[i][1]=Prob_list[n][m]
    m=m+1
for i in range(len(C)):
    GCAC[i][0]=C[i]
    GCAC[i][1]=Prob_list[n][m]
    m=m+1
for i in range(len(D)):
    GCAD[i][0]=D[i]
    GCAD[i][1]=float(Prob_list[n][m])
    m=m+1
for i in range(len(E)):
    GCAE[i][0]=E[i]
    GCAE[i][1]=Prob_list[n][m]
    m=m+1
for i in range(len(F)):
    GCAF[i][0]=F[i]
    GCAF[i][1]=Prob_list[n][m]
    m=m+1
for i in range(len(G)):
    GCAG[i][0]=G[i]
    GCAG[i][1]=Prob_list[n][m]
    m=m+1
for i in range(len(H)):
    GCAH[i][0]=H[i]
    GCAH[i][1]=Prob_list[n][m]
    m=m+1
for i in range(len(I)):
    GCAI[i][0]=I[i]
    GCAI[i][1]=Prob_list[n][m]
    m=m+1
for i in range(len(K)):
    GCAK[i][0]=K[i]
    GCAK[i][1]=Prob_list[n][m]
    m=m+1
for i in range(len(L)):
    GCAL[i][0]=L[i]
    GCAL[i][1]=Prob_list[n][m]
    m=m+1
for i in range(len(M)):
    GCAM[i][0]=M[i]
    GCAM[i][1]=Prob_list[n][m]
    m=m+1
for i in range(len(N)):
    GCAN[i][0]=N[i]
    GCAN[i][1]=Prob_list[n][m]
    m=m+1
for i in range(len(P)):
    GCAP[i][0]=P[i]
    GCAP[i][1]=Prob_list[n][m]
    m=m+1
for i in range(len(Q)):
    GCAQ[i][0]=Q[i]
    GCAQ[i][1]=Prob_list[n][m]
    m=m+1
for i in range(len(R)):
    GCAR[i][0]=R[i]
    GCAR[i][1]=Prob_list[n][m]
    m=m+1
for i in range(len(S)):
    GCAS[i][0]=S[i]
    GCAS[i][1]=Prob_list[n][m]
    m=m+1
for i in range(len(T)):
    GCAT[i][0]=T[i]
    GCAT[i][1]=Prob_list[n][m]
    m=m+1
for i in range(len(V)):
    GCAV[i][0]=V[i]
    GCAV[i][1]=Prob_list[n][m]
    m=m+1
for i in range(len(W)):
    GCAW[i][0]=W[i]
    GCAW[i][1]=Prob_list[n][m]
    m=m+1
for i in range(len(Y)):
    GCAY[i][0]=Y[i]
    GCAY[i][1]=Prob_list[n][m]
    m=m+1
n=n+1
m=0
for i in range(len(A)):
    GCTA[i][0]=A[i]
    GCTA[i][1]=float(Prob_list[n][m])
    m=m+1
for i in range(len(C)):
    GCTC[i][0]=C[i]
    GCTC[i][1]=float(Prob_list[n][m])
    m=m+1
for i in range(len(D)):
    GCTD[i][0]=D[i]
    GCTD[i][1]=Prob_list[n][m]
    m=m+1
for i in range(len(E)):
    GCTE[i][0]=E[i]
    GCTE[i][1]=Prob_list[n][m]
    m=m+1
for i in range(len(F)):
    GCTF[i][0]=F[i]
    GCTF[i][1]=Prob_list[n][m]
    m=m+1
for i in range(len(G)):
    GCTG[i][0]=G[i]
    GCTG[i][1]=Prob_list[n][m]
    m=m+1
for i in range(len(H)):
    GCTH[i][0]=H[i]
    GCTH[i][1]=Prob_list[n][m]
    m=m+1
for i in range(len(I)):
    GCTI[i][0]=I[i]
    GCTI[i][1]=Prob_list[n][m]
    m=m+1
for i in range(len(K)):
    GCTK[i][0]=K[i]
    GCTK[i][1]=Prob_list[n][m]
    m=m+1
for i in range(len(L)):
    GCTL[i][0]=L[i]
    GCTL[i][1]=Prob_list[n][m]
    m=m+1
for i in range(len(M)):
    GCTM[i][0]=M[i]
    GCTM[i][1]=Prob_list[n][m]
    m=m+1
for i in range(len(N)):
    GCTN[i][0]=N[i]
    GCTN[i][1]=Prob_list[n][m]
    m=m+1
for i in range(len(P)):
    GCTP[i][0]=P[i]
    GCTP[i][1]=Prob_list[n][m]
    m=m+1
for i in range(len(Q)):
    GCTQ[i][0]=Q[i]
    GCTQ[i][1]=Prob_list[n][m]
    m=m+1
for i in range(len(R)):
    GCTR[i][0]=R[i]
    GCTR[i][1]=Prob_list[n][m]
    m=m+1
for i in range(len(S)):
    GCTS[i][0]=S[i]
    GCTS[i][1]=Prob_list[n][m]
    m=m+1
for i in range(len(T)):
    GCTT[i][0]=T[i]
    GCTT[i][1]=Prob_list[n][m]
    m=m+1
for i in range(len(V)):
    GCTV[i][0]=V[i]
    GCTV[i][1]=Prob_list[n][m]
    m=m+1
for i in range(len(W)):
    GCTW[i][0]=W[i]
    GCTW[i][1]=Prob_list[n][m]
    m=m+1
for i in range(len(Y)):
    GCTY[i][0]=Y[i]
    GCTY[i][1]=Prob_list[n][m]
    m=m+1
n=n+1
m=0
for i in range(len(A)):
    GCCA[i][0]=A[i]
    GCCA[i][1]=Prob_list[n][m]
    m=m+1
for i in range(len(C)):
    GCCC[i][0]=C[i]
    GCCC[i][1]=Prob_list[n][m]
    m=m+1
for i in range(len(D)):
    GCCD[i][0]=D[i]
    GCCD[i][1]=Prob_list[n][m]
    m=m+1
for i in range(len(E)):
    GCCE[i][0]=E[i]
    GCCE[i][1]=Prob_list[n][m]
    m=m+1
for i in range(len(F)):
    GCCF[i][0]=F[i]
    GCCF[i][1]=Prob_list[n][m]
    m=m+1
for i in range(len(G)):
    GCCG[i][0]=G[i]
    GCCG[i][1]=Prob_list[n][m]
    m=m+1
for i in range(len(H)):
    GCCH[i][0]=H[i]
    GCCH[i][1]=Prob_list[n][m]
    m=m+1
for i in range(len(I)):
    GCCI[i][0]=I[i]
    GCCI[i][1]=Prob_list[n][m]
    m=m+1
for i in range(len(K)):
    GCCK[i][0]=K[i]
    GCCK[i][1]=Prob_list[n][m]
    m=m+1
for i in range(len(L)):
    GCCL[i][0]=L[i]
    GCCL[i][1]=Prob_list[n][m]
    m=m+1
for i in range(len(M)):
    GCCM[i][0]=M[i]
    GCCM[i][1]=Prob_list[n][m]
    m=m+1
for i in range(len(N)):
    GCCN[i][0]=N[i]
    GCCN[i][1]=Prob_list[n][m]
    m=m+1
for i in range(len(P)):
    GCCP[i][0]=P[i]
    GCCP[i][1]=Prob_list[n][m]
    m=m+1
for i in range(len(Q)):
    GCCQ[i][0]=Q[i]
    GCCQ[i][1]=Prob_list[n][m]
    m=m+1
for i in range(len(R)):
    GCCR[i][0]=R[i]
    GCCR[i][1]=Prob_list[n][m]
    m=m+1
for i in range(len(S)):
    GCCS[i][0]=S[i]
    GCCS[i][1]=Prob_list[n][m]
    m=m+1
for i in range(len(T)):
    GCCT[i][0]=T[i]
    GCCT[i][1]=Prob_list[n][m]
    m=m+1
for i in range(len(V)):
    GCCV[i][0]=V[i]
    GCCV[i][1]=Prob_list[n][m]
    m=m+1
for i in range(len(W)):
    GCCW[i][0]=W[i]
    GCCW[i][1]=Prob_list[n][m]
    m=m+1
for i in range(len(Y)):
    GCCY[i][0]=Y[i]
    GCCY[i][1]=Prob_list[n][m]
    m=m+1
n=n+1
m=0
for i in range(len(A)):
    TGTA[i][0]=A[i]
    TGTA[i][1]=Prob_list[n][m]
    m=m+1
for i in range(len(C)):
    TGTC[i][0]=C[i]
    TGTC[i][1]=Prob_list[n][m]
    m=m+1
for i in range(len(D)):
    TGTD[i][0]=D[i]
    TGTD[i][1]=Prob_list[n][m]
    m=m+1
for i in range(len(E)):
    TGTE[i][0]=E[i]
    TGTE[i][1]=Prob_list[n][m]
    m=m+1
for i in range(len(F)):
    TGTF[i][0]=F[i]
    TGTF[i][1]=Prob_list[n][m]
    m=m+1
for i in range(len(G)):
    TGTG[i][0]=G[i]
    TGTG[i][1]=Prob_list[n][m]
    m=m+1
for i in range(len(H)):
    TGTH[i][0]=H[i]
    TGTH[i][1]=Prob_list[n][m]
    m=m+1
for i in range(len(I)):
    TGTI[i][0]=I[i]
    TGTI[i][1]=Prob_list[n][m]
    m=m+1
for i in range(len(K)):
    TGTK[i][0]=K[i]
    TGTK[i][1]=Prob_list[n][m]
    m=m+1
for i in range(len(L)):
    TGTL[i][0]=L[i]
    TGTL[i][1]=Prob_list[n][m]
    m=m+1
for i in range(len(M)):
    TGTM[i][0]=M[i]
    TGTM[i][1]=Prob_list[n][m]
    m=m+1
for i in range(len(N)):
    TGTN[i][0]=N[i]
    TGTN[i][1]=Prob_list[n][m]
    m=m+1
for i in range(len(P)):
    TGTP[i][0]=P[i]
    TGTP[i][1]=Prob_list[n][m]
    m=m+1
for i in range(len(Q)):
    TGTQ[i][0]=Q[i]
    TGTQ[i][1]=Prob_list[n][m]
    m=m+1
for i in range(len(R)):
    TGTR[i][0]=R[i]
    TGTR[i][1]=Prob_list[n][m]
    m=m+1
for i in range(len(S)):
    TGTS[i][0]=S[i]
    TGTS[i][1]=Prob_list[n][m]
    m=m+1
for i in range(len(T)):
    TGTT[i][0]=T[i]
    TGTT[i][1]=Prob_list[n][m]
    m=m+1
for i in range(len(V)):
    TGTV[i][0]=V[i]
    TGTV[i][1]=Prob_list[n][m]
    m=m+1
for i in range(len(W)):
    TGTW[i][0]=W[i]
    TGTW[i][1]=Prob_list[n][m]
    m=m+1
for i in range(len(Y)):
    TGTY[i][0]=Y[i]
    TGTY[i][1]=Prob_list[n][m]
    m=m+1
n=n+1
m=0
for i in range(len(A)):
    TGCA[i][0]=A[i]
    TGCA[i][1]=Prob_list[n][m]
    m=m+1
for i in range(len(C)):
    TGCC[i][0]=C[i]
    TGCC[i][1]=Prob_list[n][m]
    m=m+1
for i in range(len(D)):
    TGCD[i][0]=D[i]
    TGCD[i][1]=Prob_list[n][m]
    m=m+1
for i in range(len(E)):
    TGCE[i][0]=E[i]
    TGCE[i][1]=Prob_list[n][m]
    m=m+1
for i in range(len(F)):
    TGCF[i][0]=F[i]
    TGCF[i][1]=Prob_list[n][m]
    m=m+1
for i in range(len(G)):
    TGCG[i][0]=G[i]
    TGCG[i][1]=Prob_list[n][m]
    m=m+1
for i in range(len(H)):
    TGCH[i][0]=H[i]
    TGCH[i][1]=Prob_list[n][m]
    m=m+1
for i in range(len(I)):
    TGCI[i][0]=I[i]
    TGCI[i][1]=Prob_list[n][m]
    m=m+1
for i in range(len(K)):
    TGCK[i][0]=K[i]
    TGCK[i][1]=Prob_list[n][m]
    m=m+1
for i in range(len(L)):
    TGCL[i][0]=L[i]
    TGCL[i][1]=Prob_list[n][m]
    m=m+1
for i in range(len(M)):
    TGCM[i][0]=M[i]
    TGCM[i][1]=Prob_list[n][m]
    m=m+1
for i in range(len(N)):
    TGCN[i][0]=N[i]
    TGCN[i][1]=Prob_list[n][m]
    m=m+1
for i in range(len(P)):
    TGCP[i][0]=P[i]
    TGCP[i][1]=Prob_list[n][m]
    m=m+1
for i in range(len(Q)):
    TGCQ[i][0]=Q[i]
    TGCQ[i][1]=Prob_list[n][m]
    m=m+1
for i in range(len(R)):
    TGCR[i][0]=R[i]
    TGCR[i][1]=Prob_list[n][m]
    m=m+1
for i in range(len(S)):
    TGCS[i][0]=S[i]
    TGCS[i][1]=Prob_list[n][m]
    m=m+1
for i in range(len(T)):
    TGCT[i][0]=T[i]
    TGCT[i][1]=Prob_list[n][m]
    m=m+1
for i in range(len(V)):
    TGCV[i][0]=V[i]
    TGCV[i][1]=Prob_list[n][m]
    m=m+1
for i in range(len(W)):
    TGCW[i][0]=W[i]
    TGCW[i][1]=Prob_list[n][m]
    m=m+1
for i in range(len(Y)):
    TGCY[i][0]=Y[i]
    TGCY[i][1]=Prob_list[n][m]
    m=m+1
n=n+1
m=0
for i in range(len(A)):
    GATA[i][0]=A[i]
    GATA[i][1]=Prob_list[n][m]
    m=m+1
for i in range(len(C)):
    GATC[i][0]=C[i]
    GATC[i][1]=Prob_list[n][m]
    m=m+1
for i in range(len(D)):
    GATD[i][0]=D[i]
    GATD[i][1]=Prob_list[n][m]
    m=m+1
for i in range(len(E)):
    GATE[i][0]=E[i]
    GATE[i][1]=Prob_list[n][m]
    m=m+1
for i in range(len(F)):
    GATF[i][0]=F[i]
    GATF[i][1]=Prob_list[n][m]
    m=m+1
for i in range(len(G)):
    GATG[i][0]=G[i]
    GATG[i][1]=Prob_list[n][m]
    m=m+1
for i in range(len(H)):
    GATH[i][0]=H[i]
    GATH[i][1]=Prob_list[n][m]
    m=m+1
for i in range(len(I)):
    GATI[i][0]=I[i]
    GATI[i][1]=Prob_list[n][m]
    m=m+1
for i in range(len(K)):
    GATK[i][0]=K[i]
    GATK[i][1]=Prob_list[n][m]
    m=m+1
for i in range(len(L)):
    GATL[i][0]=L[i]
    GATL[i][1]=Prob_list[n][m]
    m=m+1
for i in range(len(M)):
    GATM[i][0]=M[i]
    GATM[i][1]=Prob_list[n][m]
    m=m+1
for i in range(len(N)):
    GATN[i][0]=N[i]
    GATN[i][1]=Prob_list[n][m]
    m=m+1
for i in range(len(P)):
    GATP[i][0]=P[i]
    GATP[i][1]=Prob_list[n][m]
    m=m+1
for i in range(len(Q)):
    GATQ[i][0]=Q[i]
    GATQ[i][1]=Prob_list[n][m]
    m=m+1
for i in range(len(R)):
    GATR[i][0]=R[i]
    GATR[i][1]=Prob_list[n][m]
    m=m+1
for i in range(len(S)):
    GATS[i][0]=S[i]
    GATS[i][1]=Prob_list[n][m]
    m=m+1
for i in range(len(T)):
    GATT[i][0]=T[i]
    GATT[i][1]=Prob_list[n][m]
    m=m+1
for i in range(len(V)):
    GATV[i][0]=V[i]
    GATV[i][1]=Prob_list[n][m]
    m=m+1
for i in range(len(W)):
    GATW[i][0]=W[i]
    GATW[i][1]=Prob_list[n][m]
    m=m+1
for i in range(len(Y)):
    GATY[i][0]=Y[i]
    GATY[i][1]=Prob_list[n][m]
    m=m+1
n=n+1
m=0
for i in range(len(A)):
    GACA[i][0]=A[i]
    GACA[i][1]=Prob_list[n][m]
    m=m+1
for i in range(len(C)):
    GACC[i][0]=C[i]
    GACC[i][1]=Prob_list[n][m]
    m=m+1
for i in range(len(D)):
    GACD[i][0]=D[i]
    GACD[i][1]=Prob_list[n][m]
    m=m+1
for i in range(len(E)):
    GACE[i][0]=E[i]
    GACE[i][1]=Prob_list[n][m]
    m=m+1
for i in range(len(F)):
    GACF[i][0]=F[i]
    GACF[i][1]=Prob_list[n][m]
    m=m+1
for i in range(len(G)):
    GACG[i][0]=G[i]
    GACG[i][1]=Prob_list[n][m]
    m=m+1
for i in range(len(H)):
    GACH[i][0]=H[i]
    GACH[i][1]=Prob_list[n][m]
    m=m+1
for i in range(len(I)):
    GACI[i][0]=I[i]
    GACI[i][1]=Prob_list[n][m]
    m=m+1
for i in range(len(K)):
    GACK[i][0]=K[i]
    GACK[i][1]=Prob_list[n][m]
    m=m+1
for i in range(len(L)):
    GACL[i][0]=L[i]
    GACL[i][1]=Prob_list[n][m]
    m=m+1
for i in range(len(M)):
    GACM[i][0]=M[i]
    GACM[i][1]=Prob_list[n][m]
    m=m+1
for i in range(len(N)):
    GACN[i][0]=N[i]
    GACN[i][1]=Prob_list[n][m]
    m=m+1
for i in range(len(P)):
    GACP[i][0]=P[i]
    GACP[i][1]=Prob_list[n][m]
    m=m+1
for i in range(len(Q)):
    GACQ[i][0]=Q[i]
    GACQ[i][1]=Prob_list[n][m]
    m=m+1
for i in range(len(R)):
    GACR[i][0]=R[i]
    GACR[i][1]=Prob_list[n][m]
    m=m+1
for i in range(len(S)):
    GACS[i][0]=S[i]
    GACS[i][1]=Prob_list[n][m]
    m=m+1
for i in range(len(T)):
    GACT[i][0]=T[i]
    GACT[i][1]=Prob_list[n][m]
    m=m+1
for i in range(len(V)):
    GACV[i][0]=V[i]
    GACV[i][1]=Prob_list[n][m]
    m=m+1
for i in range(len(W)):
    GACW[i][0]=W[i]
    GACW[i][1]=Prob_list[n][m]
    m=m+1
for i in range(len(Y)):
    GACY[i][0]=Y[i]
    GACY[i][1]=Prob_list[n][m]
    m=m+1
n=n+1
m=0
for i in range(len(A)):
    GAGA[i][0]=A[i]
    GAGA[i][1]=Prob_list[n][m]
    m=m+1
for i in range(len(C)):
    GAGC[i][0]=C[i]
    GAGC[i][1]=Prob_list[n][m]
    m=m+1
for i in range(len(D)):
    GAGD[i][0]=D[i]
    GAGD[i][1]=Prob_list[n][m]
    m=m+1
for i in range(len(E)):
    GAGE[i][0]=E[i]
    GAGE[i][1]=Prob_list[n][m]
    m=m+1
for i in range(len(F)):
    GAGF[i][0]=F[i]
    GAGF[i][1]=Prob_list[n][m]
    m=m+1
for i in range(len(G)):
    GAGG[i][0]=G[i]
    GAGG[i][1]=Prob_list[n][m]
    m=m+1
for i in range(len(H)):
    GAGH[i][0]=H[i]
    GAGH[i][1]=Prob_list[n][m]
    m=m+1
for i in range(len(I)):
    GAGI[i][0]=I[i]
    GAGI[i][1]=Prob_list[n][m]
    m=m+1
for i in range(len(K)):
    GAGK[i][0]=K[i]
    GAGK[i][1]=Prob_list[n][m]
    m=m+1
for i in range(len(L)):
    GAGL[i][0]=L[i]
    GAGL[i][1]=Prob_list[n][m]
    m=m+1
for i in range(len(M)):
    GAGM[i][0]=M[i]
    GAGM[i][1]=Prob_list[n][m]
    m=m+1
for i in range(len(N)):
    GAGN[i][0]=N[i]
    GAGN[i][1]=Prob_list[n][m]
    m=m+1
for i in range(len(P)):
    GAGP[i][0]=P[i]
    GAGP[i][1]=Prob_list[n][m]
    m=m+1
for i in range(len(Q)):
    GAGQ[i][0]=Q[i]
    GAGQ[i][1]=Prob_list[n][m]
    m=m+1
for i in range(len(R)):
    GAGR[i][0]=R[i]
    GAGR[i][1]=Prob_list[n][m]
    m=m+1
for i in range(len(S)):
    GAGS[i][0]=S[i]
    GAGS[i][1]=Prob_list[n][m]
    m=m+1
for i in range(len(T)):
    GAGT[i][0]=T[i]
    GAGT[i][1]=Prob_list[n][m]
    m=m+1
for i in range(len(V)):
    GAGV[i][0]=V[i]
    GAGV[i][1]=Prob_list[n][m]
    m=m+1
for i in range(len(W)):
    GAGW[i][0]=W[i]
    GAGW[i][1]=Prob_list[n][m]
    m=m+1
for i in range(len(Y)):
    GAGY[i][0]=Y[i]
    GAGY[i][1]=Prob_list[n][m]
    m=m+1
n=n+1
m=0
for i in range(len(A)):
    GAAA[i][0]=A[i]
    GAAA[i][1]=Prob_list[n][m]
    m=m+1
for i in range(len(C)):
    GAAC[i][0]=C[i]
    GAAC[i][1]=Prob_list[n][m]
    m=m+1
for i in range(len(D)):
    GAAD[i][0]=D[i]
    GAAD[i][1]=Prob_list[n][m]
    m=m+1
for i in range(len(E)):
    GAAE[i][0]=E[i]
    GAAE[i][1]=Prob_list[n][m]
    m=m+1
for i in range(len(F)):
    GAAF[i][0]=F[i]
    GAAF[i][1]=Prob_list[n][m]
    m=m+1
for i in range(len(G)):
    GAAG[i][0]=G[i]
    GAAG[i][1]=Prob_list[n][m]
    m=m+1
for i in range(len(H)):
    GAAH[i][0]=H[i]
    GAAH[i][1]=Prob_list[n][m]
    m=m+1
for i in range(len(I)):
    GAAI[i][0]=I[i]
    GAAI[i][1]=Prob_list[n][m]
    m=m+1
for i in range(len(K)):
    GAAK[i][0]=K[i]
    GAAK[i][1]=Prob_list[n][m]
    m=m+1
for i in range(len(L)):
    GAAL[i][0]=L[i]
    GAAL[i][1]=Prob_list[n][m]
    m=m+1
for i in range(len(M)):
    GAAM[i][0]=M[i]
    GAAM[i][1]=Prob_list[n][m]
    m=m+1
for i in range(len(N)):
    GAAN[i][0]=N[i]
    GAAN[i][1]=Prob_list[n][m]
    m=m+1
for i in range(len(P)):
    GAAP[i][0]=P[i]
    GAAP[i][1]=Prob_list[n][m]
    m=m+1
for i in range(len(Q)):
    GAAQ[i][0]=Q[i]
    GAAQ[i][1]=Prob_list[n][m]
    m=m+1
for i in range(len(R)):
    GAAR[i][0]=R[i]
    GAAR[i][1]=Prob_list[n][m]
    m=m+1
for i in range(len(S)):
    GAAS[i][0]=S[i]
    GAAS[i][1]=Prob_list[n][m]
    m=m+1
for i in range(len(T)):
    GAAT[i][0]=T[i]
    GAAT[i][1]=Prob_list[n][m]
    m=m+1
for i in range(len(V)):
    GAAV[i][0]=V[i]
    GAAV[i][1]=Prob_list[n][m]
    m=m+1
for i in range(len(W)):
    GAAW[i][0]=W[i]
    GAAW[i][1]=Prob_list[n][m]
    m=m+1
for i in range(len(Y)):
    GAAY[i][0]=Y[i]
    GAAY[i][1]=Prob_list[n][m]
    m=m+1
n=n+1
m=0
for i in range(len(A)):
    TTTA[i][0]=A[i]
    TTTA[i][1]=Prob_list[n][m]
    m=m+1
for i in range(len(C)):
    TTTC[i][0]=C[i]
    TTTC[i][1]=Prob_list[n][m]
    m=m+1
for i in range(len(D)):
    TTTD[i][0]=D[i]
    TTTD[i][1]=Prob_list[n][m]
    m=m+1
for i in range(len(E)):
    TTTE[i][0]=E[i]
    TTTE[i][1]=Prob_list[n][m]
    m=m+1
for i in range(len(F)):
    TTTF[i][0]=F[i]
    TTTF[i][1]=Prob_list[n][m]
    m=m+1
for i in range(len(G)):
    TTTG[i][0]=G[i]
    TTTG[i][1]=Prob_list[n][m]
    m=m+1
for i in range(len(H)):
    TTTH[i][0]=H[i]
    TTTH[i][1]=Prob_list[n][m]
    m=m+1
for i in range(len(I)):
    TTTI[i][0]=I[i]
    TTTI[i][1]=Prob_list[n][m]
    m=m+1
for i in range(len(K)):
    TTTK[i][0]=K[i]
    TTTK[i][1]=Prob_list[n][m]
    m=m+1
for i in range(len(L)):
    TTTL[i][0]=L[i]
    TTTL[i][1]=Prob_list[n][m]
    m=m+1
for i in range(len(M)):
    TTTM[i][0]=M[i]
    TTTM[i][1]=Prob_list[n][m]
    m=m+1
for i in range(len(N)):
    TTTN[i][0]=N[i]
    TTTN[i][1]=Prob_list[n][m]
    m=m+1
for i in range(len(P)):
    TTTP[i][0]=P[i]
    TTTP[i][1]=Prob_list[n][m]
    m=m+1
for i in range(len(Q)):
    TTTQ[i][0]=Q[i]
    TTTQ[i][1]=Prob_list[n][m]
    m=m+1
for i in range(len(R)):
    TTTR[i][0]=R[i]
    TTTR[i][1]=Prob_list[n][m]
    m=m+1
for i in range(len(S)):
    TTTS[i][0]=S[i]
    TTTS[i][1]=Prob_list[n][m]
    m=m+1
for i in range(len(T)):
    TTTT[i][0]=T[i]
    TTTT[i][1]=Prob_list[n][m]
    m=m+1
for i in range(len(V)):
    TTTV[i][0]=V[i]
    TTTV[i][1]=Prob_list[n][m]
    m=m+1
for i in range(len(W)):
    TTTW[i][0]=W[i]
    TTTW[i][1]=Prob_list[n][m]
    m=m+1
for i in range(len(Y)):
    TTTY[i][0]=Y[i]
    TTTY[i][1]=Prob_list[n][m]
    m=m+1
n=n+1
m=0
for i in range(len(A)):
    TTCA[i][0]=A[i]
    TTCA[i][1]=Prob_list[n][m]
    m=m+1
for i in range(len(C)):
    TTCC[i][0]=C[i]
    TTCC[i][1]=Prob_list[n][m]
    m=m+1
for i in range(len(D)):
    TTCD[i][0]=D[i]
    TTCD[i][1]=Prob_list[n][m]
    m=m+1
for i in range(len(E)):
    TTCE[i][0]=E[i]
    TTCE[i][1]=Prob_list[n][m]
    m=m+1
for i in range(len(F)):
    TTCF[i][0]=F[i]
    TTCF[i][1]=Prob_list[n][m]
    m=m+1
for i in range(len(G)):
    TTCG[i][0]=G[i]
    TTCG[i][1]=Prob_list[n][m]
    m=m+1
for i in range(len(H)):
    TTCH[i][0]=H[i]
    TTCH[i][1]=Prob_list[n][m]
    m=m+1
for i in range(len(I)):
    TTCI[i][0]=I[i]
    TTCI[i][1]=Prob_list[n][m]
    m=m+1
for i in range(len(K)):
    TTCK[i][0]=K[i]
    TTCK[i][1]=Prob_list[n][m]
    m=m+1
for i in range(len(L)):
    TTCL[i][0]=L[i]
    TTCL[i][1]=Prob_list[n][m]
    m=m+1
for i in range(len(M)):
    TTCM[i][0]=M[i]
    TTCM[i][1]=Prob_list[n][m]
    m=m+1
for i in range(len(N)):
    TTCN[i][0]=N[i]
    TTCN[i][1]=Prob_list[n][m]
    m=m+1
for i in range(len(P)):
    TTCP[i][0]=P[i]
    TTCP[i][1]=Prob_list[n][m]
    m=m+1
for i in range(len(Q)):
    TTCQ[i][0]=Q[i]
    TTCQ[i][1]=Prob_list[n][m]
    m=m+1
for i in range(len(R)):
    TTCR[i][0]=R[i]
    TTCR[i][1]=Prob_list[n][m]
    m=m+1
for i in range(len(S)):
    TTCS[i][0]=S[i]
    TTCS[i][1]=Prob_list[n][m]
    m=m+1
for i in range(len(T)):
    TTCT[i][0]=T[i]
    TTCT[i][1]=Prob_list[n][m]
    m=m+1
for i in range(len(V)):
    TTCV[i][0]=V[i]
    TTCV[i][1]=Prob_list[n][m]
    m=m+1
for i in range(len(W)):
    TTCW[i][0]=W[i]
    TTCW[i][1]=Prob_list[n][m]
    m=m+1
for i in range(len(Y)):
    TTCY[i][0]=Y[i]
    TTCY[i][1]=Prob_list[n][m]
    m=m+1
n=n+1
m=0
for i in range(len(A)):
    GGGA[i][0]=A[i]
    GGGA[i][1]=Prob_list[n][m]
    m=m+1
for i in range(len(C)):
    GGGC[i][0]=C[i]
    GGGC[i][1]=Prob_list[n][m]
    m=m+1
for i in range(len(D)):
    GGGD[i][0]=D[i]
    GGGD[i][1]=Prob_list[n][m]
    m=m+1
for i in range(len(E)):
    GGGE[i][0]=E[i]
    GGGE[i][1]=Prob_list[n][m]
    m=m+1
for i in range(len(F)):
    GGGF[i][0]=F[i]
    GGGF[i][1]=Prob_list[n][m]
    m=m+1
for i in range(len(G)):
    GGGG[i][0]=G[i]
    GGGG[i][1]=Prob_list[n][m]
    m=m+1
for i in range(len(H)):
    GGGH[i][0]=H[i]
    GGGH[i][1]=Prob_list[n][m]
    m=m+1
for i in range(len(I)):
    GGGI[i][0]=I[i]
    GGGI[i][1]=Prob_list[n][m]
    m=m+1
for i in range(len(K)):
    GGGK[i][0]=K[i]
    GGGK[i][1]=Prob_list[n][m]
    m=m+1
for i in range(len(L)):
    GGGL[i][0]=L[i]
    GGGL[i][1]=Prob_list[n][m]
    m=m+1
for i in range(len(M)):
    GGGM[i][0]=M[i]
    GGGM[i][1]=Prob_list[n][m]
    m=m+1
for i in range(len(N)):
    GGGN[i][0]=N[i]
    GGGN[i][1]=Prob_list[n][m]
    m=m+1
for i in range(len(P)):
    GGGP[i][0]=P[i]
    GGGP[i][1]=Prob_list[n][m]
    m=m+1
for i in range(len(Q)):
    GGGQ[i][0]=Q[i]
    GGGQ[i][1]=Prob_list[n][m]
    m=m+1
for i in range(len(R)):
    GGGR[i][0]=R[i]
    GGGR[i][1]=Prob_list[n][m]
    m=m+1
for i in range(len(S)):
    GGGS[i][0]=S[i]
    GGGS[i][1]=Prob_list[n][m]
    m=m+1
for i in range(len(T)):
    GGGT[i][0]=T[i]
    GGGT[i][1]=Prob_list[n][m]
    m=m+1
for i in range(len(V)):
    GGGV[i][0]=V[i]
    GGGV[i][1]=Prob_list[n][m]
    m=m+1
for i in range(len(W)):
    GGGW[i][0]=W[i]
    GGGW[i][1]=Prob_list[n][m]
    m=m+1
for i in range(len(Y)):
    GGGY[i][0]=Y[i]
    GGGY[i][1]=Prob_list[n][m]
    m=m+1
n=n+1
m=0
for i in range(len(A)):
    GGAA[i][0]=A[i]
    GGAA[i][1]=Prob_list[n][m]
    m=m+1
for i in range(len(C)):
    GGAC[i][0]=C[i]
    GGAC[i][1]=Prob_list[n][m]
    m=m+1
for i in range(len(D)):
    GGAD[i][0]=D[i]
    GGAD[i][1]=Prob_list[n][m]
    m=m+1
for i in range(len(E)):
    GGAE[i][0]=E[i]
    GGAE[i][1]=Prob_list[n][m]
    m=m+1
for i in range(len(F)):
    GGAF[i][0]=F[i]
    GGAF[i][1]=Prob_list[n][m]
    m=m+1
for i in range(len(G)):
    GGAG[i][0]=G[i]
    GGAG[i][1]=Prob_list[n][m]
    m=m+1
for i in range(len(H)):
    GGAH[i][0]=H[i]
    GGAH[i][1]=Prob_list[n][m]
    m=m+1
for i in range(len(I)):
    GGAI[i][0]=I[i]
    GGAI[i][1]=Prob_list[n][m]
    m=m+1
for i in range(len(K)):
    GGAK[i][0]=K[i]
    GGAK[i][1]=Prob_list[n][m]
    m=m+1
for i in range(len(L)):
    GGAL[i][0]=L[i]
    GGAL[i][1]=Prob_list[n][m]
    m=m+1
for i in range(len(M)):
    GGAM[i][0]=M[i]
    GGAM[i][1]=Prob_list[n][m]
    m=m+1
for i in range(len(N)):
    GGAN[i][0]=N[i]
    GGAN[i][1]=Prob_list[n][m]
    m=m+1
for i in range(len(P)):
    GGAP[i][0]=P[i]
    GGAP[i][1]=Prob_list[n][m]
    m=m+1
for i in range(len(Q)):
    GGAQ[i][0]=Q[i]
    GGAQ[i][1]=Prob_list[n][m]
    m=m+1
for i in range(len(R)):
    GGAR[i][0]=R[i]
    GGAR[i][1]=Prob_list[n][m]
    m=m+1
for i in range(len(S)):
    GGAS[i][0]=S[i]
    GGAS[i][1]=Prob_list[n][m]
    m=m+1
for i in range(len(T)):
    GGAT[i][0]=T[i]
    GGAT[i][1]=Prob_list[n][m]
    m=m+1
for i in range(len(V)):
    GGAV[i][0]=V[i]
    GGAV[i][1]=Prob_list[n][m]
    m=m+1
for i in range(len(W)):
    GGAW[i][0]=W[i]
    GGAW[i][1]=Prob_list[n][m]
    m=m+1
for i in range(len(Y)):
    GGAY[i][0]=Y[i]
    GGAY[i][1]=Prob_list[n][m]
    m=m+1
n=n+1
m=0
for i in range(len(A)):
    GGTA[i][0]=A[i]
    GGTA[i][1]=Prob_list[n][m]
    m=m+1
for i in range(len(C)):
    GGTC[i][0]=C[i]
    GGTC[i][1]=Prob_list[n][m]
    m=m+1
for i in range(len(D)):
    GGTD[i][0]=D[i]
    GGTD[i][1]=Prob_list[n][m]
    m=m+1
for i in range(len(E)):
    GGTE[i][0]=E[i]
    GGTE[i][1]=Prob_list[n][m]
    m=m+1
for i in range(len(F)):
    GGTF[i][0]=F[i]
    GGTF[i][1]=Prob_list[n][m]
    m=m+1
for i in range(len(G)):
    GGTG[i][0]=G[i]
    GGTG[i][1]=Prob_list[n][m]
    m=m+1
for i in range(len(H)):
    GGTH[i][0]=H[i]
    GGTH[i][1]=Prob_list[n][m]
    m=m+1
for i in range(len(I)):
    GGTI[i][0]=I[i]
    GGTI[i][1]=Prob_list[n][m]
    m=m+1
for i in range(len(K)):
    GGTK[i][0]=K[i]
    GGTK[i][1]=Prob_list[n][m]
    m=m+1
for i in range(len(L)):
    GGTL[i][0]=L[i]
    GGTL[i][1]=Prob_list[n][m]
    m=m+1
for i in range(len(M)):
    GGTM[i][0]=M[i]
    GGTM[i][1]=Prob_list[n][m]
    m=m+1
for i in range(len(N)):
    GGTN[i][0]=N[i]
    GGTN[i][1]=Prob_list[n][m]
    m=m+1
for i in range(len(P)):
    GGTP[i][0]=P[i]
    GGTP[i][1]=Prob_list[n][m]
    m=m+1
for i in range(len(Q)):
    GGTQ[i][0]=Q[i]
    GGTQ[i][1]=Prob_list[n][m]
    m=m+1
for i in range(len(R)):
    GGTR[i][0]=R[i]
    GGTR[i][1]=Prob_list[n][m]
    m=m+1
for i in range(len(S)):
    GGTS[i][0]=S[i]
    GGTS[i][1]=Prob_list[n][m]
    m=m+1
for i in range(len(T)):
    GGTT[i][0]=T[i]
    GGTT[i][1]=Prob_list[n][m]
    m=m+1
for i in range(len(V)):
    GGTV[i][0]=V[i]
    GGTV[i][1]=Prob_list[n][m]
    m=m+1
for i in range(len(W)):
    GGTW[i][0]=W[i]
    GGTW[i][1]=Prob_list[n][m]
    m=m+1
for i in range(len(Y)):
    GGTY[i][0]=Y[i]
    GGTY[i][1]=Prob_list[n][m]
    m=m+1
n=n+1
m=0
for i in range(len(A)):
    GGCA[i][0]=A[i]
    GGCA[i][1]=Prob_list[n][m]
    m=m+1
for i in range(len(C)):
    GGCC[i][0]=C[i]
    GGCC[i][1]=Prob_list[n][m]
    m=m+1
for i in range(len(D)):
    GGCD[i][0]=D[i]
    GGCD[i][1]=Prob_list[n][m]
    m=m+1
for i in range(len(E)):
    GGCE[i][0]=E[i]
    GGCE[i][1]=Prob_list[n][m]
    m=m+1
for i in range(len(F)):
    GGCF[i][0]=F[i]
    GGCF[i][1]=Prob_list[n][m]
    m=m+1
for i in range(len(G)):
    GGCG[i][0]=G[i]
    GGCG[i][1]=Prob_list[n][m]
    m=m+1
for i in range(len(H)):
    GGCH[i][0]=H[i]
    GGCH[i][1]=Prob_list[n][m]
    m=m+1
for i in range(len(I)):
    GGCI[i][0]=I[i]
    GGCI[i][1]=Prob_list[n][m]
    m=m+1
for i in range(len(K)):
    GGCK[i][0]=K[i]
    GGCK[i][1]=Prob_list[n][m]
    m=m+1
for i in range(len(L)):
    GGCL[i][0]=L[i]
    GGCL[i][1]=Prob_list[n][m]
    m=m+1
for i in range(len(M)):
    GGCM[i][0]=M[i]
    GGCM[i][1]=Prob_list[n][m]
    m=m+1
for i in range(len(N)):
    GGCN[i][0]=N[i]
    GGCN[i][1]=Prob_list[n][m]
    m=m+1
for i in range(len(P)):
    GGCP[i][0]=P[i]
    GGCP[i][1]=Prob_list[n][m]
    m=m+1
for i in range(len(Q)):
    GGCQ[i][0]=Q[i]
    GGCQ[i][1]=Prob_list[n][m]
    m=m+1
for i in range(len(R)):
    GGCR[i][0]=R[i]
    GGCR[i][1]=Prob_list[n][m]
    m=m+1
for i in range(len(S)):
    GGCS[i][0]=S[i]
    GGCS[i][1]=Prob_list[n][m]
    m=m+1
for i in range(len(T)):
    GGCT[i][0]=T[i]
    GGCT[i][1]=Prob_list[n][m]
    m=m+1
for i in range(len(V)):
    GGCV[i][0]=V[i]
    GGCV[i][1]=Prob_list[n][m]
    m=m+1
for i in range(len(W)):
    GGCW[i][0]=W[i]
    GGCW[i][1]=Prob_list[n][m]
    m=m+1
for i in range(len(Y)):
    GGCY[i][0]=Y[i]
    GGCY[i][1]=Prob_list[n][m]
    m=m+1
n=n+1
m=0
for i in range(len(A)):
    CATA[i][0]=A[i]
    CATA[i][1]=Prob_list[n][m]
    m=m+1
for i in range(len(C)):
    CATC[i][0]=C[i]
    CATC[i][1]=Prob_list[n][m]
    m=m+1
for i in range(len(D)):
    CATD[i][0]=D[i]
    CATD[i][1]=Prob_list[n][m]
    m=m+1
for i in range(len(E)):
    CATE[i][0]=E[i]
    CATE[i][1]=Prob_list[n][m]
    m=m+1
for i in range(len(F)):
    CATF[i][0]=F[i]
    CATF[i][1]=Prob_list[n][m]
    m=m+1
for i in range(len(G)):
    CATG[i][0]=G[i]
    CATG[i][1]=Prob_list[n][m]
    m=m+1
for i in range(len(H)):
    CATH[i][0]=H[i]
    CATH[i][1]=Prob_list[n][m]
    m=m+1
for i in range(len(I)):
    CATI[i][0]=I[i]
    CATI[i][1]=Prob_list[n][m]
    m=m+1
for i in range(len(K)):
    CATK[i][0]=K[i]
    CATK[i][1]=Prob_list[n][m]
    m=m+1
for i in range(len(L)):
    CATL[i][0]=L[i]
    CATL[i][1]=Prob_list[n][m]
    m=m+1
for i in range(len(M)):
    CATM[i][0]=M[i]
    CATM[i][1]=Prob_list[n][m]
    m=m+1
for i in range(len(N)):
    CATN[i][0]=N[i]
    CATN[i][1]=Prob_list[n][m]
    m=m+1
for i in range(len(P)):
    CATP[i][0]=P[i]
    CATP[i][1]=Prob_list[n][m]
    m=m+1
for i in range(len(Q)):
    CATQ[i][0]=Q[i]
    CATQ[i][1]=Prob_list[n][m]
    m=m+1
for i in range(len(R)):
    CATR[i][0]=R[i]
    CATR[i][1]=Prob_list[n][m]
    m=m+1
for i in range(len(S)):
    CATS[i][0]=S[i]
    CATS[i][1]=Prob_list[n][m]
    m=m+1
for i in range(len(T)):
    CATT[i][0]=T[i]
    CATT[i][1]=Prob_list[n][m]
    m=m+1
for i in range(len(V)):
    CATV[i][0]=V[i]
    CATV[i][1]=Prob_list[n][m]
    m=m+1
for i in range(len(W)):
    CATW[i][0]=W[i]
    CATW[i][1]=Prob_list[n][m]
    m=m+1
for i in range(len(Y)):
    CATY[i][0]=Y[i]
    CATY[i][1]=Prob_list[n][m]
    m=m+1
n=n+1
m=0
for i in range(len(A)):
    CACA[i][0]=A[i]
    CACA[i][1]=Prob_list[n][m]
    m=m+1
for i in range(len(C)):
    CACC[i][0]=C[i]
    CACC[i][1]=Prob_list[n][m]
    m=m+1
for i in range(len(D)):
    CACD[i][0]=D[i]
    CACD[i][1]=Prob_list[n][m]
    m=m+1
for i in range(len(E)):
    CACE[i][0]=E[i]
    CACE[i][1]=Prob_list[n][m]
    m=m+1
for i in range(len(F)):
    CACF[i][0]=F[i]
    CACF[i][1]=Prob_list[n][m]
    m=m+1
for i in range(len(G)):
    CACG[i][0]=G[i]
    CACG[i][1]=Prob_list[n][m]
    m=m+1
for i in range(len(H)):
    CACH[i][0]=H[i]
    CACH[i][1]=Prob_list[n][m]
    m=m+1
for i in range(len(I)):
    CACI[i][0]=I[i]
    CACI[i][1]=Prob_list[n][m]
    m=m+1
for i in range(len(K)):
    CACK[i][0]=K[i]
    CACK[i][1]=Prob_list[n][m]
    m=m+1
for i in range(len(L)):
    CACL[i][0]=L[i]
    CACL[i][1]=Prob_list[n][m]
    m=m+1
for i in range(len(M)):
    CACM[i][0]=M[i]
    CACM[i][1]=Prob_list[n][m]
    m=m+1
for i in range(len(N)):
    CACN[i][0]=N[i]
    CACN[i][1]=Prob_list[n][m]
    m=m+1
for i in range(len(P)):
    CACP[i][0]=P[i]
    CACP[i][1]=Prob_list[n][m]
    m=m+1
for i in range(len(Q)):
    CACQ[i][0]=Q[i]
    CACQ[i][1]=Prob_list[n][m]
    m=m+1
for i in range(len(R)):
    CACR[i][0]=R[i]
    CACR[i][1]=Prob_list[n][m]
    m=m+1
for i in range(len(S)):
    CACS[i][0]=S[i]
    CACS[i][1]=Prob_list[n][m]
    m=m+1
for i in range(len(T)):
    CACT[i][0]=T[i]
    CACT[i][1]=Prob_list[n][m]
    m=m+1
for i in range(len(V)):
    CACV[i][0]=V[i]
    CACV[i][1]=Prob_list[n][m]
    m=m+1
for i in range(len(W)):
    CACW[i][0]=W[i]
    CACW[i][1]=Prob_list[n][m]
    m=m+1
for i in range(len(Y)):
    CACY[i][0]=Y[i]
    CACY[i][1]=Prob_list[n][m]
    m=m+1
n=n+1
m=0
for i in range(len(A)):
    ATAA[i][0]=A[i]
    ATAA[i][1]=Prob_list[n][m]
    m=m+1
for i in range(len(C)):
    ATAC[i][0]=C[i]
    ATAC[i][1]=Prob_list[n][m]
    m=m+1
for i in range(len(D)):
    ATAD[i][0]=D[i]
    ATAD[i][1]=Prob_list[n][m]
    m=m+1
for i in range(len(E)):
    ATAE[i][0]=E[i]
    ATAE[i][1]=Prob_list[n][m]
    m=m+1
for i in range(len(F)):
    ATAF[i][0]=F[i]
    ATAF[i][1]=Prob_list[n][m]
    m=m+1
for i in range(len(G)):
    ATAG[i][0]=G[i]
    ATAG[i][1]=Prob_list[n][m]
    m=m+1
for i in range(len(H)):
    ATAH[i][0]=H[i]
    ATAH[i][1]=Prob_list[n][m]
    m=m+1
for i in range(len(I)):
    ATAI[i][0]=I[i]
    ATAI[i][1]=Prob_list[n][m]
    m=m+1
for i in range(len(K)):
    ATAK[i][0]=K[i]
    ATAK[i][1]=Prob_list[n][m]
    m=m+1
for i in range(len(L)):
    ATAL[i][0]=L[i]
    ATAL[i][1]=Prob_list[n][m]
    m=m+1
for i in range(len(M)):
    ATAM[i][0]=M[i]
    ATAM[i][1]=Prob_list[n][m]
    m=m+1
for i in range(len(N)):
    ATAN[i][0]=N[i]
    ATAN[i][1]=Prob_list[n][m]
    m=m+1
for i in range(len(P)):
    ATAP[i][0]=P[i]
    ATAP[i][1]=Prob_list[n][m]
    m=m+1
for i in range(len(Q)):
    ATAQ[i][0]=Q[i]
    ATAQ[i][1]=Prob_list[n][m]
    m=m+1
for i in range(len(R)):
    ATAR[i][0]=R[i]
    ATAR[i][1]=Prob_list[n][m]
    m=m+1
for i in range(len(S)):
    ATAS[i][0]=S[i]
    ATAS[i][1]=Prob_list[n][m]
    m=m+1
for i in range(len(T)):
    ATAT[i][0]=T[i]
    ATAT[i][1]=Prob_list[n][m]
    m=m+1
for i in range(len(V)):
    ATAV[i][0]=V[i]
    ATAV[i][1]=Prob_list[n][m]
    m=m+1
for i in range(len(W)):
    ATAW[i][0]=W[i]
    ATAW[i][1]=Prob_list[n][m]
    m=m+1
for i in range(len(Y)):
    ATAY[i][0]=Y[i]
    ATAY[i][1]=Prob_list[n][m]
    m=m+1
n=n+1
m=0
for i in range(len(A)):
    ATTA[i][0]=A[i]
    ATTA[i][1]=Prob_list[n][m]
    m=m+1
for i in range(len(C)):
    ATTC[i][0]=C[i]
    ATTC[i][1]=Prob_list[n][m]
    m=m+1
for i in range(len(D)):
    ATTD[i][0]=D[i]
    ATTD[i][1]=Prob_list[n][m]
    m=m+1
for i in range(len(E)):
    ATTE[i][0]=E[i]
    ATTE[i][1]=Prob_list[n][m]
    m=m+1
for i in range(len(F)):
    ATTF[i][0]=F[i]
    ATTF[i][1]=Prob_list[n][m]
    m=m+1
for i in range(len(G)):
    ATTG[i][0]=G[i]
    ATTG[i][1]=Prob_list[n][m]
    m=m+1
for i in range(len(H)):
    ATTH[i][0]=H[i]
    ATTH[i][1]=Prob_list[n][m]
    m=m+1
for i in range(len(I)):
    ATTI[i][0]=I[i]
    ATTI[i][1]=Prob_list[n][m]
    m=m+1
for i in range(len(K)):
    ATTK[i][0]=K[i]
    ATTK[i][1]=Prob_list[n][m]
    m=m+1
for i in range(len(L)):
    ATTL[i][0]=L[i]
    ATTL[i][1]=Prob_list[n][m]
    m=m+1
for i in range(len(M)):
    ATTM[i][0]=M[i]
    ATTM[i][1]=Prob_list[n][m]
    m=m+1
for i in range(len(N)):
    ATTN[i][0]=N[i]
    ATTN[i][1]=Prob_list[n][m]
    m=m+1
for i in range(len(P)):
    ATTP[i][0]=P[i]
    ATTP[i][1]=Prob_list[n][m]
    m=m+1
for i in range(len(Q)):
    ATTQ[i][0]=Q[i]
    ATTQ[i][1]=Prob_list[n][m]
    m=m+1
for i in range(len(R)):
    ATTR[i][0]=R[i]
    ATTR[i][1]=Prob_list[n][m]
    m=m+1
for i in range(len(S)):
    ATTS[i][0]=S[i]
    ATTS[i][1]=Prob_list[n][m]
    m=m+1
for i in range(len(T)):
    ATTT[i][0]=T[i]
    ATTT[i][1]=Prob_list[n][m]
    m=m+1
for i in range(len(V)):
    ATTV[i][0]=V[i]
    ATTV[i][1]=Prob_list[n][m]
    m=m+1
for i in range(len(W)):
    ATTW[i][0]=W[i]
    ATTW[i][1]=Prob_list[n][m]
    m=m+1
for i in range(len(Y)):
    ATTY[i][0]=Y[i]
    ATTY[i][1]=Prob_list[n][m]
    m=m+1
n=n+1
m=0
for i in range(len(A)):
    ATCA[i][0]=A[i]
    ATCA[i][1]=Prob_list[n][m]
    m=m+1
for i in range(len(C)):
    ATCC[i][0]=C[i]
    ATCC[i][1]=Prob_list[n][m]
    m=m+1
for i in range(len(D)):
    ATCD[i][0]=D[i]
    ATCD[i][1]=Prob_list[n][m]
    m=m+1
for i in range(len(E)):
    ATCE[i][0]=E[i]
    ATCE[i][1]=Prob_list[n][m]
    m=m+1
for i in range(len(F)):
    ATCF[i][0]=F[i]
    ATCF[i][1]=Prob_list[n][m]
    m=m+1
for i in range(len(G)):
    ATCG[i][0]=G[i]
    ATCG[i][1]=Prob_list[n][m]
    m=m+1
for i in range(len(H)):
    ATCH[i][0]=H[i]
    ATCH[i][1]=Prob_list[n][m]
    m=m+1
for i in range(len(I)):
    ATCI[i][0]=I[i]
    ATCI[i][1]=Prob_list[n][m]
    m=m+1
for i in range(len(K)):
    ATCK[i][0]=K[i]
    ATCK[i][1]=Prob_list[n][m]
    m=m+1
for i in range(len(L)):
    ATCL[i][0]=L[i]
    ATCL[i][1]=Prob_list[n][m]
    m=m+1
for i in range(len(M)):
    ATCM[i][0]=M[i]
    ATCM[i][1]=Prob_list[n][m]
    m=m+1
for i in range(len(N)):
    ATCN[i][0]=N[i]
    ATCN[i][1]=Prob_list[n][m]
    m=m+1
for i in range(len(P)):
    ATCP[i][0]=P[i]
    ATCP[i][1]=Prob_list[n][m]
    m=m+1
for i in range(len(Q)):
    ATCQ[i][0]=Q[i]
    ATCQ[i][1]=Prob_list[n][m]
    m=m+1
for i in range(len(R)):
    ATCR[i][0]=R[i]
    ATCR[i][1]=Prob_list[n][m]
    m=m+1
for i in range(len(S)):
    ATCS[i][0]=S[i]
    ATCS[i][1]=Prob_list[n][m]
    m=m+1
for i in range(len(T)):
    ATCT[i][0]=T[i]
    ATCT[i][1]=Prob_list[n][m]
    m=m+1
for i in range(len(V)):
    ATCV[i][0]=V[i]
    ATCV[i][1]=Prob_list[n][m]
    m=m+1
for i in range(len(W)):
    ATCW[i][0]=W[i]
    ATCW[i][1]=Prob_list[n][m]
    m=m+1
for i in range(len(Y)):
    ATCY[i][0]=Y[i]
    ATCY[i][1]=Prob_list[n][m]
    m=m+1
n=n+1
m=0
for i in range(len(A)):
    AAGA[i][0]=A[i]
    AAGA[i][1]=Prob_list[n][m]
    m=m+1
for i in range(len(C)):
    AAGC[i][0]=C[i]
    AAGC[i][1]=Prob_list[n][m]
    m=m+1
for i in range(len(D)):
    AAGD[i][0]=D[i]
    AAGD[i][1]=Prob_list[n][m]
    m=m+1
for i in range(len(E)):
    AAGE[i][0]=E[i]
    AAGE[i][1]=Prob_list[n][m]
    m=m+1
for i in range(len(F)):
    AAGF[i][0]=F[i]
    AAGF[i][1]=Prob_list[n][m]
    m=m+1
for i in range(len(G)):
    AAGG[i][0]=G[i]
    AAGG[i][1]=Prob_list[n][m]
    m=m+1
for i in range(len(H)):
    AAGH[i][0]=H[i]
    AAGH[i][1]=Prob_list[n][m]
    m=m+1
for i in range(len(I)):
    AAGI[i][0]=I[i]
    AAGI[i][1]=Prob_list[n][m]
    m=m+1
for i in range(len(K)):
    AAGK[i][0]=K[i]
    AAGK[i][1]=Prob_list[n][m]
    m=m+1
for i in range(len(L)):
    AAGL[i][0]=L[i]
    AAGL[i][1]=Prob_list[n][m]
    m=m+1
for i in range(len(M)):
    AAGM[i][0]=M[i]
    AAGM[i][1]=Prob_list[n][m]
    m=m+1
for i in range(len(N)):
    AAGN[i][0]=N[i]
    AAGN[i][1]=Prob_list[n][m]
    m=m+1
for i in range(len(P)):
    AAGP[i][0]=P[i]
    AAGP[i][1]=Prob_list[n][m]
    m=m+1
for i in range(len(Q)):
    AAGQ[i][0]=Q[i]
    AAGQ[i][1]=Prob_list[n][m]
    m=m+1
for i in range(len(R)):
    AAGR[i][0]=R[i]
    AAGR[i][1]=Prob_list[n][m]
    m=m+1
for i in range(len(S)):
    AAGS[i][0]=S[i]
    AAGS[i][1]=Prob_list[n][m]
    m=m+1
for i in range(len(T)):
    AAGT[i][0]=T[i]
    AAGT[i][1]=Prob_list[n][m]
    m=m+1
for i in range(len(V)):
    AAGV[i][0]=V[i]
    AAGV[i][1]=Prob_list[n][m]
    m=m+1
for i in range(len(W)):
    AAGW[i][0]=W[i]
    AAGW[i][1]=Prob_list[n][m]
    m=m+1
for i in range(len(Y)):
    AAGY[i][0]=Y[i]
    AAGY[i][1]=Prob_list[n][m]
    m=m+1
n=n+1
m=0
for i in range(len(A)):
    AAAA[i][0]=A[i]
    AAAA[i][1]=Prob_list[n][m]
    m=m+1
for i in range(len(C)):
    AAAC[i][0]=C[i]
    AAAC[i][1]=Prob_list[n][m]
    m=m+1
for i in range(len(D)):
    AAAD[i][0]=D[i]
    AAAD[i][1]=Prob_list[n][m]
    m=m+1
for i in range(len(E)):
    AAAE[i][0]=E[i]
    AAAE[i][1]=Prob_list[n][m]
    m=m+1
for i in range(len(F)):
    AAAF[i][0]=F[i]
    AAAF[i][1]=Prob_list[n][m]
    m=m+1
for i in range(len(G)):
    AAAG[i][0]=G[i]
    AAAG[i][1]=Prob_list[n][m]
    m=m+1
for i in range(len(H)):
    AAAH[i][0]=H[i]
    AAAH[i][1]=Prob_list[n][m]
    m=m+1
for i in range(len(I)):
    AAAI[i][0]=I[i]
    AAAI[i][1]=Prob_list[n][m]
    m=m+1
for i in range(len(K)):
    AAAK[i][0]=K[i]
    AAAK[i][1]=Prob_list[n][m]
    m=m+1
for i in range(len(L)):
    AAAL[i][0]=L[i]
    AAAL[i][1]=Prob_list[n][m]
    m=m+1
for i in range(len(M)):
    AAAM[i][0]=M[i]
    AAAM[i][1]=Prob_list[n][m]
    m=m+1
for i in range(len(N)):
    AAAN[i][0]=N[i]
    AAAN[i][1]=Prob_list[n][m]
    m=m+1
for i in range(len(P)):
    AAAP[i][0]=P[i]
    AAAP[i][1]=Prob_list[n][m]
    m=m+1
for i in range(len(Q)):
    AAAQ[i][0]=Q[i]
    AAAQ[i][1]=Prob_list[n][m]
    m=m+1
for i in range(len(R)):
    AAAR[i][0]=R[i]
    AAAR[i][1]=Prob_list[n][m]
    m=m+1
for i in range(len(S)):
    AAAS[i][0]=S[i]
    AAAS[i][1]=Prob_list[n][m]
    m=m+1
for i in range(len(T)):
    AAAT[i][0]=T[i]
    AAAT[i][1]=Prob_list[n][m]
    m=m+1
for i in range(len(V)):
    AAAV[i][0]=V[i]
    AAAV[i][1]=Prob_list[n][m]
    m=m+1
for i in range(len(W)):
    AAAW[i][0]=W[i]
    AAAW[i][1]=Prob_list[n][m]
    m=m+1
for i in range(len(Y)):
    AAAY[i][0]=Y[i]
    AAAY[i][1]=Prob_list[n][m]
    m=m+1
n=n+1
m=0
for i in range(len(A)):
    TTGA[i][0]=A[i]
    TTGA[i][1]=Prob_list[n][m]
    m=m+1
for i in range(len(C)):
    TTGC[i][0]=C[i]
    TTGC[i][1]=Prob_list[n][m]
    m=m+1
for i in range(len(D)):
    TTGD[i][0]=D[i]
    TTGD[i][1]=Prob_list[n][m]
    m=m+1
for i in range(len(E)):
    TTGE[i][0]=E[i]
    TTGE[i][1]=Prob_list[n][m]
    m=m+1
for i in range(len(F)):
    TTGF[i][0]=F[i]
    TTGF[i][1]=Prob_list[n][m]
    m=m+1
for i in range(len(G)):
    TTGG[i][0]=G[i]
    TTGG[i][1]=Prob_list[n][m]
    m=m+1
for i in range(len(H)):
    TTGH[i][0]=H[i]
    TTGH[i][1]=Prob_list[n][m]
    m=m+1
for i in range(len(I)):
    TTGI[i][0]=I[i]
    TTGI[i][1]=Prob_list[n][m]
    m=m+1
for i in range(len(K)):
    TTGK[i][0]=K[i]
    TTGK[i][1]=Prob_list[n][m]
    m=m+1
for i in range(len(L)):
    TTGL[i][0]=L[i]
    TTGL[i][1]=Prob_list[n][m]
    m=m+1
for i in range(len(M)):
    TTGM[i][0]=M[i]
    TTGM[i][1]=Prob_list[n][m]
    m=m+1
for i in range(len(N)):
    TTGN[i][0]=N[i]
    TTGN[i][1]=Prob_list[n][m]
    m=m+1
for i in range(len(P)):
    TTGP[i][0]=P[i]
    TTGP[i][1]=Prob_list[n][m]
    m=m+1
for i in range(len(Q)):
    TTGQ[i][0]=Q[i]
    TTGQ[i][1]=Prob_list[n][m]
    m=m+1
for i in range(len(R)):
    TTGR[i][0]=R[i]
    TTGR[i][1]=Prob_list[n][m]
    m=m+1
for i in range(len(S)):
    TTGS[i][0]=S[i]
    TTGS[i][1]=Prob_list[n][m]
    m=m+1
for i in range(len(T)):
    TTGT[i][0]=T[i]
    TTGT[i][1]=Prob_list[n][m]
    m=m+1
for i in range(len(V)):
    TTGV[i][0]=V[i]
    TTGV[i][1]=Prob_list[n][m]
    m=m+1
for i in range(len(W)):
    TTGW[i][0]=W[i]
    TTGW[i][1]=Prob_list[n][m]
    m=m+1
for i in range(len(Y)):
    TTGY[i][0]=Y[i]
    TTGY[i][1]=Prob_list[n][m]
    m=m+1
n=n+1
m=0
for i in range(len(A)):
    TTAA[i][0]=A[i]
    TTAA[i][1]=Prob_list[n][m]
    m=m+1
for i in range(len(C)):
    TTAC[i][0]=C[i]
    TTAC[i][1]=Prob_list[n][m]
    m=m+1
for i in range(len(D)):
    TTAD[i][0]=D[i]
    TTAD[i][1]=Prob_list[n][m]
    m=m+1
for i in range(len(E)):
    TTAE[i][0]=E[i]
    TTAE[i][1]=Prob_list[n][m]
    m=m+1
for i in range(len(F)):
    TTAF[i][0]=F[i]
    TTAF[i][1]=Prob_list[n][m]
    m=m+1
for i in range(len(G)):
    TTAG[i][0]=G[i]
    TTAG[i][1]=Prob_list[n][m]
    m=m+1
for i in range(len(H)):
    TTAH[i][0]=H[i]
    TTAH[i][1]=Prob_list[n][m]
    m=m+1
for i in range(len(I)):
    TTAI[i][0]=I[i]
    TTAI[i][1]=Prob_list[n][m]
    m=m+1
for i in range(len(K)):
    TTAK[i][0]=K[i]
    TTAK[i][1]=Prob_list[n][m]
    m=m+1
for i in range(len(L)):
    TTAL[i][0]=L[i]
    TTAL[i][1]=Prob_list[n][m]
    m=m+1
for i in range(len(M)):
    TTAM[i][0]=M[i]
    TTAM[i][1]=Prob_list[n][m]
    m=m+1
for i in range(len(N)):
    TTAN[i][0]=N[i]
    TTAN[i][1]=Prob_list[n][m]
    m=m+1
for i in range(len(P)):
    TTAP[i][0]=P[i]
    TTAP[i][1]=Prob_list[n][m]
    m=m+1
for i in range(len(Q)):
    TTAQ[i][0]=Q[i]
    TTAQ[i][1]=Prob_list[n][m]
    m=m+1
for i in range(len(R)):
    TTAR[i][0]=R[i]
    TTAR[i][1]=Prob_list[n][m]
    m=m+1
for i in range(len(S)):
    TTAS[i][0]=S[i]
    TTAS[i][1]=Prob_list[n][m]
    m=m+1
for i in range(len(T)):
    TTAT[i][0]=T[i]
    TTAT[i][1]=Prob_list[n][m]
    m=m+1
for i in range(len(V)):
    TTAV[i][0]=V[i]
    TTAV[i][1]=Prob_list[n][m]
    m=m+1
for i in range(len(W)):
    TTAW[i][0]=W[i]
    TTAW[i][1]=Prob_list[n][m]
    m=m+1
for i in range(len(Y)):
    TTAY[i][0]=Y[i]
    TTAY[i][1]=Prob_list[n][m]
    m=m+1
n=n+1
m=0
for i in range(len(A)):
    CTGA[i][0]=A[i]
    CTGA[i][1]=Prob_list[n][m]
    m=m+1
for i in range(len(C)):
    CTGC[i][0]=C[i]
    CTGC[i][1]=Prob_list[n][m]
    m=m+1
for i in range(len(D)):
    CTGD[i][0]=D[i]
    CTGD[i][1]=Prob_list[n][m]
    m=m+1
for i in range(len(E)):
    CTGE[i][0]=E[i]
    CTGE[i][1]=Prob_list[n][m]
    m=m+1
for i in range(len(F)):
    CTGF[i][0]=F[i]
    CTGF[i][1]=Prob_list[n][m]
    m=m+1
for i in range(len(G)):
    CTGG[i][0]=G[i]
    CTGG[i][1]=Prob_list[n][m]
    m=m+1
for i in range(len(H)):
    CTGH[i][0]=H[i]
    CTGH[i][1]=Prob_list[n][m]
    m=m+1
for i in range(len(I)):
    CTGI[i][0]=I[i]
    CTGI[i][1]=Prob_list[n][m]
    m=m+1
for i in range(len(K)):
    CTGK[i][0]=K[i]
    CTGK[i][1]=Prob_list[n][m]
    m=m+1
for i in range(len(L)):
    CTGL[i][0]=L[i]
    CTGL[i][1]=Prob_list[n][m]
    m=m+1
for i in range(len(M)):
    CTGM[i][0]=M[i]
    CTGM[i][1]=Prob_list[n][m]
    m=m+1
for i in range(len(N)):
    CTGN[i][0]=N[i]
    CTGN[i][1]=Prob_list[n][m]
    m=m+1
for i in range(len(P)):
    CTGP[i][0]=P[i]
    CTGP[i][1]=Prob_list[n][m]
    m=m+1
for i in range(len(Q)):
    CTGQ[i][0]=Q[i]
    CTGQ[i][1]=Prob_list[n][m]
    m=m+1
for i in range(len(R)):
    CTGR[i][0]=R[i]
    CTGR[i][1]=Prob_list[n][m]
    m=m+1
for i in range(len(S)):
    CTGS[i][0]=S[i]
    CTGS[i][1]=Prob_list[n][m]
    m=m+1
for i in range(len(T)):
    CTGT[i][0]=T[i]
    CTGT[i][1]=Prob_list[n][m]
    m=m+1
for i in range(len(V)):
    CTGV[i][0]=V[i]
    CTGV[i][1]=Prob_list[n][m]
    m=m+1
for i in range(len(W)):
    CTGW[i][0]=W[i]
    CTGW[i][1]=Prob_list[n][m]
    m=m+1
for i in range(len(Y)):
    CTGY[i][0]=Y[i]
    CTGY[i][1]=Prob_list[n][m]
    m=m+1
n=n+1
m=0
for i in range(len(A)):
    CTAA[i][0]=A[i]
    CTAA[i][1]=Prob_list[n][m]
    m=m+1
for i in range(len(C)):
    CTAC[i][0]=C[i]
    CTAC[i][1]=Prob_list[n][m]
    m=m+1
for i in range(len(D)):
    CTAD[i][0]=D[i]
    CTAD[i][1]=Prob_list[n][m]
    m=m+1
for i in range(len(E)):
    CTAE[i][0]=E[i]
    CTAE[i][1]=Prob_list[n][m]
    m=m+1
for i in range(len(F)):
    CTAF[i][0]=F[i]
    CTAF[i][1]=Prob_list[n][m]
    m=m+1
for i in range(len(G)):
    CTAG[i][0]=G[i]
    CTAG[i][1]=Prob_list[n][m]
    m=m+1
for i in range(len(H)):
    CTAH[i][0]=H[i]
    CTAH[i][1]=Prob_list[n][m]
    m=m+1
for i in range(len(I)):
    CTAI[i][0]=I[i]
    CTAI[i][1]=Prob_list[n][m]
    m=m+1
for i in range(len(K)):
    CTAK[i][0]=K[i]
    CTAK[i][1]=Prob_list[n][m]
    m=m+1
for i in range(len(L)):
    CTAL[i][0]=L[i]
    CTAL[i][1]=Prob_list[n][m]
    m=m+1
for i in range(len(M)):
    CTAM[i][0]=M[i]
    CTAM[i][1]=Prob_list[n][m]
    m=m+1
for i in range(len(N)):
    CTAN[i][0]=N[i]
    CTAN[i][1]=Prob_list[n][m]
    m=m+1
for i in range(len(P)):
    CTAP[i][0]=P[i]
    CTAP[i][1]=Prob_list[n][m]
    m=m+1
for i in range(len(Q)):
    CTAQ[i][0]=Q[i]
    CTAQ[i][1]=Prob_list[n][m]
    m=m+1
for i in range(len(R)):
    CTAR[i][0]=R[i]
    CTAR[i][1]=Prob_list[n][m]
    m=m+1
for i in range(len(S)):
    CTAS[i][0]=S[i]
    CTAS[i][1]=Prob_list[n][m]
    m=m+1
for i in range(len(T)):
    CTAT[i][0]=T[i]
    CTAT[i][1]=Prob_list[n][m]
    m=m+1
for i in range(len(V)):
    CTAV[i][0]=V[i]
    CTAV[i][1]=Prob_list[n][m]
    m=m+1
for i in range(len(W)):
    CTAW[i][0]=W[i]
    CTAW[i][1]=Prob_list[n][m]
    m=m+1
for i in range(len(Y)):
    CTAY[i][0]=Y[i]
    CTAY[i][1]=Prob_list[n][m]
    m=m+1
n=n+1
m=0
for i in range(len(A)):
    CTTA[i][0]=A[i]
    CTTA[i][1]=Prob_list[n][m]
    m=m+1
for i in range(len(C)):
    CTTC[i][0]=C[i]
    CTTC[i][1]=Prob_list[n][m]
    m=m+1
for i in range(len(D)):
    CTTD[i][0]=D[i]
    CTTD[i][1]=Prob_list[n][m]
    m=m+1
for i in range(len(E)):
    CTTE[i][0]=E[i]
    CTTE[i][1]=Prob_list[n][m]
    m=m+1
for i in range(len(F)):
    CTTF[i][0]=F[i]
    CTTF[i][1]=Prob_list[n][m]
    m=m+1
for i in range(len(G)):
    CTTG[i][0]=G[i]
    CTTG[i][1]=Prob_list[n][m]
    m=m+1
for i in range(len(H)):
    CTTH[i][0]=H[i]
    CTTH[i][1]=Prob_list[n][m]
    m=m+1
for i in range(len(I)):
    CTTI[i][0]=I[i]
    CTTI[i][1]=Prob_list[n][m]
    m=m+1
for i in range(len(K)):
    CTTK[i][0]=K[i]
    CTTK[i][1]=Prob_list[n][m]
    m=m+1
for i in range(len(L)):
    CTTL[i][0]=L[i]
    CTTL[i][1]=Prob_list[n][m]
    m=m+1
for i in range(len(M)):
    CTTM[i][0]=M[i]
    CTTM[i][1]=Prob_list[n][m]
    m=m+1
for i in range(len(N)):
    CTTN[i][0]=N[i]
    CTTN[i][1]=Prob_list[n][m]
    m=m+1
for i in range(len(P)):
    CTTP[i][0]=P[i]
    CTTP[i][1]=Prob_list[n][m]
    m=m+1
for i in range(len(Q)):
    CTTQ[i][0]=Q[i]
    CTTQ[i][1]=Prob_list[n][m]
    m=m+1
for i in range(len(R)):
    CTTR[i][0]=R[i]
    CTTR[i][1]=Prob_list[n][m]
    m=m+1
for i in range(len(S)):
    CTTS[i][0]=S[i]
    CTTS[i][1]=Prob_list[n][m]
    m=m+1
for i in range(len(T)):
    CTTT[i][0]=T[i]
    CTTT[i][1]=Prob_list[n][m]
    m=m+1
for i in range(len(V)):
    CTTV[i][0]=V[i]
    CTTV[i][1]=Prob_list[n][m]
    m=m+1
for i in range(len(W)):
    CTTW[i][0]=W[i]
    CTTW[i][1]=Prob_list[n][m]
    m=m+1
for i in range(len(Y)):
    CTTY[i][0]=Y[i]
    CTTY[i][1]=Prob_list[n][m]
    m=m+1
n=n+1
m=0
for i in range(len(A)):
    CTCA[i][0]=A[i]
    CTCA[i][1]=Prob_list[n][m]
    m=m+1
for i in range(len(C)):
    CTCC[i][0]=C[i]
    CTCC[i][1]=Prob_list[n][m]
    m=m+1
for i in range(len(D)):
    CTCD[i][0]=D[i]
    CTCD[i][1]=Prob_list[n][m]
    m=m+1
for i in range(len(E)):
    CTCE[i][0]=E[i]
    CTCE[i][1]=Prob_list[n][m]
    m=m+1
for i in range(len(F)):
    CTCF[i][0]=F[i]
    CTCF[i][1]=Prob_list[n][m]
    m=m+1
for i in range(len(G)):
    CTCG[i][0]=G[i]
    CTCG[i][1]=Prob_list[n][m]
    m=m+1
for i in range(len(H)):
    CTCH[i][0]=H[i]
    CTCH[i][1]=Prob_list[n][m]
    m=m+1
for i in range(len(I)):
    CTCI[i][0]=I[i]
    CTCI[i][1]=Prob_list[n][m]
    m=m+1
for i in range(len(K)):
    CTCK[i][0]=K[i]
    CTCK[i][1]=Prob_list[n][m]
    m=m+1
for i in range(len(L)):
    CTCL[i][0]=L[i]
    CTCL[i][1]=Prob_list[n][m]
    m=m+1
for i in range(len(M)):
    CTCM[i][0]=M[i]
    CTCM[i][1]=Prob_list[n][m]
    m=m+1
for i in range(len(N)):
    CTCN[i][0]=N[i]
    CTCN[i][1]=Prob_list[n][m]
    m=m+1
for i in range(len(P)):
    CTCP[i][0]=P[i]
    CTCP[i][1]=Prob_list[n][m]
    m=m+1
for i in range(len(Q)):
    CTCQ[i][0]=Q[i]
    CTCQ[i][1]=Prob_list[n][m]
    m=m+1
for i in range(len(R)):
    CTCR[i][0]=R[i]
    CTCR[i][1]=Prob_list[n][m]
    m=m+1
for i in range(len(S)):
    CTCS[i][0]=S[i]
    CTCS[i][1]=Prob_list[n][m]
    m=m+1
for i in range(len(T)):
    CTCT[i][0]=T[i]
    CTCT[i][1]=Prob_list[n][m]
    m=m+1
for i in range(len(V)):
    CTCV[i][0]=V[i]
    CTCV[i][1]=Prob_list[n][m]
    m=m+1
for i in range(len(W)):
    CTCW[i][0]=W[i]
    CTCW[i][1]=Prob_list[n][m]
    m=m+1
for i in range(len(Y)):
    CTCY[i][0]=Y[i]
    CTCY[i][1]=Prob_list[n][m]
    m=m+1
n=n+1
m=0
for i in range(len(A)):
    ATGA[i][0]=A[i]
    ATGA[i][1]=Prob_list[n][m]
    m=m+1
for i in range(len(C)):
    ATGC[i][0]=C[i]
    ATGC[i][1]=Prob_list[n][m]
    m=m+1
for i in range(len(D)):
    ATGD[i][0]=D[i]
    ATGD[i][1]=Prob_list[n][m]
    m=m+1
for i in range(len(E)):
    ATGE[i][0]=E[i]
    ATGE[i][1]=Prob_list[n][m]
    m=m+1
for i in range(len(F)):
    ATGF[i][0]=F[i]
    ATGF[i][1]=Prob_list[n][m]
    m=m+1
for i in range(len(G)):
    ATGG[i][0]=G[i]
    ATGG[i][1]=Prob_list[n][m]
    m=m+1
for i in range(len(H)):
    ATGH[i][0]=H[i]
    ATGH[i][1]=Prob_list[n][m]
    m=m+1
for i in range(len(I)):
    ATGI[i][0]=I[i]
    ATGI[i][1]=Prob_list[n][m]
    m=m+1
for i in range(len(K)):
    ATGK[i][0]=K[i]
    ATGK[i][1]=Prob_list[n][m]
    m=m+1
for i in range(len(L)):
    ATGL[i][0]=L[i]
    ATGL[i][1]=Prob_list[n][m]
    m=m+1
for i in range(len(M)):
    ATGM[i][0]=M[i]
    ATGM[i][1]=Prob_list[n][m]
    m=m+1
for i in range(len(N)):
    ATGN[i][0]=N[i]
    ATGN[i][1]=Prob_list[n][m]
    m=m+1
for i in range(len(P)):
    ATGP[i][0]=P[i]
    ATGP[i][1]=Prob_list[n][m]
    m=m+1
for i in range(len(Q)):
    ATGQ[i][0]=Q[i]
    ATGQ[i][1]=Prob_list[n][m]
    m=m+1
for i in range(len(R)):
    ATGR[i][0]=R[i]
    ATGR[i][1]=Prob_list[n][m]
    m=m+1
for i in range(len(S)):
    ATGS[i][0]=S[i]
    ATGS[i][1]=Prob_list[n][m]
    m=m+1
for i in range(len(T)):
    ATGT[i][0]=T[i]
    ATGT[i][1]=Prob_list[n][m]
    m=m+1
for i in range(len(V)):
    ATGV[i][0]=V[i]
    ATGV[i][1]=Prob_list[n][m]
    m=m+1
for i in range(len(W)):
    ATGW[i][0]=W[i]
    ATGW[i][1]=Prob_list[n][m]
    m=m+1
for i in range(len(Y)):
    ATGY[i][0]=Y[i]
    ATGY[i][1]=Prob_list[n][m]
    m=m+1
n=n+1
m=0
for i in range(len(A)):
    AATA[i][0]=A[i]
    AATA[i][1]=Prob_list[n][m]
    m=m+1
for i in range(len(C)):
    AATC[i][0]=C[i]
    AATC[i][1]=Prob_list[n][m]
    m=m+1
for i in range(len(D)):
    AATD[i][0]=D[i]
    AATD[i][1]=Prob_list[n][m]
    m=m+1
for i in range(len(E)):
    AATE[i][0]=E[i]
    AATE[i][1]=Prob_list[n][m]
    m=m+1
for i in range(len(F)):
    AATF[i][0]=F[i]
    AATF[i][1]=Prob_list[n][m]
    m=m+1
for i in range(len(G)):
    AATG[i][0]=G[i]
    AATG[i][1]=Prob_list[n][m]
    m=m+1
for i in range(len(H)):
    AATH[i][0]=H[i]
    AATH[i][1]=Prob_list[n][m]
    m=m+1
for i in range(len(I)):
    AATI[i][0]=I[i]
    AATI[i][1]=Prob_list[n][m]
    m=m+1
for i in range(len(K)):
    AATK[i][0]=K[i]
    AATK[i][1]=Prob_list[n][m]
    m=m+1
for i in range(len(L)):
    AATL[i][0]=L[i]
    AATL[i][1]=Prob_list[n][m]
    m=m+1
for i in range(len(M)):
    AATM[i][0]=M[i]
    AATM[i][1]=Prob_list[n][m]
    m=m+1
for i in range(len(N)):
    AATN[i][0]=N[i]
    AATN[i][1]=Prob_list[n][m]
    m=m+1
for i in range(len(P)):
    AATP[i][0]=P[i]
    AATP[i][1]=Prob_list[n][m]
    m=m+1
for i in range(len(Q)):
    AATQ[i][0]=Q[i]
    AATQ[i][1]=Prob_list[n][m]
    m=m+1
for i in range(len(R)):
    AATR[i][0]=R[i]
    AATR[i][1]=Prob_list[n][m]
    m=m+1
for i in range(len(S)):
    AATS[i][0]=S[i]
    AATS[i][1]=Prob_list[n][m]
    m=m+1
for i in range(len(T)):
    AATT[i][0]=T[i]
    AATT[i][1]=Prob_list[n][m]
    m=m+1
for i in range(len(V)):
    AATV[i][0]=V[i]
    AATV[i][1]=Prob_list[n][m]
    m=m+1
for i in range(len(W)):
    AATW[i][0]=W[i]
    AATW[i][1]=Prob_list[n][m]
    m=m+1
for i in range(len(Y)):
    AATY[i][0]=Y[i]
    AATY[i][1]=Prob_list[n][m]
    m=m+1
n=n+1
m=0
for i in range(len(A)):
    AACA[i][0]=A[i]
    AACA[i][1]=Prob_list[n][m]
    m=m+1
for i in range(len(C)):
    AACC[i][0]=C[i]
    AACC[i][1]=Prob_list[n][m]
    m=m+1
for i in range(len(D)):
    AACD[i][0]=D[i]
    AACD[i][1]=Prob_list[n][m]
    m=m+1
for i in range(len(E)):
    AACE[i][0]=E[i]
    AACE[i][1]=Prob_list[n][m]
    m=m+1
for i in range(len(F)):
    AACF[i][0]=F[i]
    AACF[i][1]=Prob_list[n][m]
    m=m+1
for i in range(len(G)):
    AACG[i][0]=G[i]
    AACG[i][1]=Prob_list[n][m]
    m=m+1
for i in range(len(H)):
    AACH[i][0]=H[i]
    AACH[i][1]=Prob_list[n][m]
    m=m+1
for i in range(len(I)):
    AACI[i][0]=I[i]
    AACI[i][1]=Prob_list[n][m]
    m=m+1
for i in range(len(K)):
    AACK[i][0]=K[i]
    AACK[i][1]=Prob_list[n][m]
    m=m+1
for i in range(len(L)):
    AACL[i][0]=L[i]
    AACL[i][1]=Prob_list[n][m]
    m=m+1
for i in range(len(M)):
    AACM[i][0]=M[i]
    AACM[i][1]=Prob_list[n][m]
    m=m+1
for i in range(len(N)):
    AACN[i][0]=N[i]
    AACN[i][1]=Prob_list[n][m]
    m=m+1
for i in range(len(P)):
    AACP[i][0]=P[i]
    AACP[i][1]=Prob_list[n][m]
    m=m+1
for i in range(len(Q)):
    AACQ[i][0]=Q[i]
    AACQ[i][1]=Prob_list[n][m]
    m=m+1
for i in range(len(R)):
    AACR[i][0]=R[i]
    AACR[i][1]=Prob_list[n][m]
    m=m+1
for i in range(len(S)):
    AACS[i][0]=S[i]
    AACS[i][1]=Prob_list[n][m]
    m=m+1
for i in range(len(T)):
    AACT[i][0]=T[i]
    AACT[i][1]=Prob_list[n][m]
    m=m+1
for i in range(len(V)):
    AACV[i][0]=V[i]
    AACV[i][1]=Prob_list[n][m]
    m=m+1
for i in range(len(W)):
    AACW[i][0]=W[i]
    AACW[i][1]=Prob_list[n][m]
    m=m+1
for i in range(len(Y)):
    AACY[i][0]=Y[i]
    AACY[i][1]=Prob_list[n][m]
    m=m+1
n=n+1
m=0
for i in range(len(A)):
    CCGA[i][0]=A[i]
    CCGA[i][1]=Prob_list[n][m]
    m=m+1
for i in range(len(C)):
    CCGC[i][0]=C[i]
    CCGC[i][1]=Prob_list[n][m]
    m=m+1
for i in range(len(D)):
    CCGD[i][0]=D[i]
    CCGD[i][1]=Prob_list[n][m]
    m=m+1
for i in range(len(E)):
    CCGE[i][0]=E[i]
    CCGE[i][1]=Prob_list[n][m]
    m=m+1
for i in range(len(F)):
    CCGF[i][0]=F[i]
    CCGF[i][1]=Prob_list[n][m]
    m=m+1
for i in range(len(G)):
    CCGG[i][0]=G[i]
    CCGG[i][1]=Prob_list[n][m]
    m=m+1
for i in range(len(H)):
    CCGH[i][0]=H[i]
    CCGH[i][1]=Prob_list[n][m]
    m=m+1
for i in range(len(I)):
    CCGI[i][0]=I[i]
    CCGI[i][1]=Prob_list[n][m]
    m=m+1
for i in range(len(K)):
    CCGK[i][0]=K[i]
    CCGK[i][1]=Prob_list[n][m]
    m=m+1
for i in range(len(L)):
    CCGL[i][0]=L[i]
    CCGL[i][1]=Prob_list[n][m]
    m=m+1
for i in range(len(M)):
    CCGM[i][0]=M[i]
    CCGM[i][1]=Prob_list[n][m]
    m=m+1
for i in range(len(N)):
    CCGN[i][0]=N[i]
    CCGN[i][1]=Prob_list[n][m]
    m=m+1
for i in range(len(P)):
    CCGP[i][0]=P[i]
    CCGP[i][1]=Prob_list[n][m]
    m=m+1
for i in range(len(Q)):
    CCGQ[i][0]=Q[i]
    CCGQ[i][1]=Prob_list[n][m]
    m=m+1
for i in range(len(R)):
    CCGR[i][0]=R[i]
    CCGR[i][1]=Prob_list[n][m]
    m=m+1
for i in range(len(S)):
    CCGS[i][0]=S[i]
    CCGS[i][1]=Prob_list[n][m]
    m=m+1
for i in range(len(T)):
    CCGT[i][0]=T[i]
    CCGT[i][1]=Prob_list[n][m]
    m=m+1
for i in range(len(V)):
    CCGV[i][0]=V[i]
    CCGV[i][1]=Prob_list[n][m]
    m=m+1
for i in range(len(W)):
    CCGW[i][0]=W[i]
    CCGW[i][1]=Prob_list[n][m]
    m=m+1
for i in range(len(Y)):
    CCGY[i][0]=Y[i]
    CCGY[i][1]=Prob_list[n][m]
    m=m+1
n=n+1
m=0
for i in range(len(A)):
    CCAA[i][0]=A[i]
    CCAA[i][1]=Prob_list[n][m]
    m=m+1
for i in range(len(C)):
    CCAC[i][0]=C[i]
    CCAC[i][1]=Prob_list[n][m]
    m=m+1
for i in range(len(D)):
    CCAD[i][0]=D[i]
    CCAD[i][1]=Prob_list[n][m]
    m=m+1
for i in range(len(E)):
    CCAE[i][0]=E[i]
    CCAE[i][1]=Prob_list[n][m]
    m=m+1
for i in range(len(F)):
    CCAF[i][0]=F[i]
    CCAF[i][1]=Prob_list[n][m]
    m=m+1
for i in range(len(G)):
    CCAG[i][0]=G[i]
    CCAG[i][1]=Prob_list[n][m]
    m=m+1
for i in range(len(H)):
    CCAH[i][0]=H[i]
    CCAH[i][1]=Prob_list[n][m]
    m=m+1
for i in range(len(I)):
    CCAI[i][0]=I[i]
    CCAI[i][1]=Prob_list[n][m]
    m=m+1
for i in range(len(K)):
    CCAK[i][0]=K[i]
    CCAK[i][1]=Prob_list[n][m]
    m=m+1
for i in range(len(L)):
    CCAL[i][0]=L[i]
    CCAL[i][1]=Prob_list[n][m]
    m=m+1
for i in range(len(M)):
    CCAM[i][0]=M[i]
    CCAM[i][1]=Prob_list[n][m]
    m=m+1
for i in range(len(N)):
    CCAN[i][0]=N[i]
    CCAN[i][1]=Prob_list[n][m]
    m=m+1
for i in range(len(P)):
    CCAP[i][0]=P[i]
    CCAP[i][1]=Prob_list[n][m]
    m=m+1
for i in range(len(Q)):
    CCAQ[i][0]=Q[i]
    CCAQ[i][1]=Prob_list[n][m]
    m=m+1
for i in range(len(R)):
    CCAR[i][0]=R[i]
    CCAR[i][1]=Prob_list[n][m]
    m=m+1
for i in range(len(S)):
    CCAS[i][0]=S[i]
    CCAS[i][1]=Prob_list[n][m]
    m=m+1
for i in range(len(T)):
    CCAT[i][0]=T[i]
    CCAT[i][1]=Prob_list[n][m]
    m=m+1
for i in range(len(V)):
    CCAV[i][0]=V[i]
    CCAV[i][1]=Prob_list[n][m]
    m=m+1
for i in range(len(W)):
    CCAW[i][0]=W[i]
    CCAW[i][1]=Prob_list[n][m]
    m=m+1
for i in range(len(Y)):
    CCAY[i][0]=Y[i]
    CCAY[i][1]=Prob_list[n][m]
    m=m+1
n=n+1
m=0
for i in range(len(A)):
    CCTA[i][0]=A[i]
    CCTA[i][1]=Prob_list[n][m]
    m=m+1
for i in range(len(C)):
    CCTC[i][0]=C[i]
    CCTC[i][1]=Prob_list[n][m]
    m=m+1
for i in range(len(D)):
    CCTD[i][0]=D[i]
    CCTD[i][1]=Prob_list[n][m]
    m=m+1
for i in range(len(E)):
    CCTE[i][0]=E[i]
    CCTE[i][1]=Prob_list[n][m]
    m=m+1
for i in range(len(F)):
    CCTF[i][0]=F[i]
    CCTF[i][1]=Prob_list[n][m]
    m=m+1
for i in range(len(G)):
    CCTG[i][0]=G[i]
    CCTG[i][1]=Prob_list[n][m]
    m=m+1
for i in range(len(H)):
    CCTH[i][0]=H[i]
    CCTH[i][1]=Prob_list[n][m]
    m=m+1
for i in range(len(I)):
    CCTI[i][0]=I[i]
    CCTI[i][1]=Prob_list[n][m]
    m=m+1
for i in range(len(K)):
    CCTK[i][0]=K[i]
    CCTK[i][1]=Prob_list[n][m]
    m=m+1
for i in range(len(L)):
    CCTL[i][0]=L[i]
    CCTL[i][1]=Prob_list[n][m]
    m=m+1
for i in range(len(M)):
    CCTM[i][0]=M[i]
    CCTM[i][1]=Prob_list[n][m]
    m=m+1
for i in range(len(N)):
    CCTN[i][0]=N[i]
    CCTN[i][1]=Prob_list[n][m]
    m=m+1
for i in range(len(P)):
    CCTP[i][0]=P[i]
    CCTP[i][1]=Prob_list[n][m]
    m=m+1
for i in range(len(Q)):
    CCTQ[i][0]=Q[i]
    CCTQ[i][1]=Prob_list[n][m]
    m=m+1
for i in range(len(R)):
    CCTR[i][0]=R[i]
    CCTR[i][1]=Prob_list[n][m]
    m=m+1
for i in range(len(S)):
    CCTS[i][0]=S[i]
    CCTS[i][1]=Prob_list[n][m]
    m=m+1
for i in range(len(T)):
    CCTT[i][0]=T[i]
    CCTT[i][1]=Prob_list[n][m]
    m=m+1
for i in range(len(V)):
    CCTV[i][0]=V[i]
    CCTV[i][1]=Prob_list[n][m]
    m=m+1
for i in range(len(W)):
    CCTW[i][0]=W[i]
    CCTW[i][1]=Prob_list[n][m]
    m=m+1
for i in range(len(Y)):
    CCTY[i][0]=Y[i]
    CCTY[i][1]=Prob_list[n][m]
    m=m+1
n=n+1
m=0
for i in range(len(A)):
    CCCA[i][0]=A[i]
    CCCA[i][1]=Prob_list[n][m]
    m=m+1
for i in range(len(C)):
    CCCC[i][0]=C[i]
    CCCC[i][1]=Prob_list[n][m]
    m=m+1
for i in range(len(D)):
    CCCD[i][0]=D[i]
    CCCD[i][1]=Prob_list[n][m]
    m=m+1
for i in range(len(E)):
    CCCE[i][0]=E[i]
    CCCE[i][1]=Prob_list[n][m]
    m=m+1
for i in range(len(F)):
    CCCF[i][0]=F[i]
    CCCF[i][1]=Prob_list[n][m]
    m=m+1
for i in range(len(G)):
    CCCG[i][0]=G[i]
    CCCG[i][1]=Prob_list[n][m]
    m=m+1
for i in range(len(H)):
    CCCH[i][0]=H[i]
    CCCH[i][1]=Prob_list[n][m]
    m=m+1
for i in range(len(I)):
    CCCI[i][0]=I[i]
    CCCI[i][1]=Prob_list[n][m]
    m=m+1
for i in range(len(K)):
    CCCK[i][0]=K[i]
    CCCK[i][1]=Prob_list[n][m]
    m=m+1
for i in range(len(L)):
    CCCL[i][0]=L[i]
    CCCL[i][1]=Prob_list[n][m]
    m=m+1
for i in range(len(M)):
    CCCM[i][0]=M[i]
    CCCM[i][1]=Prob_list[n][m]
    m=m+1
for i in range(len(N)):
    CCCN[i][0]=N[i]
    CCCN[i][1]=Prob_list[n][m]
    m=m+1
for i in range(len(P)):
    CCCP[i][0]=P[i]
    CCCP[i][1]=Prob_list[n][m]
    m=m+1
for i in range(len(Q)):
    CCCQ[i][0]=Q[i]
    CCCQ[i][1]=Prob_list[n][m]
    m=m+1
for i in range(len(R)):
    CCCR[i][0]=R[i]
    CCCR[i][1]=Prob_list[n][m]
    m=m+1
for i in range(len(S)):
    CCCS[i][0]=S[i]
    CCCS[i][1]=Prob_list[n][m]
    m=m+1
for i in range(len(T)):
    CCCT[i][0]=T[i]
    CCCT[i][1]=Prob_list[n][m]
    m=m+1
for i in range(len(V)):
    CCCV[i][0]=V[i]
    CCCV[i][1]=Prob_list[n][m]
    m=m+1
for i in range(len(W)):
    CCCW[i][0]=W[i]
    CCCW[i][1]=Prob_list[n][m]
    m=m+1
for i in range(len(Y)):
    CCCY[i][0]=Y[i]
    CCCY[i][1]=Prob_list[n][m]
    m=m+1
n=n+1
m=0
for i in range(len(A)):
    CAGA[i][0]=A[i]
    CAGA[i][1]=Prob_list[n][m]
    m=m+1
for i in range(len(C)):
    CAGC[i][0]=C[i]
    CAGC[i][1]=Prob_list[n][m]
    m=m+1
for i in range(len(D)):
    CAGD[i][0]=D[i]
    CAGD[i][1]=Prob_list[n][m]
    m=m+1
for i in range(len(E)):
    CAGE[i][0]=E[i]
    CAGE[i][1]=Prob_list[n][m]
    m=m+1
for i in range(len(F)):
    CAGF[i][0]=F[i]
    CAGF[i][1]=Prob_list[n][m]
    m=m+1
for i in range(len(G)):
    CAGG[i][0]=G[i]
    CAGG[i][1]=Prob_list[n][m]
    m=m+1
for i in range(len(H)):
    CAGH[i][0]=H[i]
    CAGH[i][1]=Prob_list[n][m]
    m=m+1
for i in range(len(I)):
    CAGI[i][0]=I[i]
    CAGI[i][1]=Prob_list[n][m]
    m=m+1
for i in range(len(K)):
    CAGK[i][0]=K[i]
    CAGK[i][1]=Prob_list[n][m]
    m=m+1
for i in range(len(L)):
    CAGL[i][0]=L[i]
    CAGL[i][1]=Prob_list[n][m]
    m=m+1
for i in range(len(M)):
    CAGM[i][0]=M[i]
    CAGM[i][1]=Prob_list[n][m]
    m=m+1
for i in range(len(N)):
    CAGN[i][0]=N[i]
    CAGN[i][1]=Prob_list[n][m]
    m=m+1
for i in range(len(P)):
    CAGP[i][0]=P[i]
    CAGP[i][1]=Prob_list[n][m]
    m=m+1
for i in range(len(Q)):
    CAGQ[i][0]=Q[i]
    CAGQ[i][1]=Prob_list[n][m]
    m=m+1
for i in range(len(R)):
    CAGR[i][0]=R[i]
    CAGR[i][1]=Prob_list[n][m]
    m=m+1
for i in range(len(S)):
    CAGS[i][0]=S[i]
    CAGS[i][1]=Prob_list[n][m]
    m=m+1
for i in range(len(T)):
    CAGT[i][0]=T[i]
    CAGT[i][1]=Prob_list[n][m]
    m=m+1
for i in range(len(V)):
    CAGV[i][0]=V[i]
    CAGV[i][1]=Prob_list[n][m]
    m=m+1
for i in range(len(W)):
    CAGW[i][0]=W[i]
    CAGW[i][1]=Prob_list[n][m]
    m=m+1
for i in range(len(Y)):
    CAGY[i][0]=Y[i]
    CAGY[i][1]=Prob_list[n][m]
    m=m+1
n=n+1
m=0
for i in range(len(A)):
    CAAA[i][0]=A[i]
    CAAA[i][1]=Prob_list[n][m]
    m=m+1
for i in range(len(C)):
    CAAC[i][0]=C[i]
    CAAC[i][1]=Prob_list[n][m]
    m=m+1
for i in range(len(D)):
    CAAD[i][0]=D[i]
    CAAD[i][1]=Prob_list[n][m]
    m=m+1
for i in range(len(E)):
    CAAE[i][0]=E[i]
    CAAE[i][1]=Prob_list[n][m]
    m=m+1
for i in range(len(F)):
    CAAF[i][0]=F[i]
    CAAF[i][1]=Prob_list[n][m]
    m=m+1
for i in range(len(G)):
    CAAG[i][0]=G[i]
    CAAG[i][1]=Prob_list[n][m]
    m=m+1
for i in range(len(H)):
    CAAH[i][0]=H[i]
    CAAH[i][1]=Prob_list[n][m]
    m=m+1
for i in range(len(I)):
    CAAI[i][0]=I[i]
    CAAI[i][1]=Prob_list[n][m]
    m=m+1
for i in range(len(K)):
    CAAK[i][0]=K[i]
    CAAK[i][1]=Prob_list[n][m]
    m=m+1
for i in range(len(L)):
    CAAL[i][0]=L[i]
    CAAL[i][1]=Prob_list[n][m]
    m=m+1
for i in range(len(M)):
    CAAM[i][0]=M[i]
    CAAM[i][1]=Prob_list[n][m]
    m=m+1
for i in range(len(N)):
    CAAN[i][0]=N[i]
    CAAN[i][1]=Prob_list[n][m]
    m=m+1
for i in range(len(P)):
    CAAP[i][0]=P[i]
    CAAP[i][1]=Prob_list[n][m]
    m=m+1
for i in range(len(Q)):
    CAAQ[i][0]=Q[i]
    CAAQ[i][1]=Prob_list[n][m]
    m=m+1
for i in range(len(R)):
    CAAR[i][0]=R[i]
    CAAR[i][1]=Prob_list[n][m]
    m=m+1
for i in range(len(S)):
    CAAS[i][0]=S[i]
    CAAS[i][1]=Prob_list[n][m]
    m=m+1
for i in range(len(T)):
    CAAT[i][0]=T[i]
    CAAT[i][1]=Prob_list[n][m]
    m=m+1
for i in range(len(V)):
    CAAV[i][0]=V[i]
    CAAV[i][1]=Prob_list[n][m]
    m=m+1
for i in range(len(W)):
    CAAW[i][0]=W[i]
    CAAW[i][1]=Prob_list[n][m]
    m=m+1
for i in range(len(Y)):
    CAAY[i][0]=Y[i]
    CAAY[i][1]=Prob_list[n][m]
    m=m+1
n=n+1
m=0
for i in range(len(A)):
    AGGA[i][0]=A[i]
    AGGA[i][1]=Prob_list[n][m]
    m=m+1
for i in range(len(C)):
    AGGC[i][0]=C[i]
    AGGC[i][1]=Prob_list[n][m]
    m=m+1
for i in range(len(D)):
    AGGD[i][0]=D[i]
    AGGD[i][1]=Prob_list[n][m]
    m=m+1
for i in range(len(E)):
    AGGE[i][0]=E[i]
    AGGE[i][1]=Prob_list[n][m]
    m=m+1
for i in range(len(F)):
    AGGF[i][0]=F[i]
    AGGF[i][1]=Prob_list[n][m]
    m=m+1
for i in range(len(G)):
    AGGG[i][0]=G[i]
    AGGG[i][1]=Prob_list[n][m]
    m=m+1
for i in range(len(H)):
    AGGH[i][0]=H[i]
    AGGH[i][1]=Prob_list[n][m]
    m=m+1
for i in range(len(I)):
    AGGI[i][0]=I[i]
    AGGI[i][1]=Prob_list[n][m]
    m=m+1
for i in range(len(K)):
    AGGK[i][0]=K[i]
    AGGK[i][1]=Prob_list[n][m]
    m=m+1
for i in range(len(L)):
    AGGL[i][0]=L[i]
    AGGL[i][1]=Prob_list[n][m]
    m=m+1
for i in range(len(M)):
    AGGM[i][0]=M[i]
    AGGM[i][1]=Prob_list[n][m]
    m=m+1
for i in range(len(N)):
    AGGN[i][0]=N[i]
    AGGN[i][1]=Prob_list[n][m]
    m=m+1
for i in range(len(P)):
    AGGP[i][0]=P[i]
    AGGP[i][1]=Prob_list[n][m]
    m=m+1
for i in range(len(Q)):
    AGGQ[i][0]=Q[i]
    AGGQ[i][1]=Prob_list[n][m]
    m=m+1
for i in range(len(R)):
    AGGR[i][0]=R[i]
    AGGR[i][1]=Prob_list[n][m]
    m=m+1
for i in range(len(S)):
    AGGS[i][0]=S[i]
    AGGS[i][1]=Prob_list[n][m]
    m=m+1
for i in range(len(T)):
    AGGT[i][0]=T[i]
    AGGT[i][1]=Prob_list[n][m]
    m=m+1
for i in range(len(V)):
    AGGV[i][0]=V[i]
    AGGV[i][1]=Prob_list[n][m]
    m=m+1
for i in range(len(W)):
    AGGW[i][0]=W[i]
    AGGW[i][1]=Prob_list[n][m]
    m=m+1
for i in range(len(Y)):
    AGGY[i][0]=Y[i]
    AGGY[i][1]=Prob_list[n][m]
    m=m+1
n=n+1
m=0
for i in range(len(A)):
    AGAA[i][0]=A[i]
    AGAA[i][1]=Prob_list[n][m]
    m=m+1
for i in range(len(C)):
    AGAC[i][0]=C[i]
    AGAC[i][1]=Prob_list[n][m]
    m=m+1
for i in range(len(D)):
    AGAD[i][0]=D[i]
    AGAD[i][1]=Prob_list[n][m]
    m=m+1
for i in range(len(E)):
    AGAE[i][0]=E[i]
    AGAE[i][1]=Prob_list[n][m]
    m=m+1
for i in range(len(F)):
    AGAF[i][0]=F[i]
    AGAF[i][1]=Prob_list[n][m]
    m=m+1
for i in range(len(G)):
    AGAG[i][0]=G[i]
    AGAG[i][1]=Prob_list[n][m]
    m=m+1
for i in range(len(H)):
    AGAH[i][0]=H[i]
    AGAH[i][1]=Prob_list[n][m]
    m=m+1
for i in range(len(I)):
    AGAI[i][0]=I[i]
    AGAI[i][1]=Prob_list[n][m]
    m=m+1
for i in range(len(K)):
    AGAK[i][0]=K[i]
    AGAK[i][1]=Prob_list[n][m]
    m=m+1
for i in range(len(L)):
    AGAL[i][0]=L[i]
    AGAL[i][1]=Prob_list[n][m]
    m=m+1
for i in range(len(M)):
    AGAM[i][0]=M[i]
    AGAM[i][1]=Prob_list[n][m]
    m=m+1
for i in range(len(N)):
    AGAN[i][0]=N[i]
    AGAN[i][1]=Prob_list[n][m]
    m=m+1
for i in range(len(P)):
    AGAP[i][0]=P[i]
    AGAP[i][1]=Prob_list[n][m]
    m=m+1
for i in range(len(Q)):
    AGAQ[i][0]=Q[i]
    AGAQ[i][1]=Prob_list[n][m]
    m=m+1
for i in range(len(R)):
    AGAR[i][0]=R[i]
    AGAR[i][1]=Prob_list[n][m]
    m=m+1
for i in range(len(S)):
    AGAS[i][0]=S[i]
    AGAS[i][1]=Prob_list[n][m]
    m=m+1
for i in range(len(T)):
    AGAT[i][0]=T[i]
    AGAT[i][1]=Prob_list[n][m]
    m=m+1
for i in range(len(V)):
    AGAV[i][0]=V[i]
    AGAV[i][1]=Prob_list[n][m]
    m=m+1
for i in range(len(W)):
    AGAW[i][0]=W[i]
    AGAW[i][1]=Prob_list[n][m]
    m=m+1
for i in range(len(Y)):
    AGAY[i][0]=Y[i]
    AGAY[i][1]=Prob_list[n][m]
    m=m+1
n=n+1
m=0
for i in range(len(A)):
    CGGA[i][0]=A[i]
    CGGA[i][1]=Prob_list[n][m]
    m=m+1
for i in range(len(C)):
    CGGC[i][0]=C[i]
    CGGC[i][1]=Prob_list[n][m]
    m=m+1
for i in range(len(D)):
    CGGD[i][0]=D[i]
    CGGD[i][1]=Prob_list[n][m]
    m=m+1
for i in range(len(E)):
    CGGE[i][0]=E[i]
    CGGE[i][1]=Prob_list[n][m]
    m=m+1
for i in range(len(F)):
    CGGF[i][0]=F[i]
    CGGF[i][1]=Prob_list[n][m]
    m=m+1
for i in range(len(G)):
    CGGG[i][0]=G[i]
    CGGG[i][1]=Prob_list[n][m]
    m=m+1
for i in range(len(H)):
    CGGH[i][0]=H[i]
    CGGH[i][1]=Prob_list[n][m]
    m=m+1
for i in range(len(I)):
    CGGI[i][0]=I[i]
    CGGI[i][1]=Prob_list[n][m]
    m=m+1
for i in range(len(K)):
    CGGK[i][0]=K[i]
    CGGK[i][1]=Prob_list[n][m]
    m=m+1
for i in range(len(L)):
    CGGL[i][0]=L[i]
    CGGL[i][1]=Prob_list[n][m]
    m=m+1
for i in range(len(M)):
    CGGM[i][0]=M[i]
    CGGM[i][1]=Prob_list[n][m]
    m=m+1
for i in range(len(N)):
    CGGN[i][0]=N[i]
    CGGN[i][1]=Prob_list[n][m]
    m=m+1
for i in range(len(P)):
    CGGP[i][0]=P[i]
    CGGP[i][1]=Prob_list[n][m]
    m=m+1
for i in range(len(Q)):
    CGGQ[i][0]=Q[i]
    CGGQ[i][1]=Prob_list[n][m]
    m=m+1
for i in range(len(R)):
    CGGR[i][0]=R[i]
    CGGR[i][1]=Prob_list[n][m]
    m=m+1
for i in range(len(S)):
    CGGS[i][0]=S[i]
    CGGS[i][1]=Prob_list[n][m]
    m=m+1
for i in range(len(T)):
    CGGT[i][0]=T[i]
    CGGT[i][1]=Prob_list[n][m]
    m=m+1
for i in range(len(V)):
    CGGV[i][0]=V[i]
    CGGV[i][1]=Prob_list[n][m]
    m=m+1
for i in range(len(W)):
    CGGW[i][0]=W[i]
    CGGW[i][1]=Prob_list[n][m]
    m=m+1
for i in range(len(Y)):
    CGGY[i][0]=Y[i]
    CGGY[i][1]=Prob_list[n][m]
    m=m+1
n=n+1
m=0
for i in range(len(A)):
    CGAA[i][0]=A[i]
    CGAA[i][1]=Prob_list[n][m]
    m=m+1
for i in range(len(C)):
    CGAC[i][0]=C[i]
    CGAC[i][1]=Prob_list[n][m]
    m=m+1
for i in range(len(D)):
    CGAD[i][0]=D[i]
    CGAD[i][1]=Prob_list[n][m]
    m=m+1
for i in range(len(E)):
    CGAE[i][0]=E[i]
    CGAE[i][1]=Prob_list[n][m]
    m=m+1
for i in range(len(F)):
    CGAF[i][0]=F[i]
    CGAF[i][1]=Prob_list[n][m]
    m=m+1
for i in range(len(G)):
    CGAG[i][0]=G[i]
    CGAG[i][1]=Prob_list[n][m]
    m=m+1
for i in range(len(H)):
    CGAH[i][0]=H[i]
    CGAH[i][1]=Prob_list[n][m]
    m=m+1
for i in range(len(I)):
    CGAI[i][0]=I[i]
    CGAI[i][1]=Prob_list[n][m]
    m=m+1
for i in range(len(K)):
    CGAK[i][0]=K[i]
    CGAK[i][1]=Prob_list[n][m]
    m=m+1
for i in range(len(L)):
    CGAL[i][0]=L[i]
    CGAL[i][1]=Prob_list[n][m]
    m=m+1
for i in range(len(M)):
    CGAM[i][0]=M[i]
    CGAM[i][1]=Prob_list[n][m]
    m=m+1
for i in range(len(N)):
    CGAN[i][0]=N[i]
    CGAN[i][1]=Prob_list[n][m]
    m=m+1
for i in range(len(P)):
    CGAP[i][0]=P[i]
    CGAP[i][1]=Prob_list[n][m]
    m=m+1
for i in range(len(Q)):
    CGAQ[i][0]=Q[i]
    CGAQ[i][1]=Prob_list[n][m]
    m=m+1
for i in range(len(R)):
    CGAR[i][0]=R[i]
    CGAR[i][1]=Prob_list[n][m]
    m=m+1
for i in range(len(S)):
    CGAS[i][0]=S[i]
    CGAS[i][1]=Prob_list[n][m]
    m=m+1
for i in range(len(T)):
    CGAT[i][0]=T[i]
    CGAT[i][1]=Prob_list[n][m]
    m=m+1
for i in range(len(V)):
    CGAV[i][0]=V[i]
    CGAV[i][1]=Prob_list[n][m]
    m=m+1
for i in range(len(W)):
    CGAW[i][0]=W[i]
    CGAW[i][1]=Prob_list[n][m]
    m=m+1
for i in range(len(Y)):
    CGAY[i][0]=Y[i]
    CGAY[i][1]=Prob_list[n][m]
    m=m+1
n=n+1
m=0
for i in range(len(A)):
    CGTA[i][0]=A[i]
    CGTA[i][1]=Prob_list[n][m]
    m=m+1
for i in range(len(C)):
    CGTC[i][0]=C[i]
    CGTC[i][1]=Prob_list[n][m]
    m=m+1
for i in range(len(D)):
    CGTD[i][0]=D[i]
    CGTD[i][1]=Prob_list[n][m]
    m=m+1
for i in range(len(E)):
    CGTE[i][0]=E[i]
    CGTE[i][1]=Prob_list[n][m]
    m=m+1
for i in range(len(F)):
    CGTF[i][0]=F[i]
    CGTF[i][1]=Prob_list[n][m]
    m=m+1
for i in range(len(G)):
    CGTG[i][0]=G[i]
    CGTG[i][1]=Prob_list[n][m]
    m=m+1
for i in range(len(H)):
    CGTH[i][0]=H[i]
    CGTH[i][1]=Prob_list[n][m]
    m=m+1
for i in range(len(I)):
    CGTI[i][0]=I[i]
    CGTI[i][1]=Prob_list[n][m]
    m=m+1
for i in range(len(K)):
    CGTK[i][0]=K[i]
    CGTK[i][1]=Prob_list[n][m]
    m=m+1
for i in range(len(L)):
    CGTL[i][0]=L[i]
    CGTL[i][1]=Prob_list[n][m]
    m=m+1
for i in range(len(M)):
    CGTM[i][0]=M[i]
    CGTM[i][1]=Prob_list[n][m]
    m=m+1
for i in range(len(N)):
    CGTN[i][0]=N[i]
    CGTN[i][1]=Prob_list[n][m]
    m=m+1
for i in range(len(P)):
    CGTP[i][0]=P[i]
    CGTP[i][1]=Prob_list[n][m]
    m=m+1
for i in range(len(Q)):
    CGTQ[i][0]=Q[i]
    CGTQ[i][1]=Prob_list[n][m]
    m=m+1
for i in range(len(R)):
    CGTR[i][0]=R[i]
    CGTR[i][1]=Prob_list[n][m]
    m=m+1
for i in range(len(S)):
    CGTS[i][0]=S[i]
    CGTS[i][1]=Prob_list[n][m]
    m=m+1
for i in range(len(T)):
    CGTT[i][0]=T[i]
    CGTT[i][1]=Prob_list[n][m]
    m=m+1
for i in range(len(V)):
    CGTV[i][0]=V[i]
    CGTV[i][1]=Prob_list[n][m]
    m=m+1
for i in range(len(W)):
    CGTW[i][0]=W[i]
    CGTW[i][1]=Prob_list[n][m]
    m=m+1
for i in range(len(Y)):
    CGTY[i][0]=Y[i]
    CGTY[i][1]=Prob_list[n][m]
    m=m+1
n=n+1
m=0
for i in range(len(A)):
    CGCA[i][0]=A[i]
    CGCA[i][1]=Prob_list[n][m]
    m=m+1
for i in range(len(C)):
    CGCC[i][0]=C[i]
    CGCC[i][1]=Prob_list[n][m]
    m=m+1
for i in range(len(D)):
    CGCD[i][0]=D[i]
    CGCD[i][1]=Prob_list[n][m]
    m=m+1
for i in range(len(E)):
    CGCE[i][0]=E[i]
    CGCE[i][1]=Prob_list[n][m]
    m=m+1
for i in range(len(F)):
    CGCF[i][0]=F[i]
    CGCF[i][1]=Prob_list[n][m]
    m=m+1
for i in range(len(G)):
    CGCG[i][0]=G[i]
    CGCG[i][1]=Prob_list[n][m]
    m=m+1
for i in range(len(H)):
    CGCH[i][0]=H[i]
    CGCH[i][1]=Prob_list[n][m]
    m=m+1
for i in range(len(I)):
    CGCI[i][0]=I[i]
    CGCI[i][1]=Prob_list[n][m]
    m=m+1
for i in range(len(K)):
    CGCK[i][0]=K[i]
    CGCK[i][1]=Prob_list[n][m]
    m=m+1
for i in range(len(L)):
    CGCL[i][0]=L[i]
    CGCL[i][1]=Prob_list[n][m]
    m=m+1
for i in range(len(M)):
    CGCM[i][0]=M[i]
    CGCM[i][1]=Prob_list[n][m]
    m=m+1
for i in range(len(N)):
    CGCN[i][0]=N[i]
    CGCN[i][1]=Prob_list[n][m]
    m=m+1
for i in range(len(P)):
    CGCP[i][0]=P[i]
    CGCP[i][1]=Prob_list[n][m]
    m=m+1
for i in range(len(Q)):
    CGCQ[i][0]=Q[i]
    CGCQ[i][1]=Prob_list[n][m]
    m=m+1
for i in range(len(R)):
    CGCR[i][0]=R[i]
    CGCR[i][1]=Prob_list[n][m]
    m=m+1
for i in range(len(S)):
    CGCS[i][0]=S[i]
    CGCS[i][1]=Prob_list[n][m]
    m=m+1
for i in range(len(T)):
    CGCT[i][0]=T[i]
    CGCT[i][1]=Prob_list[n][m]
    m=m+1
for i in range(len(V)):
    CGCV[i][0]=V[i]
    CGCV[i][1]=Prob_list[n][m]
    m=m+1
for i in range(len(W)):
    CGCW[i][0]=W[i]
    CGCW[i][1]=Prob_list[n][m]
    m=m+1
for i in range(len(Y)):
    CGCY[i][0]=Y[i]
    CGCY[i][1]=Prob_list[n][m]
    m=m+1
n=n+1
m=0
for i in range(len(A)):
    AGTA[i][0]=A[i]
    AGTA[i][1]=Prob_list[n][m]
    m=m+1
for i in range(len(C)):
    AGTC[i][0]=C[i]
    AGTC[i][1]=Prob_list[n][m]
    m=m+1
for i in range(len(D)):
    AGTD[i][0]=D[i]
    AGTD[i][1]=Prob_list[n][m]
    m=m+1
for i in range(len(E)):
    AGTE[i][0]=E[i]
    AGTE[i][1]=Prob_list[n][m]
    m=m+1
for i in range(len(F)):
    AGTF[i][0]=F[i]
    AGTF[i][1]=Prob_list[n][m]
    m=m+1
for i in range(len(G)):
    AGTG[i][0]=G[i]
    AGTG[i][1]=Prob_list[n][m]
    m=m+1
for i in range(len(H)):
    AGTH[i][0]=H[i]
    AGTH[i][1]=Prob_list[n][m]
    m=m+1
for i in range(len(I)):
    AGTI[i][0]=I[i]
    AGTI[i][1]=Prob_list[n][m]
    m=m+1
for i in range(len(K)):
    AGTK[i][0]=K[i]
    AGTK[i][1]=Prob_list[n][m]
    m=m+1
for i in range(len(L)):
    AGTL[i][0]=L[i]
    AGTL[i][1]=Prob_list[n][m]
    m=m+1
for i in range(len(M)):
    AGTM[i][0]=M[i]
    AGTM[i][1]=Prob_list[n][m]
    m=m+1
for i in range(len(N)):
    AGTN[i][0]=N[i]
    AGTN[i][1]=Prob_list[n][m]
    m=m+1
for i in range(len(P)):
    AGTP[i][0]=P[i]
    AGTP[i][1]=Prob_list[n][m]
    m=m+1
for i in range(len(Q)):
    AGTQ[i][0]=Q[i]
    AGTQ[i][1]=Prob_list[n][m]
    m=m+1
for i in range(len(R)):
    AGTR[i][0]=R[i]
    AGTR[i][1]=Prob_list[n][m]
    m=m+1
for i in range(len(S)):
    AGTS[i][0]=S[i]
    AGTS[i][1]=Prob_list[n][m]
    m=m+1
for i in range(len(T)):
    AGTT[i][0]=T[i]
    AGTT[i][1]=Prob_list[n][m]
    m=m+1
for i in range(len(V)):
    AGTV[i][0]=V[i]
    AGTV[i][1]=Prob_list[n][m]
    m=m+1
for i in range(len(W)):
    AGTW[i][0]=W[i]
    AGTW[i][1]=Prob_list[n][m]
    m=m+1
for i in range(len(Y)):
    AGTY[i][0]=Y[i]
    AGTY[i][1]=Prob_list[n][m]
    m=m+1
n=n+1
m=0
for i in range(len(A)):
    AGCA[i][0]=A[i]
    AGCA[i][1]=Prob_list[n][m]
    m=m+1
for i in range(len(C)):
    AGCC[i][0]=C[i]
    AGCC[i][1]=Prob_list[n][m]
    m=m+1
for i in range(len(D)):
    AGCD[i][0]=D[i]
    AGCD[i][1]=Prob_list[n][m]
    m=m+1
for i in range(len(E)):
    AGCE[i][0]=E[i]
    AGCE[i][1]=Prob_list[n][m]
    m=m+1
for i in range(len(F)):
    AGCF[i][0]=F[i]
    AGCF[i][1]=Prob_list[n][m]
    m=m+1
for i in range(len(G)):
    AGCG[i][0]=G[i]
    AGCG[i][1]=Prob_list[n][m]
    m=m+1
for i in range(len(H)):
    AGCH[i][0]=H[i]
    AGCH[i][1]=Prob_list[n][m]
    m=m+1
for i in range(len(I)):
    AGCI[i][0]=I[i]
    AGCI[i][1]=Prob_list[n][m]
    m=m+1
for i in range(len(K)):
    AGCK[i][0]=K[i]
    AGCK[i][1]=Prob_list[n][m]
    m=m+1
for i in range(len(L)):
    AGCL[i][0]=L[i]
    AGCL[i][1]=Prob_list[n][m]
    m=m+1
for i in range(len(M)):
    AGCM[i][0]=M[i]
    AGCM[i][1]=Prob_list[n][m]
    m=m+1
for i in range(len(N)):
    AGCN[i][0]=N[i]
    AGCN[i][1]=Prob_list[n][m]
    m=m+1
for i in range(len(P)):
    AGCP[i][0]=P[i]
    AGCP[i][1]=Prob_list[n][m]
    m=m+1
for i in range(len(Q)):
    AGCQ[i][0]=Q[i]
    AGCQ[i][1]=Prob_list[n][m]
    m=m+1
for i in range(len(R)):
    AGCR[i][0]=R[i]
    AGCR[i][1]=Prob_list[n][m]
    m=m+1
for i in range(len(S)):
    AGCS[i][0]=S[i]
    AGCS[i][1]=Prob_list[n][m]
    m=m+1
for i in range(len(T)):
    AGCT[i][0]=T[i]
    AGCT[i][1]=Prob_list[n][m]
    m=m+1
for i in range(len(V)):
    AGCV[i][0]=V[i]
    AGCV[i][1]=Prob_list[n][m]
    m=m+1
for i in range(len(W)):
    AGCW[i][0]=W[i]
    AGCW[i][1]=Prob_list[n][m]
    m=m+1
for i in range(len(Y)):
    AGCY[i][0]=Y[i]
    AGCY[i][1]=Prob_list[n][m]
    m=m+1
n=n+1
m=0
for i in range(len(A)):
    TCGA[i][0]=A[i]
    TCGA[i][1]=Prob_list[n][m]
    m=m+1
for i in range(len(C)):
    TCGC[i][0]=C[i]
    TCGC[i][1]=Prob_list[n][m]
    m=m+1
for i in range(len(D)):
    TCGD[i][0]=D[i]
    TCGD[i][1]=Prob_list[n][m]
    m=m+1
for i in range(len(E)):
    TCGE[i][0]=E[i]
    TCGE[i][1]=Prob_list[n][m]
    m=m+1
for i in range(len(F)):
    TCGF[i][0]=F[i]
    TCGF[i][1]=Prob_list[n][m]
    m=m+1
for i in range(len(G)):
    TCGG[i][0]=G[i]
    TCGG[i][1]=Prob_list[n][m]
    m=m+1
for i in range(len(H)):
    TCGH[i][0]=H[i]
    TCGH[i][1]=Prob_list[n][m]
    m=m+1
for i in range(len(I)):
    TCGI[i][0]=I[i]
    TCGI[i][1]=Prob_list[n][m]
    m=m+1
for i in range(len(K)):
    TCGK[i][0]=K[i]
    TCGK[i][1]=Prob_list[n][m]
    m=m+1
for i in range(len(L)):
    TCGL[i][0]=L[i]
    TCGL[i][1]=Prob_list[n][m]
    m=m+1
for i in range(len(M)):
    TCGM[i][0]=M[i]
    TCGM[i][1]=Prob_list[n][m]
    m=m+1
for i in range(len(N)):
    TCGN[i][0]=N[i]
    TCGN[i][1]=Prob_list[n][m]
    m=m+1
for i in range(len(P)):
    TCGP[i][0]=P[i]
    TCGP[i][1]=Prob_list[n][m]
    m=m+1
for i in range(len(Q)):
    TCGQ[i][0]=Q[i]
    TCGQ[i][1]=Prob_list[n][m]
    m=m+1
for i in range(len(R)):
    TCGR[i][0]=R[i]
    TCGR[i][1]=Prob_list[n][m]
    m=m+1
for i in range(len(S)):
    TCGS[i][0]=S[i]
    TCGS[i][1]=Prob_list[n][m]
    m=m+1
for i in range(len(T)):
    TCGT[i][0]=T[i]
    TCGT[i][1]=Prob_list[n][m]
    m=m+1
for i in range(len(V)):
    TCGV[i][0]=V[i]
    TCGV[i][1]=Prob_list[n][m]
    m=m+1
for i in range(len(W)):
    TCGW[i][0]=W[i]
    TCGW[i][1]=Prob_list[n][m]
    m=m+1
for i in range(len(Y)):
    TCGY[i][0]=Y[i]
    TCGY[i][1]=Prob_list[n][m]
    m=m+1
n=n+1
m=0
for i in range(len(A)):
    TCAA[i][0]=A[i]
    TCAA[i][1]=Prob_list[n][m]
    m=m+1
for i in range(len(C)):
    TCAC[i][0]=C[i]
    TCAC[i][1]=Prob_list[n][m]
    m=m+1
for i in range(len(D)):
    TCAD[i][0]=D[i]
    TCAD[i][1]=Prob_list[n][m]
    m=m+1
for i in range(len(E)):
    TCAE[i][0]=E[i]
    TCAE[i][1]=Prob_list[n][m]
    m=m+1
for i in range(len(F)):
    TCAF[i][0]=F[i]
    TCAF[i][1]=Prob_list[n][m]
    m=m+1
for i in range(len(G)):
    TCAG[i][0]=G[i]
    TCAG[i][1]=Prob_list[n][m]
    m=m+1
for i in range(len(H)):
    TCAH[i][0]=H[i]
    TCAH[i][1]=Prob_list[n][m]
    m=m+1
for i in range(len(I)):
    TCAI[i][0]=I[i]
    TCAI[i][1]=Prob_list[n][m]
    m=m+1
for i in range(len(K)):
    TCAK[i][0]=K[i]
    TCAK[i][1]=Prob_list[n][m]
    m=m+1
for i in range(len(L)):
    TCAL[i][0]=L[i]
    TCAL[i][1]=Prob_list[n][m]
    m=m+1
for i in range(len(M)):
    TCAM[i][0]=M[i]
    TCAM[i][1]=Prob_list[n][m]
    m=m+1
for i in range(len(N)):
    TCAN[i][0]=N[i]
    TCAN[i][1]=Prob_list[n][m]
    m=m+1
for i in range(len(P)):
    TCAP[i][0]=P[i]
    TCAP[i][1]=Prob_list[n][m]
    m=m+1
for i in range(len(Q)):
    TCAQ[i][0]=Q[i]
    TCAQ[i][1]=Prob_list[n][m]
    m=m+1
for i in range(len(R)):
    TCAR[i][0]=R[i]
    TCAR[i][1]=Prob_list[n][m]
    m=m+1
for i in range(len(S)):
    TCAS[i][0]=S[i]
    TCAS[i][1]=Prob_list[n][m]
    m=m+1
for i in range(len(T)):
    TCAT[i][0]=T[i]
    TCAT[i][1]=Prob_list[n][m]
    m=m+1
for i in range(len(V)):
    TCAV[i][0]=V[i]
    TCAV[i][1]=Prob_list[n][m]
    m=m+1
for i in range(len(W)):
    TCAW[i][0]=W[i]
    TCAW[i][1]=Prob_list[n][m]
    m=m+1
for i in range(len(Y)):
    TCAY[i][0]=Y[i]
    TCAY[i][1]=Prob_list[n][m]
    m=m+1
n=n+1
m=0
for i in range(len(A)):
    TCTA[i][0]=A[i]
    TCTA[i][1]=Prob_list[n][m]
    m=m+1
for i in range(len(C)):
    TCTC[i][0]=C[i]
    TCTC[i][1]=Prob_list[n][m]
    m=m+1
for i in range(len(D)):
    TCTD[i][0]=D[i]
    TCTD[i][1]=Prob_list[n][m]
    m=m+1
for i in range(len(E)):
    TCTE[i][0]=E[i]
    TCTE[i][1]=Prob_list[n][m]
    m=m+1
for i in range(len(F)):
    TCTF[i][0]=F[i]
    TCTF[i][1]=Prob_list[n][m]
    m=m+1
for i in range(len(G)):
    TCTG[i][0]=G[i]
    TCTG[i][1]=Prob_list[n][m]
    m=m+1
for i in range(len(H)):
    TCTH[i][0]=H[i]
    TCTH[i][1]=Prob_list[n][m]
    m=m+1
for i in range(len(I)):
    TCTI[i][0]=I[i]
    TCTI[i][1]=Prob_list[n][m]
    m=m+1
for i in range(len(K)):
    TCTK[i][0]=K[i]
    TCTK[i][1]=Prob_list[n][m]
    m=m+1
for i in range(len(L)):
    TCTL[i][0]=L[i]
    TCTL[i][1]=Prob_list[n][m]
    m=m+1
for i in range(len(M)):
    TCTM[i][0]=M[i]
    TCTM[i][1]=Prob_list[n][m]
    m=m+1
for i in range(len(N)):
    TCTN[i][0]=N[i]
    TCTN[i][1]=Prob_list[n][m]
    m=m+1
for i in range(len(P)):
    TCTP[i][0]=P[i]
    TCTP[i][1]=Prob_list[n][m]
    m=m+1
for i in range(len(Q)):
    TCTQ[i][0]=Q[i]
    TCTQ[i][1]=Prob_list[n][m]
    m=m+1
for i in range(len(R)):
    TCTR[i][0]=R[i]
    TCTR[i][1]=Prob_list[n][m]
    m=m+1
for i in range(len(S)):
    TCTS[i][0]=S[i]
    TCTS[i][1]=Prob_list[n][m]
    m=m+1
for i in range(len(T)):
    TCTT[i][0]=T[i]
    TCTT[i][1]=Prob_list[n][m]
    m=m+1
for i in range(len(V)):
    TCTV[i][0]=V[i]
    TCTV[i][1]=Prob_list[n][m]
    m=m+1
for i in range(len(W)):
    TCTW[i][0]=W[i]
    TCTW[i][1]=Prob_list[n][m]
    m=m+1
for i in range(len(Y)):
    TCTY[i][0]=Y[i]
    TCTY[i][1]=Prob_list[n][m]
    m=m+1
n=n+1
m=0
for i in range(len(A)):
    TCCA[i][0]=A[i]
    TCCA[i][1]=Prob_list[n][m]
    m=m+1
for i in range(len(C)):
    TCCC[i][0]=C[i]
    TCCC[i][1]=Prob_list[n][m]
    m=m+1
for i in range(len(D)):
    TCCD[i][0]=D[i]
    TCCD[i][1]=Prob_list[n][m]
    m=m+1
for i in range(len(E)):
    TCCE[i][0]=E[i]
    TCCE[i][1]=Prob_list[n][m]
    m=m+1
for i in range(len(F)):
    TCCF[i][0]=F[i]
    TCCF[i][1]=Prob_list[n][m]
    m=m+1
for i in range(len(G)):
    TCCG[i][0]=G[i]
    TCCG[i][1]=Prob_list[n][m]
    m=m+1
for i in range(len(H)):
    TCCH[i][0]=H[i]
    TCCH[i][1]=Prob_list[n][m]
    m=m+1
for i in range(len(I)):
    TCCI[i][0]=I[i]
    TCCI[i][1]=Prob_list[n][m]
    m=m+1
for i in range(len(K)):
    TCCK[i][0]=K[i]
    TCCK[i][1]=Prob_list[n][m]
    m=m+1
for i in range(len(L)):
    TCCL[i][0]=L[i]
    TCCL[i][1]=Prob_list[n][m]
    m=m+1
for i in range(len(M)):
    TCCM[i][0]=M[i]
    TCCM[i][1]=Prob_list[n][m]
    m=m+1
for i in range(len(N)):
    TCCN[i][0]=N[i]
    TCCN[i][1]=Prob_list[n][m]
    m=m+1
for i in range(len(P)):
    TCCP[i][0]=P[i]
    TCCP[i][1]=Prob_list[n][m]
    m=m+1
for i in range(len(Q)):
    TCCQ[i][0]=Q[i]
    TCCQ[i][1]=Prob_list[n][m]
    m=m+1
for i in range(len(R)):
    TCCR[i][0]=R[i]
    TCCR[i][1]=Prob_list[n][m]
    m=m+1
for i in range(len(S)):
    TCCS[i][0]=S[i]
    TCCS[i][1]=Prob_list[n][m]
    m=m+1
for i in range(len(T)):
    TCCT[i][0]=T[i]
    TCCT[i][1]=Prob_list[n][m]
    m=m+1
for i in range(len(V)):
    TCCV[i][0]=V[i]
    TCCV[i][1]=Prob_list[n][m]
    m=m+1
for i in range(len(W)):
    TCCW[i][0]=W[i]
    TCCW[i][1]=Prob_list[n][m]
    m=m+1
for i in range(len(Y)):
    TCCY[i][0]=Y[i]
    TCCY[i][1]=Prob_list[n][m]
    m=m+1
n=n+1
m=0
for i in range(len(A)):
    ACGA[i][0]=A[i]
    ACGA[i][1]=Prob_list[n][m]
    m=m+1
for i in range(len(C)):
    ACGC[i][0]=C[i]
    ACGC[i][1]=Prob_list[n][m]
    m=m+1
for i in range(len(D)):
    ACGD[i][0]=D[i]
    ACGD[i][1]=Prob_list[n][m]
    m=m+1
for i in range(len(E)):
    ACGE[i][0]=E[i]
    ACGE[i][1]=Prob_list[n][m]
    m=m+1
for i in range(len(F)):
    ACGF[i][0]=F[i]
    ACGF[i][1]=Prob_list[n][m]
    m=m+1
for i in range(len(G)):
    ACGG[i][0]=G[i]
    ACGG[i][1]=Prob_list[n][m]
    m=m+1
for i in range(len(H)):
    ACGH[i][0]=H[i]
    ACGH[i][1]=Prob_list[n][m]
    m=m+1
for i in range(len(I)):
    ACGI[i][0]=I[i]
    ACGI[i][1]=Prob_list[n][m]
    m=m+1
for i in range(len(K)):
    ACGK[i][0]=K[i]
    ACGK[i][1]=Prob_list[n][m]
    m=m+1
for i in range(len(L)):
    ACGL[i][0]=L[i]
    ACGL[i][1]=Prob_list[n][m]
    m=m+1
for i in range(len(M)):
    ACGM[i][0]=M[i]
    ACGM[i][1]=Prob_list[n][m]
    m=m+1
for i in range(len(N)):
    ACGN[i][0]=N[i]
    ACGN[i][1]=Prob_list[n][m]
    m=m+1
for i in range(len(P)):
    ACGP[i][0]=P[i]
    ACGP[i][1]=Prob_list[n][m]
    m=m+1
for i in range(len(Q)):
    ACGQ[i][0]=Q[i]
    ACGQ[i][1]=Prob_list[n][m]
    m=m+1
for i in range(len(R)):
    ACGR[i][0]=R[i]
    ACGR[i][1]=Prob_list[n][m]
    m=m+1
for i in range(len(S)):
    ACGS[i][0]=S[i]
    ACGS[i][1]=Prob_list[n][m]
    m=m+1
for i in range(len(T)):
    ACGT[i][0]=T[i]
    ACGT[i][1]=Prob_list[n][m]
    m=m+1
for i in range(len(V)):
    ACGV[i][0]=V[i]
    ACGV[i][1]=Prob_list[n][m]
    m=m+1
for i in range(len(W)):
    ACGW[i][0]=W[i]
    ACGW[i][1]=Prob_list[n][m]
    m=m+1
for i in range(len(Y)):
    ACGY[i][0]=Y[i]
    ACGY[i][1]=Prob_list[n][m]
    m=m+1
n=n+1
m=0
for i in range(len(A)):
    ACAA[i][0]=A[i]
    ACAA[i][1]=Prob_list[n][m]
    m=m+1
for i in range(len(C)):
    ACAC[i][0]=C[i]
    ACAC[i][1]=Prob_list[n][m]
    m=m+1
for i in range(len(D)):
    ACAD[i][0]=D[i]
    ACAD[i][1]=Prob_list[n][m]
    m=m+1
for i in range(len(E)):
    ACAE[i][0]=E[i]
    ACAE[i][1]=Prob_list[n][m]
    m=m+1
for i in range(len(F)):
    ACAF[i][0]=F[i]
    ACAF[i][1]=Prob_list[n][m]
    m=m+1
for i in range(len(G)):
    ACAG[i][0]=G[i]
    ACAG[i][1]=Prob_list[n][m]
    m=m+1
for i in range(len(H)):
    ACAH[i][0]=H[i]
    ACAH[i][1]=Prob_list[n][m]
    m=m+1
for i in range(len(I)):
    ACAI[i][0]=I[i]
    ACAI[i][1]=Prob_list[n][m]
    m=m+1
for i in range(len(K)):
    ACAK[i][0]=K[i]
    ACAK[i][1]=Prob_list[n][m]
    m=m+1
for i in range(len(L)):
    ACAL[i][0]=L[i]
    ACAL[i][1]=Prob_list[n][m]
    m=m+1
for i in range(len(M)):
    ACAM[i][0]=M[i]
    ACAM[i][1]=Prob_list[n][m]
    m=m+1
for i in range(len(N)):
    ACAN[i][0]=N[i]
    ACAN[i][1]=Prob_list[n][m]
    m=m+1
for i in range(len(P)):
    ACAP[i][0]=P[i]
    ACAP[i][1]=Prob_list[n][m]
    m=m+1
for i in range(len(Q)):
    ACAQ[i][0]=Q[i]
    ACAQ[i][1]=Prob_list[n][m]
    m=m+1
for i in range(len(R)):
    ACAR[i][0]=R[i]
    ACAR[i][1]=Prob_list[n][m]
    m=m+1
for i in range(len(S)):
    ACAS[i][0]=S[i]
    ACAS[i][1]=Prob_list[n][m]
    m=m+1
for i in range(len(T)):
    ACAT[i][0]=T[i]
    ACAT[i][1]=Prob_list[n][m]
    m=m+1
for i in range(len(V)):
    ACAV[i][0]=V[i]
    ACAV[i][1]=Prob_list[n][m]
    m=m+1
for i in range(len(W)):
    ACAW[i][0]=W[i]
    ACAW[i][1]=Prob_list[n][m]
    m=m+1
for i in range(len(Y)):
    ACAY[i][0]=Y[i]
    ACAY[i][1]=Prob_list[n][m]
    m=m+1
n=n+1
m=0
for i in range(len(A)):
    ACTA[i][0]=A[i]
    ACTA[i][1]=Prob_list[n][m]
    m=m+1
for i in range(len(C)):
    ACTC[i][0]=C[i]
    ACTC[i][1]=Prob_list[n][m]
    m=m+1
for i in range(len(D)):
    ACTD[i][0]=D[i]
    ACTD[i][1]=Prob_list[n][m]
    m=m+1
for i in range(len(E)):
    ACTE[i][0]=E[i]
    ACTE[i][1]=Prob_list[n][m]
    m=m+1
for i in range(len(F)):
    ACTF[i][0]=F[i]
    ACTF[i][1]=Prob_list[n][m]
    m=m+1
for i in range(len(G)):
    ACTG[i][0]=G[i]
    ACTG[i][1]=Prob_list[n][m]
    m=m+1
for i in range(len(H)):
    ACTH[i][0]=H[i]
    ACTH[i][1]=Prob_list[n][m]
    m=m+1
for i in range(len(I)):
    ACTI[i][0]=I[i]
    ACTI[i][1]=Prob_list[n][m]
    m=m+1
for i in range(len(K)):
    ACTK[i][0]=K[i]
    ACTK[i][1]=Prob_list[n][m]
    m=m+1
for i in range(len(L)):
    ACTL[i][0]=L[i]
    ACTL[i][1]=Prob_list[n][m]
    m=m+1
for i in range(len(M)):
    ACTM[i][0]=M[i]
    ACTM[i][1]=Prob_list[n][m]
    m=m+1
for i in range(len(N)):
    ACTN[i][0]=N[i]
    ACTN[i][1]=Prob_list[n][m]
    m=m+1
for i in range(len(P)):
    ACTP[i][0]=P[i]
    ACTP[i][1]=Prob_list[n][m]
    m=m+1
for i in range(len(Q)):
    ACTQ[i][0]=Q[i]
    ACTQ[i][1]=Prob_list[n][m]
    m=m+1
for i in range(len(R)):
    ACTR[i][0]=R[i]
    ACTR[i][1]=Prob_list[n][m]
    m=m+1
for i in range(len(S)):
    ACTS[i][0]=S[i]
    ACTS[i][1]=Prob_list[n][m]
    m=m+1
for i in range(len(T)):
    ACTT[i][0]=T[i]
    ACTT[i][1]=Prob_list[n][m]
    m=m+1
for i in range(len(V)):
    ACTV[i][0]=V[i]
    ACTV[i][1]=Prob_list[n][m]
    m=m+1
for i in range(len(W)):
    ACTW[i][0]=W[i]
    ACTW[i][1]=Prob_list[n][m]
    m=m+1
for i in range(len(Y)):
    ACTY[i][0]=Y[i]
    ACTY[i][1]=Prob_list[n][m]
    m=m+1
n=n+1
m=0
for i in range(len(A)):
    ACCA[i][0]=A[i]
    ACCA[i][1]=Prob_list[n][m]
    m=m+1
for i in range(len(C)):
    ACCC[i][0]=C[i]
    ACCC[i][1]=Prob_list[n][m]
    m=m+1
for i in range(len(D)):
    ACCD[i][0]=D[i]
    ACCD[i][1]=Prob_list[n][m]
    m=m+1
for i in range(len(E)):
    ACCE[i][0]=E[i]
    ACCE[i][1]=Prob_list[n][m]
    m=m+1
for i in range(len(F)):
    ACCF[i][0]=F[i]
    ACCF[i][1]=Prob_list[n][m]
    m=m+1
for i in range(len(G)):
    ACCG[i][0]=G[i]
    ACCG[i][1]=Prob_list[n][m]
    m=m+1
for i in range(len(H)):
    ACCH[i][0]=H[i]
    ACCH[i][1]=Prob_list[n][m]
    m=m+1
for i in range(len(I)):
    ACCI[i][0]=I[i]
    ACCI[i][1]=Prob_list[n][m]
    m=m+1
for i in range(len(K)):
    ACCK[i][0]=K[i]
    ACCK[i][1]=Prob_list[n][m]
    m=m+1
for i in range(len(L)):
    ACCL[i][0]=L[i]
    ACCL[i][1]=Prob_list[n][m]
    m=m+1
for i in range(len(M)):
    ACCM[i][0]=M[i]
    ACCM[i][1]=Prob_list[n][m]
    m=m+1
for i in range(len(N)):
    ACCN[i][0]=N[i]
    ACCN[i][1]=Prob_list[n][m]
    m=m+1
for i in range(len(P)):
    ACCP[i][0]=P[i]
    ACCP[i][1]=Prob_list[n][m]
    m=m+1
for i in range(len(Q)):
    ACCQ[i][0]=Q[i]
    ACCQ[i][1]=Prob_list[n][m]
    m=m+1
for i in range(len(R)):
    ACCR[i][0]=R[i]
    ACCR[i][1]=Prob_list[n][m]
    m=m+1
for i in range(len(S)):
    ACCS[i][0]=S[i]
    ACCS[i][1]=Prob_list[n][m]
    m=m+1
for i in range(len(T)):
    ACCT[i][0]=T[i]
    ACCT[i][1]=Prob_list[n][m]
    m=m+1
for i in range(len(V)):
    ACCV[i][0]=V[i]
    ACCV[i][1]=Prob_list[n][m]
    m=m+1
for i in range(len(W)):
    ACCW[i][0]=W[i]
    ACCW[i][1]=Prob_list[n][m]
    m=m+1
for i in range(len(Y)):
    ACCY[i][0]=Y[i]
    ACCY[i][1]=Prob_list[n][m]
    m=m+1
n=n+1
m=0
for i in range(len(A)):
    GTGA[i][0]=A[i]
    GTGA[i][1]=Prob_list[n][m]
    m=m+1
for i in range(len(C)):
    GTGC[i][0]=C[i]
    GTGC[i][1]=Prob_list[n][m]
    m=m+1
for i in range(len(D)):
    GTGD[i][0]=D[i]
    GTGD[i][1]=Prob_list[n][m]
    m=m+1
for i in range(len(E)):
    GTGE[i][0]=E[i]
    GTGE[i][1]=Prob_list[n][m]
    m=m+1
for i in range(len(F)):
    GTGF[i][0]=F[i]
    GTGF[i][1]=Prob_list[n][m]
    m=m+1
for i in range(len(G)):
    GTGG[i][0]=G[i]
    GTGG[i][1]=Prob_list[n][m]
    m=m+1
for i in range(len(H)):
    GTGH[i][0]=H[i]
    GTGH[i][1]=Prob_list[n][m]
    m=m+1
for i in range(len(I)):
    GTGI[i][0]=I[i]
    GTGI[i][1]=Prob_list[n][m]
    m=m+1
for i in range(len(K)):
    GTGK[i][0]=K[i]
    GTGK[i][1]=Prob_list[n][m]
    m=m+1
for i in range(len(L)):
    GTGL[i][0]=L[i]
    GTGL[i][1]=Prob_list[n][m]
    m=m+1
for i in range(len(M)):
    GTGM[i][0]=M[i]
    GTGM[i][1]=Prob_list[n][m]
    m=m+1
for i in range(len(N)):
    GTGN[i][0]=N[i]
    GTGN[i][1]=Prob_list[n][m]
    m=m+1
for i in range(len(P)):
    GTGP[i][0]=P[i]
    GTGP[i][1]=Prob_list[n][m]
    m=m+1
for i in range(len(Q)):
    GTGQ[i][0]=Q[i]
    GTGQ[i][1]=Prob_list[n][m]
    m=m+1
for i in range(len(R)):
    GTGR[i][0]=R[i]
    GTGR[i][1]=Prob_list[n][m]
    m=m+1
for i in range(len(S)):
    GTGS[i][0]=S[i]
    GTGS[i][1]=Prob_list[n][m]
    m=m+1
for i in range(len(T)):
    GTGT[i][0]=T[i]
    GTGT[i][1]=Prob_list[n][m]
    m=m+1
for i in range(len(V)):
    GTGV[i][0]=V[i]
    GTGV[i][1]=Prob_list[n][m]
    m=m+1
for i in range(len(W)):
    GTGW[i][0]=W[i]
    GTGW[i][1]=Prob_list[n][m]
    m=m+1
for i in range(len(Y)):
    GTGY[i][0]=Y[i]
    GTGY[i][1]=Prob_list[n][m]
    m=m+1
n=n+1
m=0
for i in range(len(A)):
    GTAA[i][0]=A[i]
    GTAA[i][1]=Prob_list[n][m]
    m=m+1
for i in range(len(C)):
    GTAC[i][0]=C[i]
    GTAC[i][1]=Prob_list[n][m]
    m=m+1
for i in range(len(D)):
    GTAD[i][0]=D[i]
    GTAD[i][1]=Prob_list[n][m]
    m=m+1
for i in range(len(E)):
    GTAE[i][0]=E[i]
    GTAE[i][1]=Prob_list[n][m]
    m=m+1
for i in range(len(F)):
    GTAF[i][0]=F[i]
    GTAF[i][1]=Prob_list[n][m]
    m=m+1
for i in range(len(G)):
    GTAG[i][0]=G[i]
    GTAG[i][1]=Prob_list[n][m]
    m=m+1
for i in range(len(H)):
    GTAH[i][0]=H[i]
    GTAH[i][1]=Prob_list[n][m]
    m=m+1
for i in range(len(I)):
    GTAI[i][0]=I[i]
    GTAI[i][1]=Prob_list[n][m]
    m=m+1
for i in range(len(K)):
    GTAK[i][0]=K[i]
    GTAK[i][1]=Prob_list[n][m]
    m=m+1
for i in range(len(L)):
    GTAL[i][0]=L[i]
    GTAL[i][1]=Prob_list[n][m]
    m=m+1
for i in range(len(M)):
    GTAM[i][0]=M[i]
    GTAM[i][1]=Prob_list[n][m]
    m=m+1
for i in range(len(N)):
    GTAN[i][0]=N[i]
    GTAN[i][1]=Prob_list[n][m]
    m=m+1
for i in range(len(P)):
    GTAP[i][0]=P[i]
    GTAP[i][1]=Prob_list[n][m]
    m=m+1
for i in range(len(Q)):
    GTAQ[i][0]=Q[i]
    GTAQ[i][1]=Prob_list[n][m]
    m=m+1
for i in range(len(R)):
    GTAR[i][0]=R[i]
    GTAR[i][1]=Prob_list[n][m]
    m=m+1
for i in range(len(S)):
    GTAS[i][0]=S[i]
    GTAS[i][1]=Prob_list[n][m]
    m=m+1
for i in range(len(T)):
    GTAT[i][0]=T[i]
    GTAT[i][1]=Prob_list[n][m]
    m=m+1
for i in range(len(V)):
    GTAV[i][0]=V[i]
    GTAV[i][1]=Prob_list[n][m]
    m=m+1
for i in range(len(W)):
    GTAW[i][0]=W[i]
    GTAW[i][1]=Prob_list[n][m]
    m=m+1
for i in range(len(Y)):
    GTAY[i][0]=Y[i]
    GTAY[i][1]=Prob_list[n][m]
    m=m+1
n=n+1
m=0
for i in range(len(A)):
    GTTA[i][0]=A[i]
    GTTA[i][1]=Prob_list[n][m]
    m=m+1
for i in range(len(C)):
    GTTC[i][0]=C[i]
    GTTC[i][1]=Prob_list[n][m]
    m=m+1
for i in range(len(D)):
    GTTD[i][0]=D[i]
    GTTD[i][1]=Prob_list[n][m]
    m=m+1
for i in range(len(E)):
    GTTE[i][0]=E[i]
    GTTE[i][1]=Prob_list[n][m]
    m=m+1
for i in range(len(F)):
    GTTF[i][0]=F[i]
    GTTF[i][1]=Prob_list[n][m]
    m=m+1
for i in range(len(G)):
    GTTG[i][0]=G[i]
    GTTG[i][1]=Prob_list[n][m]
    m=m+1
for i in range(len(H)):
    GTTH[i][0]=H[i]
    GTTH[i][1]=Prob_list[n][m]
    m=m+1
for i in range(len(I)):
    GTTI[i][0]=I[i]
    GTTI[i][1]=Prob_list[n][m]
    m=m+1
for i in range(len(K)):
    GTTK[i][0]=K[i]
    GTTK[i][1]=Prob_list[n][m]
    m=m+1
for i in range(len(L)):
    GTTL[i][0]=L[i]
    GTTL[i][1]=Prob_list[n][m]
    m=m+1
for i in range(len(M)):
    GTTM[i][0]=M[i]
    GTTM[i][1]=Prob_list[n][m]
    m=m+1
for i in range(len(N)):
    GTTN[i][0]=N[i]
    GTTN[i][1]=Prob_list[n][m]
    m=m+1
for i in range(len(P)):
    GTTP[i][0]=P[i]
    GTTP[i][1]=Prob_list[n][m]
    m=m+1
for i in range(len(Q)):
    GTTQ[i][0]=Q[i]
    GTTQ[i][1]=Prob_list[n][m]
    m=m+1
for i in range(len(R)):
    GTTR[i][0]=R[i]
    GTTR[i][1]=Prob_list[n][m]
    m=m+1
for i in range(len(S)):
    GTTS[i][0]=S[i]
    GTTS[i][1]=Prob_list[n][m]
    m=m+1
for i in range(len(T)):
    GTTT[i][0]=T[i]
    GTTT[i][1]=Prob_list[n][m]
    m=m+1
for i in range(len(V)):
    GTTV[i][0]=V[i]
    GTTV[i][1]=Prob_list[n][m]
    m=m+1
for i in range(len(W)):
    GTTW[i][0]=W[i]
    GTTW[i][1]=Prob_list[n][m]
    m=m+1
for i in range(len(Y)):
    GTTY[i][0]=Y[i]
    GTTY[i][1]=Prob_list[n][m]
    m=m+1
n=n+1
m=0
for i in range(len(A)):
    GTCA[i][0]=A[i]
    GTCA[i][1]=Prob_list[n][m]
    m=m+1
for i in range(len(C)):
    GTCC[i][0]=C[i]
    GTCC[i][1]=Prob_list[n][m]
    m=m+1
for i in range(len(D)):
    GTCD[i][0]=D[i]
    GTCD[i][1]=Prob_list[n][m]
    m=m+1
for i in range(len(E)):
    GTCE[i][0]=E[i]
    GTCE[i][1]=Prob_list[n][m]
    m=m+1
for i in range(len(F)):
    GTCF[i][0]=F[i]
    GTCF[i][1]=Prob_list[n][m]
    m=m+1
for i in range(len(G)):
    GTCG[i][0]=G[i]
    GTCG[i][1]=Prob_list[n][m]
    m=m+1
for i in range(len(H)):
    GTCH[i][0]=H[i]
    GTCH[i][1]=Prob_list[n][m]
    m=m+1
for i in range(len(I)):
    GTCI[i][0]=I[i]
    GTCI[i][1]=Prob_list[n][m]
    m=m+1
for i in range(len(K)):
    GTCK[i][0]=K[i]
    GTCK[i][1]=Prob_list[n][m]
    m=m+1
for i in range(len(L)):
    GTCL[i][0]=L[i]
    GTCL[i][1]=Prob_list[n][m]
    m=m+1
for i in range(len(M)):
    GTCM[i][0]=M[i]
    GTCM[i][1]=Prob_list[n][m]
    m=m+1
for i in range(len(N)):
    GTCN[i][0]=N[i]
    GTCN[i][1]=Prob_list[n][m]
    m=m+1
for i in range(len(P)):
    GTCP[i][0]=P[i]
    GTCP[i][1]=Prob_list[n][m]
    m=m+1
for i in range(len(Q)):
    GTCQ[i][0]=Q[i]
    GTCQ[i][1]=Prob_list[n][m]
    m=m+1
for i in range(len(R)):
    GTCR[i][0]=R[i]
    GTCR[i][1]=Prob_list[n][m]
    m=m+1
for i in range(len(S)):
    GTCS[i][0]=S[i]
    GTCS[i][1]=Prob_list[n][m]
    m=m+1
for i in range(len(T)):
    GTCT[i][0]=T[i]
    GTCT[i][1]=Prob_list[n][m]
    m=m+1
for i in range(len(V)):
    GTCV[i][0]=V[i]
    GTCV[i][1]=Prob_list[n][m]
    m=m+1
for i in range(len(W)):
    GTCW[i][0]=W[i]
    GTCW[i][1]=Prob_list[n][m]
    m=m+1
for i in range(len(Y)):
    GTCY[i][0]=Y[i]
    GTCY[i][1]=Prob_list[n][m]
    m=m+1
n=n+1
m=0
for i in range(len(A)):
    TGGA[i][0]=A[i]
    TGGA[i][1]=Prob_list[n][m]
    m=m+1
for i in range(len(C)):
    TGGC[i][0]=C[i]
    TGGC[i][1]=Prob_list[n][m]
    m=m+1
for i in range(len(D)):
    TGGD[i][0]=D[i]
    TGGD[i][1]=Prob_list[n][m]
    m=m+1
for i in range(len(E)):
    TGGE[i][0]=E[i]
    TGGE[i][1]=Prob_list[n][m]
    m=m+1
for i in range(len(F)):
    TGGF[i][0]=F[i]
    TGGF[i][1]=Prob_list[n][m]
    m=m+1
for i in range(len(G)):
    TGGG[i][0]=G[i]
    TGGG[i][1]=Prob_list[n][m]
    m=m+1
for i in range(len(H)):
    TGGH[i][0]=H[i]
    TGGH[i][1]=Prob_list[n][m]
    m=m+1
for i in range(len(I)):
    TGGI[i][0]=I[i]
    TGGI[i][1]=Prob_list[n][m]
    m=m+1
for i in range(len(K)):
    TGGK[i][0]=K[i]
    TGGK[i][1]=Prob_list[n][m]
    m=m+1
for i in range(len(L)):
    TGGL[i][0]=L[i]
    TGGL[i][1]=Prob_list[n][m]
    m=m+1
for i in range(len(M)):
    TGGM[i][0]=M[i]
    TGGM[i][1]=Prob_list[n][m]
    m=m+1
for i in range(len(N)):
    TGGN[i][0]=N[i]
    TGGN[i][1]=Prob_list[n][m]
    m=m+1
for i in range(len(P)):
    TGGP[i][0]=P[i]
    TGGP[i][1]=Prob_list[n][m]
    m=m+1
for i in range(len(Q)):
    TGGQ[i][0]=Q[i]
    TGGQ[i][1]=Prob_list[n][m]
    m=m+1
for i in range(len(R)):
    TGGR[i][0]=R[i]
    TGGR[i][1]=Prob_list[n][m]
    m=m+1
for i in range(len(S)):
    TGGS[i][0]=S[i]
    TGGS[i][1]=Prob_list[n][m]
    m=m+1
for i in range(len(T)):
    TGGT[i][0]=T[i]
    TGGT[i][1]=Prob_list[n][m]
    m=m+1
for i in range(len(V)):
    TGGV[i][0]=V[i]
    TGGV[i][1]=Prob_list[n][m]
    m=m+1
for i in range(len(W)):
    TGGW[i][0]=W[i]
    TGGW[i][1]=Prob_list[n][m]
    m=m+1
for i in range(len(Y)):
    TGGY[i][0]=Y[i]
    TGGY[i][1]=Prob_list[n][m]
    m=m+1
n=n+1
m=0
for i in range(len(A)):
    TATA[i][0]=A[i]
    TATA[i][1]=Prob_list[n][m]
    m=m+1
for i in range(len(C)):
    TATC[i][0]=C[i]
    TATC[i][1]=Prob_list[n][m]
    m=m+1
for i in range(len(D)):
    TATD[i][0]=D[i]
    TATD[i][1]=Prob_list[n][m]
    m=m+1
for i in range(len(E)):
    TATE[i][0]=E[i]
    TATE[i][1]=Prob_list[n][m]
    m=m+1
for i in range(len(F)):
    TATF[i][0]=F[i]
    TATF[i][1]=Prob_list[n][m]
    m=m+1
for i in range(len(G)):
    TATG[i][0]=G[i]
    TATG[i][1]=Prob_list[n][m]
    m=m+1
for i in range(len(H)):
    TATH[i][0]=H[i]
    TATH[i][1]=Prob_list[n][m]
    m=m+1
for i in range(len(I)):
    TATI[i][0]=I[i]
    TATI[i][1]=Prob_list[n][m]
    m=m+1
for i in range(len(K)):
    TATK[i][0]=K[i]
    TATK[i][1]=Prob_list[n][m]
    m=m+1
for i in range(len(L)):
    TATL[i][0]=L[i]
    TATL[i][1]=Prob_list[n][m]
    m=m+1
for i in range(len(M)):
    TATM[i][0]=M[i]
    TATM[i][1]=Prob_list[n][m]
    m=m+1
for i in range(len(N)):
    TATN[i][0]=N[i]
    TATN[i][1]=Prob_list[n][m]
    m=m+1
for i in range(len(P)):
    TATP[i][0]=P[i]
    TATP[i][1]=Prob_list[n][m]
    m=m+1
for i in range(len(Q)):
    TATQ[i][0]=Q[i]
    TATQ[i][1]=Prob_list[n][m]
    m=m+1
for i in range(len(R)):
    TATR[i][0]=R[i]
    TATR[i][1]=Prob_list[n][m]
    m=m+1
for i in range(len(S)):
    TATS[i][0]=S[i]
    TATS[i][1]=Prob_list[n][m]
    m=m+1
for i in range(len(T)):
    TATT[i][0]=T[i]
    TATT[i][1]=Prob_list[n][m]
    m=m+1
for i in range(len(V)):
    TATV[i][0]=V[i]
    TATV[i][1]=Prob_list[n][m]
    m=m+1
for i in range(len(W)):
    TATW[i][0]=W[i]
    TATW[i][1]=Prob_list[n][m]
    m=m+1
for i in range(len(Y)):
    TATY[i][0]=Y[i]
    TATY[i][1]=Prob_list[n][m]
    m=m+1
n=n+1
m=0
for i in range(len(A)):
    TACA[i][0]=A[i]
    TACA[i][1]=Prob_list[n][m]
    m=m+1
for i in range(len(C)):
    TACC[i][0]=C[i]
    TACC[i][1]=Prob_list[n][m]
    m=m+1
for i in range(len(D)):
    TACD[i][0]=D[i]
    TACD[i][1]=Prob_list[n][m]
    m=m+1
for i in range(len(E)):
    TACE[i][0]=E[i]
    TACE[i][1]=Prob_list[n][m]
    m=m+1
for i in range(len(F)):
    TACF[i][0]=F[i]
    TACF[i][1]=Prob_list[n][m]
    m=m+1
for i in range(len(G)):
    TACG[i][0]=G[i]
    TACG[i][1]=Prob_list[n][m]
    m=m+1
for i in range(len(H)):
    TACH[i][0]=H[i]
    TACH[i][1]=Prob_list[n][m]
    m=m+1
for i in range(len(I)):
    TACI[i][0]=I[i]
    TACI[i][1]=Prob_list[n][m]
    m=m+1
for i in range(len(K)):
    TACK[i][0]=K[i]
    TACK[i][1]=Prob_list[n][m]
    m=m+1
for i in range(len(L)):
    TACL[i][0]=L[i]
    TACL[i][1]=Prob_list[n][m]
    m=m+1
for i in range(len(M)):
    TACM[i][0]=M[i]
    TACM[i][1]=Prob_list[n][m]
    m=m+1
for i in range(len(N)):
    TACN[i][0]=N[i]
    TACN[i][1]=Prob_list[n][m]
    m=m+1
for i in range(len(P)):
    TACP[i][0]=P[i]
    TACP[i][1]=Prob_list[n][m]
    m=m+1
for i in range(len(Q)):
    TACQ[i][0]=Q[i]
    TACQ[i][1]=Prob_list[n][m]
    m=m+1
for i in range(len(R)):
    TACR[i][0]=R[i]
    TACR[i][1]=Prob_list[n][m]
    m=m+1
for i in range(len(S)):
    TACS[i][0]=S[i]
    TACS[i][1]=Prob_list[n][m]
    m=m+1
for i in range(len(T)):
    TACT[i][0]=T[i]
    TACT[i][1]=Prob_list[n][m]
    m=m+1
for i in range(len(V)):
    TACV[i][0]=V[i]
    TACV[i][1]=Prob_list[n][m]
    m=m+1
for i in range(len(W)):
    TACW[i][0]=W[i]
    TACW[i][1]=Prob_list[n][m]
    m=m+1
for i in range(len(Y)):
    TACY[i][0]=Y[i]
    TACY[i][1]=Prob_list[n][m]
    m=m+1
n=n+1
m=0

DNASeq='ATG' #Save DNASeq in a DNASeq string
##couplet=DNASeq+ProteinSeq[1:2] #Look at one couplet at a time

import random #Define the pick_random function
import sys
def pick_random(prob_list):
  r, s = random.random(), 0
  for num in prob_list:
    s += num[1]
    if s >= r:
      return num[0]
  print >> sys.stderr, "Error: shouldn't get here"

###Send the couplet to the pick_random function
##correct_list= Master[couplet]
##new = pick_random(correct_list)
##DNASeq=DNASeq+new
new=DNASeq
for i in range(len(ProteinSeq)-1):
    #take the last 3 bases, add the AA in ProteinSeq
    couplet = new+ProteinSeq[i+1:i+2]
    correct_list= Master[couplet]
    new = pick_random(correct_list)
    DNASeq=DNASeq+new
DNASeq=DNASeq+'TAA'
print "DNA sequence: "
print DNASeq
