# Supplementary material for: A condition-specific codon optimization approach for improved heterologous gene expression in Saccharomyces cerevisiae
Source: BMC Syst Biol. 2014 Mar 17;8:33. doi: 10.1186/1752-0509-8-33 (PMC4004289; doi:10.1186/1752-0509-8-33)
Supplement: Additional file 3 — Color-coded 64×64 codon usage matrices for various conditions discussed throughout the manuscript. [file 1752-0509-8-33-S3.xlsx]

## Sheet: Codon name key
Ala1	GCG
Ala2	GCA
Ala3	GCT
Ala4	GCC
Cys1	TGT
Cys2	TGC
Asp1	GAT
Asp2	GAC
Glu1	GAG
Glu2	GAA
Phe1	TTT
Phe2	TTC
Gly1	GGG
Gly2	GGA
Gly3	GGT
Gly4	GGC
His1	CAT
His2	CAC
Ile1	ATA
Ile2	ATT
Ile3	ATC
Lys1	AAG
Lys2	AAA
Leu1	TTG
Leu2	TTA
Leu3	CTG
Leu4	CTA
Leu5	CTT
Leu6	CTC
Met	ATG
Asn1	AAT
Asn2	AAC
Pro1	CCG
Pro2	CCA
Pro3	CCT
Pro4	CCC
Gln1	CAG
Gln2	CAA
Arg1	AGG
Arg2	AGA
Arg3	CGG
Arg4	CGA
Arg5	CGT
Arg6	CGC
Ser1	AGT
Ser2	AGC
Ser3	TCG
Ser4	TCA
Ser5	TCT
Ser6	TCC
Thr1	ACG
Thr2	ACA
Thr3	ACT
Thr4	ACC
Val1	GTG
Val2	GTA
Val3	GTT
Val4	GTC
Trp	TGG
Tyr1	TAT
Tyr2	TAC

## Sheet: Control
	Ala1	Ala2	Ala3	Ala4	Cys1	Cys2	Asp1	Asp2	Glu1	Glu2	Phe1	Phe2	Gly1	Gly2	Gly3	Gly4	His1	His2	Ile1	Ile2	Ile3	Lys1	Lys2	Leu1	Leu2	Leu3	Leu4	Leu5	Leu6	Met	Asn1	Asn2	Pro1	Pro2	Pro3	Pro4	Gln1	Gln2	Arg1	Arg2	Arg3	Arg4	Arg5	Arg6	Ser1	Ser2	Ser3	Ser4	Ser5
Ala1	0.124507	0.338061	0.338061	0.19937	0.548523	0.451477	0.626149	0.373851	0.318761	0.681239	0.622581	0.377419	0.112867	0.282167	0.341986	0.26298	0.675456	0.324544	0.305616	0.458963	0.235421	0.449612	0.550388	0.239947	0.236854	0.137428	0.176757	0.141405	0.0676094	1	0.550633	0.449367	0.106957	0.404984	0.300104	0.187954	0.36	0.64	0.205882	0.451471	0.0529412	0.0558824	0.139706	0.0941176	0.136714	0.0905006	0.109756	0.245828	0.258023
Ala2	0.103153	0.361549	0.348184	0.187114	0.543532	0.456468	0.655094	0.344906	0.28801	0.71199	0.647461	0.352539	0.105671	0.249286	0.43778	0.207262	0.683508	0.316492	0.285094	0.455499	0.259407	0.42376	0.57624	0.276237	0.290881	0.108942	0.146883	0.116264	0.0607943	1	0.60726	0.39274	0.0835604	0.411444	0.354678	0.150318	0.318809	0.681191	0.228561	0.544649	0.0240964	0.0442948	0.106662	0.0517364	0.172561	0.124201	0.0997017	0.19983	0.253941
Ala3	0.0867073	0.242374	0.442411	0.228508	0.697443	0.302557	0.66567	0.33433	0.261171	0.738829	0.562291	0.437709	0.0814898	0.183702	0.551946	0.182862	0.599685	0.400315	0.208367	0.514615	0.277018	0.412304	0.587696	0.331161	0.279365	0.075188	0.118296	0.143024	0.0529657	1	0.577375	0.422625	0.0876623	0.444444	0.292569	0.175325	0.253669	0.746331	0.167109	0.442971	0.0530504	0.0645447	0.202476	0.0698497	0.114267	0.0766258	0.0927575	0.20736	0.296589
Ala4	0.0669584	0.241575	0.445514	0.245952	0.690802	0.309198	0.661184	0.338816	0.265116	0.734884	0.59502	0.40498	0.078	0.158667	0.593333	0.17	0.671949	0.328051	0.202695	0.508984	0.288321	0.495132	0.504868	0.273813	0.247982	0.0984824	0.140459	0.16629	0.0729738	1	0.599292	0.400708	0.075188	0.480368	0.270677	0.173768	0.267511	0.732489	0.235256	0.473132	0.0262123	0.0327654	0.177588	0.0550459	0.180668	0.125263	0.0785908	0.159289	0.29178
Cys1	0.124827	0.264216	0.393897	0.21706	0.615527	0.384473	0.648928	0.351072	0.332569	0.667431	0.57564	0.42436	0.132958	0.183662	0.47662	0.206761	0.607204	0.392796	0.262001	0.459803	0.278195	0.363566	0.636434	0.29095	0.265146	0.105834	0.126028	0.141361	0.0706806	1	0.575868	0.424132	0.101754	0.328947	0.348246	0.221053	0.273292	0.726708	0.199139	0.356297	0.0462863	0.114101	0.209903	0.0742734	0.10999	0.0845341	0.108069	0.235831	0.289625
Cys2	0.136915	0.287695	0.336222	0.239168	0.618938	0.381062	0.644094	0.355906	0.317627	0.682373	0.64	0.36	0.157754	0.201872	0.446524	0.19385	0.626147	0.373853	0.315068	0.443493	0.241438	0.422465	0.577535	0.234608	0.263772	0.111471	0.122489	0.161374	0.106286	1	0.6206	0.3794	0.117845	0.363636	0.301347	0.217172	0.304225	0.695775	0.213514	0.368919	0.0648649	0.0810811	0.202703	0.0689189	0.145017	0.121649	0.0852234	0.195189	0.274227
Asp1	0.113626	0.273276	0.398521	0.214577	0.660153	0.339847	0.654638	0.345362	0.302321	0.697679	0.594707	0.405293	0.133039	0.223485	0.44731	0.196165	0.647305	0.352695	0.256266	0.469548	0.274186	0.365156	0.634844	0.321622	0.301933	0.085802	0.105582	0.126445	0.0586163	1	0.628463	0.371537	0.141836	0.374188	0.345821	0.138155	0.298823	0.701177	0.196974	0.450344	0.0316369	0.0753783	0.177442	0.0682256	0.144974	0.0989418	0.100529	0.21037	0.28254
Asp2	0.0867405	0.278945	0.398166	0.236148	0.650544	0.349456	0.647422	0.352578	0.287608	0.712392	0.570584	0.429416	0.117075	0.194866	0.476079	0.21198	0.633213	0.366787	0.269274	0.451277	0.279448	0.451231	0.548769	0.309045	0.252674	0.111836	0.121624	0.143375	0.0614464	1	0.564144	0.435856	0.1095	0.394887	0.335368	0.160244	0.323182	0.676818	0.195967	0.434551	0.0361492	0.0585997	0.202435	0.0722983	0.178393	0.129373	0.0936178	0.159554	0.282968
Glu1	0.123072	0.356465	0.31554	0.204923	0.550173	0.449827	0.635765	0.364235	0.334778	0.665222	0.662816	0.337184	0.126437	0.278957	0.355438	0.239169	0.659574	0.340426	0.279385	0.470163	0.250452	0.402185	0.597815	0.236074	0.238893	0.148541	0.162135	0.140915	0.0734416	1	0.587652	0.412348	0.0911867	0.398778	0.332897	0.177138	0.331027	0.668973	0.216421	0.427789	0.0509474	0.0673684	0.148632	0.0888421	0.195287	0.142893	0.114816	0.201805	0.224618
Glu2	0.113293	0.285651	0.393668	0.207387	0.660765	0.339235	0.657394	0.342606	0.299476	0.700524	0.649576	0.350424	0.120451	0.218371	0.475217	0.185962	0.626545	0.373455	0.291535	0.471607	0.236859	0.440713	0.559287	0.271898	0.258727	0.124246	0.168201	0.121866	0.0550619	1	0.606904	0.393096	0.132958	0.388903	0.333419	0.14472	0.321213	0.678787	0.21466	0.5	0.0463505	0.0669849	0.125962	0.0460425	0.224503	0.139295	0.0840832	0.182133	0.233877
Phe1	0.108949	0.276282	0.351037	0.263732	0.583333	0.416667	0.650866	0.349134	0.273512	0.726488	0.516151	0.483849	0.112232	0.224463	0.460131	0.203175	0.639591	0.360409	0.232879	0.498476	0.268645	0.364532	0.635468	0.311087	0.302986	0.0876557	0.107605	0.126829	0.0638375	1	0.595597	0.404403	0.125815	0.356943	0.315315	0.201926	0.292777	0.707223	0.211204	0.465935	0.0628312	0.0874338	0.107494	0.0651022	0.124965	0.0899804	0.101595	0.224741	0.285894
Phe2	0.0989551	0.290719	0.352797	0.257529	0.598303	0.401697	0.650928	0.349072	0.297453	0.702547	0.530941	0.469059	0.0954845	0.17968	0.540922	0.183913	0.619497	0.380503	0.223127	0.474407	0.302466	0.411491	0.588509	0.295481	0.261877	0.100425	0.133449	0.132097	0.0766705	1	0.581246	0.418754	0.0938101	0.391003	0.290657	0.224529	0.314186	0.685814	0.209823	0.471906	0.0349705	0.0624754	0.154028	0.0667976	0.211254	0.14783	0.0829757	0.168813	0.228422
Gly1	0.126238	0.337871	0.304455	0.231436	0.566524	0.433476	0.615714	0.384286	0.338154	0.661846	0.619524	0.380476	0.13913	0.26087	0.330435	0.269565	0.623853	0.376147	0.343252	0.412327	0.244421	0.397311	0.602689	0.257828	0.233022	0.130134	0.157381	0.149654	0.0719805	1	0.565086	0.434914	0.14664	0.339104	0.309572	0.204684	0.327074	0.672926	0.203822	0.425478	0.0458599	0.0904459	0.166879	0.0675159	0.135697	0.117359	0.0977995	0.185819	0.276895
Gly2	0.118755	0.354815	0.333816	0.192614	0.622857	0.377143	0.65756	0.34244	0.325569	0.674431	0.681592	0.318408	0.140928	0.305344	0.351145	0.202584	0.562584	0.437416	0.344812	0.442531	0.212657	0.389154	0.610846	0.248864	0.29364	0.125243	0.146334	0.127515	0.0584036	1	0.627428	0.372572	0.113866	0.339761	0.35629	0.190083	0.321062	0.678938	0.231616	0.519977	0.0387956	0.0526925	0.0984366	0.0584829	0.215974	0.13461	0.099312	0.176189	0.240203
Gly3	0.0908289	0.231041	0.42306	0.255071	0.617895	0.382105	0.623907	0.376093	0.260723	0.739277	0.492823	0.507177	0.104642	0.16172	0.569825	0.163813	0.613878	0.386122	0.229323	0.495677	0.275	0.434839	0.565161	0.295536	0.287143	0.0732143	0.147679	0.134643	0.0617857	1	0.553623	0.446377	0.086933	0.433045	0.325594	0.154428	0.211373	0.788627	0.149603	0.556623	0.018387	0.0413707	0.18178	0.0522357	0.140882	0.106755	0.0815541	0.209485	0.291565
Gly4	0.0729503	0.271788	0.411233	0.244028	0.667832	0.332168	0.643578	0.356422	0.293963	0.706037	0.615101	0.384899	0.109597	0.225711	0.434242	0.23045	0.620802	0.379198	0.323467	0.438161	0.238372	0.427937	0.572063	0.23848	0.25384	0.125707	0.146726	0.153597	0.0816492	1	0.610052	0.389948	0.0722674	0.409214	0.312556	0.205962	0.341446	0.658554	0.207715	0.413205	0.0400593	0.0459941	0.211424	0.0816024	0.190915	0.124923	0.0736648	0.197667	0.246777
His1	0.13313	0.273243	0.350502	0.243125	0.677515	0.322485	0.649979	0.350021	0.290865	0.709135	0.578896	0.421104	0.141525	0.242797	0.430085	0.185593	0.640797	0.359203	0.264283	0.451161	0.284556	0.379229	0.620771	0.30231	0.312772	0.086748	0.118134	0.121622	0.0584133	1	0.615309	0.384691	0.158199	0.38703	0.334159	0.120611	0.299603	0.700397	0.164021	0.37672	0.0465608	0.142857	0.189418	0.0804233	0.115314	0.0782677	0.112184	0.229324	0.300026
His2	0.104918	0.29071	0.36612	0.238251	0.596774	0.403226	0.643764	0.356236	0.29232	0.70768	0.52381	0.47619	0.126913	0.193519	0.475248	0.20432	0.591532	0.408468	0.263421	0.468165	0.268414	0.446785	0.553215	0.31746	0.240575	0.108631	0.101687	0.146329	0.0853175	1	0.57878	0.42122	0.116534	0.467131	0.257968	0.158367	0.323045	0.676955	0.163814	0.472698	0.0472698	0.0578647	0.187449	0.0709046	0.150142	0.125118	0.082153	0.219547	0.254485
Ile1	0.156568	0.333062	0.310289	0.200081	0.611472	0.388528	0.643099	0.356901	0.331696	0.668304	0.63365	0.36635	0.149949	0.262027	0.367963	0.220061	0.604553	0.395447	0.377644	0.398228	0.224128	0.394086	0.605914	0.24362	0.283077	0.134118	0.156199	0.134299	0.0486878	1	0.604098	0.395902	0.197611	0.367577	0.274403	0.16041	0.356275	0.643725	0.215603	0.441135	0.0730496	0.112766	0.105674	0.051773	0.128448	0.0952784	0.115925	0.251142	0.256389
Ile2	0.110816	0.277353	0.365069	0.246761	0.587038	0.412962	0.650083	0.349917	0.268602	0.731398	0.54265	0.45735	0.126283	0.209568	0.481697	0.182452	0.642692	0.357308	0.252708	0.468592	0.2787	0.399306	0.600694	0.270569	0.300967	0.0925886	0.123308	0.156069	0.0564984	1	0.603238	0.396762	0.139733	0.40239	0.313285	0.144593	0.289753	0.710247	0.187101	0.43295	0.0424649	0.0791826	0.186782	0.0715198	0.118633	0.0708522	0.0941755	0.222012	0.306228
Ile3	0.115424	0.28192	0.365679	0.236977	0.596774	0.403226	0.643894	0.356106	0.329014	0.670986	0.5505	0.4495	0.132393	0.201092	0.466788	0.199727	0.672852	0.327148	0.248649	0.440049	0.311302	0.415691	0.584309	0.26777	0.249126	0.110697	0.14845	0.141925	0.0820322	1	0.558451	0.441549	0.109966	0.459499	0.275896	0.154639	0.319797	0.680203	0.214984	0.533795	0.0305375	0.0521173	0.109121	0.0594463	0.221606	0.130456	0.0790933	0.172655	0.226429
Lys1	0.114195	0.277385	0.394374	0.214046	0.590106	0.409894	0.62259	0.37741	0.300636	0.699364	0.613901	0.386099	0.100245	0.222304	0.435294	0.242157	0.626318	0.373682	0.283276	0.450322	0.266401	0.420667	0.579333	0.253832	0.230526	0.138822	0.174541	0.140469	0.0618113	1	0.573005	0.426995	0.112102	0.43571	0.298217	0.153971	0.311373	0.688627	0.226986	0.508827	0.0416141	0.0535939	0.118117	0.0508617	0.194071	0.14333	0.10218	0.203662	0.220924
Lys2	0.104968	0.314002	0.379042	0.201987	0.636582	0.363418	0.659788	0.340212	0.316782	0.683218	0.61378	0.38622	0.132087	0.241537	0.436552	0.189823	0.655	0.345	0.313518	0.450333	0.236149	0.42752	0.57248	0.234589	0.267563	0.13259	0.181553	0.13136	0.0523444	1	0.619345	0.380655	0.138065	0.406438	0.312779	0.142719	0.328598	0.671402	0.250487	0.50181	0.0414926	0.064049	0.102061	0.0401003	0.185424	0.129913	0.0995613	0.2284	0.228937
Leu1	0.112696	0.289166	0.366607	0.231531	0.592258	0.407742	0.646314	0.353686	0.295472	0.704528	0.616364	0.383636	0.113485	0.208812	0.487583	0.19012	0.641884	0.358116	0.274517	0.47734	0.248143	0.416406	0.583594	0.272043	0.246445	0.126318	0.163125	0.133344	0.0587251	1	0.565027	0.434973	0.113218	0.405747	0.279598	0.201437	0.306485	0.693515	0.219811	0.508042	0.0359969	0.0612714	0.121011	0.0538678	0.215891	0.154233	0.0778357	0.18623	0.213554
Leu2	0.133385	0.315721	0.327894	0.222999	0.627313	0.372687	0.649186	0.350814	0.302127	0.697873	0.612717	0.387283	0.128419	0.247337	0.440541	0.183703	0.627267	0.372733	0.291904	0.451641	0.256455	0.435883	0.564117	0.247033	0.264773	0.131847	0.16349	0.131607	0.061249	1	0.582055	0.417945	0.152582	0.415962	0.296244	0.135211	0.314353	0.685647	0.211084	0.460099	0.0453202	0.0852217	0.130296	0.0679803	0.162369	0.105157	0.108918	0.222133	0.247918
Leu3	0.149109	0.333842	0.273791	0.243257	0.5725	0.4275	0.618024	0.381976	0.316889	0.683111	0.57513	0.42487	0.123596	0.267166	0.384519	0.224719	0.627401	0.372599	0.349975	0.406822	0.243203	0.383899	0.616101	0.246679	0.224225	0.148956	0.173308	0.137887	0.0689437	1	0.58432	0.41568	0.141816	0.345262	0.27833	0.234592	0.376358	0.623642	0.200135	0.3881	0.0831643	0.125085	0.125761	0.0777552	0.163487	0.134432	0.120989	0.225499	0.211622
Leu4	0.121963	0.324917	0.361601	0.19152	0.652733	0.347267	0.657627	0.342373	0.299076	0.700924	0.612304	0.387696	0.121622	0.262632	0.415394	0.200353	0.643543	0.356457	0.339763	0.404209	0.256028	0.415401	0.584599	0.239822	0.277642	0.139488	0.162403	0.117241	0.0634038	1	0.614488	0.385512	0.154501	0.393193	0.295119	0.157188	0.338534	0.661466	0.205797	0.457971	0.047343	0.0942029	0.143961	0.0507246	0.147408	0.106448	0.115803	0.214918	0.235904
Leu5	0.127281	0.278149	0.361371	0.2332	0.623616	0.376384	0.654713	0.345287	0.267774	0.732226	0.4837	0.5163	0.122939	0.255299	0.419689	0.202073	0.659686	0.340314	0.246385	0.498125	0.25549	0.37519	0.62481	0.295761	0.300703	0.0851549	0.116328	0.135906	0.0661471	1	0.565749	0.434251	0.133737	0.398416	0.300093	0.167754	0.283288	0.716712	0.127527	0.296267	0.0800933	0.209176	0.205288	0.0816485	0.0614871	0.0474261	0.11368	0.243089	0.313155
Leu6	0.111601	0.276065	0.370044	0.242291	0.625668	0.374332	0.691057	0.308943	0.372479	0.627521	0.5724	0.4276	0.118321	0.185751	0.517812	0.178117	0.60733	0.39267	0.294938	0.426999	0.278063	0.409024	0.590976	0.281986	0.257161	0.111394	0.129217	0.143857	0.0763845	1	0.619849	0.380151	0.0962861	0.401651	0.302613	0.19945	0.371717	0.628283	0.214067	0.397554	0.0458716	0.11315	0.136086	0.0932722	0.177948	0.123362	0.101528	0.175764	0.253821
Met	0.121645	0.318148	0.344004	0.216203	0.592021	0.407979	0.624903	0.375097	0.284125	0.715875	0.640153	0.359847	0.14087	0.233913	0.41971	0.205507	0.65952	0.34048	0.289427	0.471612	0.23896	0.385445	0.614555	0.202471	0.214273	0.157662	0.172967	0.186797	0.0658307	1	0.596081	0.403919	0.113018	0.378401	0.321055	0.187526	0.274045	0.725955	0.21644	0.504148	0.0429864	0.0580694	0.129713	0.0486425	0.180752	0.123885	0.0993876	0.205074	0.241995
Asn1	0.126266	0.294569	0.350721	0.228444	0.624214	0.375786	0.634795	0.365205	0.301287	0.698713	0.590331	0.409669	0.150246	0.237757	0.384816	0.227181	0.665868	0.334132	0.267141	0.479403	0.253456	0.372055	0.627945	0.297072	0.294685	0.0981562	0.130911	0.118004	0.0611714	1	0.610214	0.389786	0.146833	0.385294	0.33733	0.130543	0.276705	0.723295	0.228161	0.444384	0.0396093	0.0824742	0.143516	0.0618557	0.178153	0.11968	0.0974229	0.219836	0.243264
Asn2	0.0931373	0.286601	0.393791	0.226471	0.645464	0.354536	0.652896	0.347104	0.286418	0.713582	0.58565	0.41435	0.124783	0.21866	0.448296	0.208261	0.636819	0.363181	0.269056	0.455295	0.275649	0.433333	0.566667	0.303006	0.248707	0.107304	0.130899	0.141564	0.0685197	1	0.565565	0.434435	0.107595	0.413502	0.327707	0.151195	0.310044	0.689956	0.217602	0.491618	0.0341715	0.046744	0.144745	0.0651193	0.187052	0.146236	0.0844709	0.175564	0.248817
Pro1	0.110969	0.381378	0.33801	0.169643	0.569106	0.430894	0.640607	0.359393	0.333033	0.666967	0.612216	0.387784	0.154971	0.30848	0.252924	0.283626	0.638393	0.361607	0.344828	0.428705	0.226468	0.423576	0.576424	0.203455	0.283589	0.144434	0.196737	0.12428	0.0475048	1	0.580899	0.419101	0.112676	0.421529	0.299799	0.165996	0.430328	0.569672	0.208882	0.407895	0.0723684	0.0921053	0.133224	0.0855263	0.145455	0.0980237	0.0996047	0.259289	0.243478
Pro2	0.107896	0.347664	0.366267	0.178173	0.55098	0.44902	0.677737	0.322263	0.310714	0.689286	0.640557	0.359443	0.10136	0.209741	0.487495	0.201404	0.638087	0.361913	0.311085	0.461041	0.227874	0.47034	0.52966	0.293726	0.304821	0.103692	0.13375	0.11398	0.0500303	1	0.604923	0.395077	0.141574	0.465613	0.295229	0.0975836	0.381597	0.618403	0.214907	0.542565	0.0344306	0.0522134	0.108589	0.0472947	0.160728	0.105572	0.0942002	0.226497	0.277672
Pro3	0.113527	0.291191	0.404349	0.190933	0.621622	0.378378	0.673384	0.326616	0.303371	0.696629	0.555149	0.444851	0.147949	0.224121	0.432129	0.195801	0.648182	0.351818	0.269033	0.458512	0.272455	0.375705	0.624295	0.278926	0.298554	0.114153	0.11751	0.134556	0.0563017	1	0.62069	0.37931	0.124664	0.442271	0.291523	0.141542	0.275549	0.724451	0.15011	0.32156	0.049301	0.142752	0.242826	0.0934511	0.108553	0.060819	0.110976	0.248849	0.288345
Pro4	0.0825581	0.290698	0.422093	0.204651	0.633333	0.366667	0.649272	0.350728	0.292008	0.707992	0.602637	0.397363	0.0897616	0.230014	0.461431	0.218794	0.696145	0.303855	0.29088	0.43605	0.273071	0.425866	0.574134	0.2784	0.32	0.0869333	0.122667	0.119467	0.0725333	1	0.61213	0.38787	0.0883978	0.453039	0.316298	0.142265	0.324921	0.675079	0.214106	0.481108	0.034005	0.0629723	0.139798	0.0680101	0.158288	0.110926	0.0868301	0.187786	0.303698
Gln1	0.153431	0.30524	0.32523	0.216099	0.53178	0.46822	0.626799	0.373201	0.326452	0.673548	0.637819	0.362181	0.118499	0.290323	0.339039	0.25214	0.660221	0.339779	0.326454	0.420263	0.253283	0.37614	0.62386	0.262689	0.254518	0.130725	0.153751	0.135677	0.0626393	1	0.634653	0.365347	0.165394	0.372774	0.303435	0.158397	0.419326	0.580674	0.204533	0.359773	0.0696884	0.0929178	0.186402	0.0866856	0.164047	0.122531	0.119307	0.236598	0.220476
Gln2	0.121059	0.285498	0.380076	0.213367	0.691398	0.308602	0.68486	0.31514	0.298097	0.701903	0.597606	0.402394	0.122228	0.209812	0.465078	0.202882	0.661132	0.338868	0.314132	0.444508	0.241359	0.447415	0.552585	0.284005	0.283389	0.131952	0.147367	0.106425	0.0468615	1	0.613309	0.386691	0.161588	0.41028	0.317021	0.111111	0.368056	0.631944	0.227262	0.488957	0.0420328	0.0743291	0.121586	0.0458323	0.215459	0.124155	0.0933977	0.194847	0.245733
Arg1	0.121287	0.306312	0.363243	0.209158	0.533784	0.466216	0.62883	0.37117	0.308635	0.691365	0.648705	0.351295	0.100917	0.264016	0.388379	0.246687	0.678516	0.321484	0.37925	0.415592	0.205158	0.365208	0.634792	0.221616	0.257075	0.124105	0.178998	0.147971	0.0702353	1	0.577778	0.422222	0.138275	0.396294	0.292944	0.172488	0.341103	0.658897	0.201183	0.443195	0.0656805	0.0869822	0.13787	0.0650888	0.143361	0.112925	0.12307	0.246581	0.243494
Arg2	0.104361	0.29595	0.375389	0.224299	0.652299	0.347701	0.667816	0.332184	0.290882	0.709118	0.648392	0.351608	0.0923507	0.224192	0.487873	0.195585	0.628614	0.371386	0.315136	0.440956	0.243908	0.450556	0.549444	0.272793	0.310464	0.114832	0.155414	0.101365	0.0451319	1	0.581206	0.418794	0.124659	0.420382	0.321656	0.133303	0.318486	0.681514	0.231063	0.566869	0.0316925	0.0418071	0.0910317	0.0375365	0.193466	0.133045	0.0995867	0.227317	0.226137
Arg3	0.150235	0.2723	0.309859	0.267606	0.5	0.5	0.632411	0.367589	0.328125	0.671875	0.655882	0.344118	0.115854	0.347561	0.304878	0.231707	0.57037	0.42963	0.342193	0.428571	0.229236	0.372709	0.627291	0.238223	0.23284	0.146703	0.149394	0.158816	0.0740242	1	0.68144	0.31856	0.140741	0.296296	0.322222	0.240741	0.466165	0.533835	0.273333	0.32	0.11	0.0766667	0.126667	0.0933333	0.138169	0.0725389	0.164076	0.224525	0.246978
Arg4	0.103286	0.401408	0.302817	0.192488	0.486034	0.513966	0.615108	0.384892	0.332186	0.667814	0.634956	0.365044	0.119289	0.352792	0.28934	0.238579	0.748988	0.251012	0.377907	0.388081	0.234012	0.360809	0.639191	0.227092	0.286853	0.101594	0.202191	0.129482	0.0527888	1	0.61976	0.38024	0.0677419	0.409677	0.358065	0.164516	0.397906	0.602094	0.249097	0.48556	0.0469314	0.0541516	0.101083	0.0631769	0.214724	0.119018	0.106748	0.21227	0.238037
Arg5	0.109142	0.281716	0.359142	0.25	0.642317	0.357683	0.646801	0.353199	0.273577	0.726423	0.542265	0.457735	0.112	0.180364	0.505455	0.202182	0.667939	0.332061	0.237672	0.49232	0.270008	0.403694	0.596306	0.301319	0.290765	0.0828496	0.131926	0.127177	0.0659631	1	0.63191	0.36809	0.130872	0.38255	0.303691	0.182886	0.305152	0.694848	0.139489	0.294695	0.0481336	0.086444	0.325147	0.10609	0.134282	0.0680693	0.0946782	0.227104	0.278465
Arg6	0.0825083	0.39604	0.343234	0.178218	0.53125	0.46875	0.704433	0.295567	0.425791	0.574209	0.554098	0.445902	0.147727	0.247159	0.346591	0.258523	0.633094	0.366906	0.355513	0.380228	0.264259	0.411303	0.588697	0.212205	0.284327	0.140083	0.131761	0.144244	0.0873786	1	0.59375	0.40625	0.130031	0.380805	0.28483	0.204334	0.332432	0.667568	0.179389	0.322519	0.0839695	0.0706107	0.230916	0.112595	0.184028	0.173611	0.087963	0.181713	0.247685
Ser1	0.125249	0.29556	0.35951	0.219682	0.611916	0.388084	0.658438	0.341562	0.290054	0.709946	0.571207	0.428793	0.1341	0.245211	0.427726	0.192964	0.653795	0.346205	0.333211	0.441954	0.224835	0.333098	0.666902	0.316106	0.327317	0.0864096	0.0907848	0.12688	0.0525021	1	0.618761	0.381239	0.126582	0.352848	0.343354	0.177215	0.241796	0.758204	0.231218	0.429404	0.0472798	0.0796632	0.130829	0.0816062	0.179749	0.131733	0.0885177	0.22881	0.237578
Ser2	0.0848329	0.271851	0.372751	0.270566	0.604972	0.395028	0.658646	0.341354	0.3208	0.6792	0.606272	0.393728	0.13217	0.236908	0.402743	0.22818	0.644628	0.355372	0.331429	0.430952	0.237619	0.371085	0.628915	0.271777	0.287208	0.101543	0.12444	0.150324	0.0647088	1	0.588017	0.411983	0.106992	0.366525	0.333686	0.192797	0.294291	0.705709	0.244026	0.452571	0.0441709	0.0738595	0.106445	0.0789283	0.208616	0.160119	0.0845299	0.176917	0.243295
Ser3	0.162562	0.376355	0.285714	0.175369	0.596721	0.403279	0.686758	0.313242	0.34415	0.65585	0.617331	0.382669	0.140625	0.264423	0.360577	0.234375	0.61	0.39	0.360131	0.401961	0.237908	0.412656	0.587344	0.252051	0.26321	0.137184	0.168362	0.1234	0.0557926	1	0.612304	0.387696	0.141605	0.38031	0.289278	0.188806	0.351227	0.648773	0.241167	0.487711	0.0391705	0.0645161	0.0960061	0.0714286	0.138015	0.114839	0.133518	0.225873	0.217572
Ser4	0.13765	0.360217	0.348197	0.153936	0.588933	0.411067	0.672089	0.327911	0.294321	0.705679	0.633249	0.366751	0.130554	0.290208	0.379866	0.199371	0.676819	0.323181	0.342488	0.431987	0.225525	0.404438	0.595562	0.260723	0.305299	0.114045	0.145669	0.126829	0.0474348	1	0.619149	0.380851	0.111396	0.395506	0.338363	0.154735	0.35753	0.64247	0.229581	0.51561	0.0346894	0.0883002	0.0845159	0.0473037	0.142141	0.104552	0.114298	0.251427	0.239454
Ser5	0.113612	0.293056	0.377787	0.215545	0.632844	0.367156	0.680077	0.319923	0.282008	0.717992	0.578467	0.421533	0.11813	0.218485	0.481269	0.182116	0.660636	0.339364	0.256709	0.471139	0.272152	0.39247	0.60753	0.311348	0.298375	0.0919022	0.120716	0.121535	0.0561245	1	0.620362	0.379638	0.115607	0.434314	0.281661	0.168418	0.259142	0.740858	0.191261	0.362591	0.0402453	0.101571	0.203143	0.101188	0.108375	0.0691361	0.10222	0.235436	0.311057
Ser6	0.0998269	0.290248	0.385459	0.224466	0.606635	0.393365	0.671333	0.328667	0.336323	0.663677	0.60309	0.39691	0.105521	0.215951	0.49816	0.180368	0.60199	0.39801	0.254816	0.452944	0.29224	0.428339	0.571661	0.281461	0.291573	0.104494	0.139045	0.129213	0.0542135	1	0.583696	0.416304	0.0977675	0.395689	0.324865	0.181678	0.286658	0.713342	0.206985	0.48793	0.0282486	0.0739599	0.146893	0.0559836	0.176196	0.12799	0.0980942	0.186659	0.256726
Thr1	0.164464	0.359765	0.297357	0.178414	0.53871	0.46129	0.651301	0.348699	0.329337	0.670663	0.626415	0.373585	0.159314	0.268791	0.346405	0.22549	0.650394	0.349606	0.394895	0.380631	0.224474	0.391116	0.608884	0.242209	0.237081	0.154635	0.164497	0.141617	0.0599606	1	0.617925	0.382075	0.159136	0.329404	0.332678	0.178782	0.343534	0.656466	0.249766	0.476146	0.0439663	0.0888681	0.0926099	0.0486436	0.158821	0.123633	0.106039	0.252496	0.216833
Thr2	0.138302	0.370118	0.298818	0.192762	0.595537	0.404463	0.670833	0.329167	0.302693	0.697307	0.669218	0.330782	0.133137	0.269952	0.404928	0.191982	0.667777	0.332223	0.339093	0.459118	0.20179	0.439245	0.560755	0.24563	0.311071	0.110937	0.148364	0.129314	0.054684	1	0.60813	0.39187	0.11144	0.401052	0.343524	0.143984	0.347547	0.652453	0.231809	0.542273	0.03465	0.0547471	0.0945946	0.0419265	0.179723	0.111319	0.0912669	0.225825	0.247189
Thr3	0.102874	0.299726	0.369754	0.227646	0.651563	0.348438	0.6749	0.3251	0.270948	0.729052	0.564417	0.435583	0.125	0.19647	0.513021	0.165509	0.648423	0.351577	0.263336	0.463449	0.273215	0.415742	0.584258	0.341616	0.334604	0.0740854	0.108994	0.0963415	0.0443598	1	0.637961	0.362039	0.119558	0.461014	0.280377	0.139051	0.274129	0.725871	0.187253	0.478849	0.0490694	0.0688099	0.15172	0.0642978	0.137234	0.0725066	0.0888439	0.237125	0.297806
Thr4	0.103009	0.280979	0.383988	0.232024	0.633333	0.366667	0.666463	0.333537	0.309963	0.690037	0.550317	0.449683	0.098351	0.187279	0.547703	0.166667	0.598437	0.401562	0.261085	0.451473	0.287442	0.44584	0.55416	0.270617	0.301455	0.108455	0.112613	0.154539	0.0523216	1	0.547387	0.452613	0.107119	0.463051	0.268475	0.161356	0.277431	0.722569	0.215822	0.542679	0.0291464	0.0388619	0.128383	0.0451076	0.171372	0.127174	0.0815512	0.2073	0.268321
Val1	0.117836	0.338377	0.301696	0.242091	0.561881	0.438119	0.638249	0.361751	0.319613	0.680387	0.640183	0.359817	0.180767	0.256847	0.357882	0.204504	0.642738	0.357262	0.339839	0.423651	0.23651	0.414815	0.585185	0.246037	0.202963	0.144383	0.169538	0.161268	0.0758098	1	0.562286	0.437714	0.143131	0.373802	0.283706	0.199361	0.345306	0.654694	0.22023	0.465567	0.0681492	0.0609756	0.11693	0.0681492	0.167734	0.135723	0.115664	0.199744	0.224925
Val2	0.15118	0.369663	0.298845	0.180311	0.558468	0.441532	0.676007	0.323993	0.344077	0.655923	0.640563	0.359437	0.156827	0.280443	0.355474	0.207257	0.693136	0.306864	0.368579	0.41197	0.219451	0.381695	0.618305	0.262073	0.232921	0.145171	0.142815	0.148704	0.0683157	1	0.618299	0.381701	0.15163	0.407652	0.285782	0.154936	0.363973	0.636027	0.203125	0.413021	0.0510417	0.119271	0.152604	0.0609375	0.136484	0.105761	0.10901	0.227179	0.238996
Val3	0.0979981	0.264898	0.396415	0.240689	0.616556	0.383444	0.655163	0.344837	0.275664	0.724336	0.50526	0.49474	0.105691	0.25177	0.482035	0.160504	0.643052	0.356948	0.232802	0.495264	0.271934	0.406811	0.593189	0.301173	0.283212	0.0826777	0.105685	0.160902	0.06635	1	0.596115	0.403885	0.100608	0.414317	0.335544	0.14953	0.264744	0.735256	0.152869	0.413491	0.0402979	0.064827	0.245291	0.0832238	0.108216	0.0751279	0.0901535	0.219789	0.317136
Val4	0.0778986	0.316425	0.382246	0.22343	0.641921	0.358079	0.601791	0.398209	0.272901	0.727099	0.568521	0.431479	0.113161	0.212177	0.504305	0.170357	0.628238	0.371762	0.202131	0.500859	0.297009	0.470184	0.529816	0.302063	0.235862	0.100133	0.115103	0.175649	0.071191	1	0.568449	0.431551	0.074928	0.457493	0.283862	0.183718	0.280702	0.719298	0.220718	0.505078	0.0264049	0.0365606	0.146242	0.0649966	0.201406	0.127592	0.0748682	0.161687	0.256239
Trp	0.129321	0.291293	0.362356	0.217029	0.627841	0.372159	0.609969	0.390031	0.324225	0.675775	0.60101	0.39899	0.160691	0.187915	0.447543	0.203851	0.596726	0.403274	0.318465	0.455394	0.226141	0.387895	0.612105	0.244534	0.268079	0.135553	0.153044	0.126808	0.0719812	1	0.602837	0.397163	0.113006	0.413646	0.278252	0.195096	0.285463	0.714537	0.248031	0.56168	0.0275591	0.0597113	0.0715223	0.0314961	0.131872	0.0954681	0.109955	0.248514	0.266716
Tyr1	0.123479	0.292883	0.365268	0.21837	0.630952	0.369048	0.631607	0.368393	0.294819	0.705181	0.571382	0.428618	0.131707	0.230416	0.460258	0.177618	0.654893	0.345107	0.246668	0.474028	0.279304	0.383943	0.616057	0.317187	0.279606	0.103224	0.117254	0.126274	0.0564557	1	0.609128	0.390872	0.138422	0.416362	0.314463	0.130752	0.271628	0.728372	0.212588	0.403609	0.0475352	0.0814261	0.18662	0.0682218	0.117253	0.0766332	0.109506	0.216709	0.302973
Tyr2	0.0998327	0.252649	0.406581	0.240937	0.68099	0.31901	0.638066	0.361934	0.300369	0.699631	0.567944	0.432056	0.120577	0.202514	0.497672	0.179236	0.597633	0.402367	0.241343	0.429017	0.32964	0.446449	0.553551	0.31452	0.23819	0.127051	0.13824	0.117106	0.0648931	1	0.571081	0.428919	0.0979752	0.491182	0.272371	0.138472	0.303772	0.696228	0.230435	0.433333	0.0400966	0.0497585	0.177778	0.068599	0.162798	0.104311	0.0868254	0.200181	0.279168
[truncated: 15 more columns]

## Sheet: HighTranscription
	Ala1	Ala2	Ala3	Ala4	Cys1	Cys2	Asp1	Asp2	Glu1	Glu2	Phe1	Phe2	Gly1	Gly2	Gly3	Gly4	His1	His2	Ile1	Ile2	Ile3	Lys1	Lys2	Leu1	Leu2	Leu3	Leu4	Leu5	Leu6	Met	Asn1	Asn2	Pro1	Pro2	Pro3	Pro4	Gln1	Gln2	Arg1	Arg2	Arg3	Arg4	Arg5	Arg6	Ser1	Ser2	Ser3	Ser4	Ser5
Ala1	0.25	0.25	0.25	0.25	0.5	0.5	0.5	0.5	0.5	0.5	1	0	0.25	0.25	0.25	0.25	1	0	0	1	0	0.333333	0.666667	0	0	0.5	0	0.5	0	1	1	0	1	0	0	0	0	1	0.166667	0.166667	0.166667	0.166667	0.166667	0.166667	0.166667	0.166667	0.166667	0.166667	0.166667
Ala2	0.25	0.25	0.25	0.25	1	0	0.5	0.5	0.666667	0.333333	0.5	0.5	0.25	0.25	0.25	0.25	0.5	0.5	0.333333	0.333333	0.333333	0.5	0.5	0.166667	0.166667	0.166667	0.166667	0.166667	0.166667	1	0.5	0.5	0	1	0	0	0	1	0.4	0.6	0	0	0	0	0.333333	0.666667	0	0	0
Ala3	0	0.0263158	0.710526	0.263158	1	0	0.5	0.5	0	1	0	1	0	0.0416667	0.875	0.0833333	0	1	0	0.4	0.6	0.958333	0.0416667	0.685714	0.0285714	0.171429	0.0571429	0.0571429	0	1	0.111111	0.888889	0	0.9	0	0.1	0	1	0	0.75	0	0	0.25	0	0	0	0.0434783	0	0.652174
Ala4	0	0	0.9375	0.0625	1	0	1	0	0	1	0	1	0	0	0.8	0.2	1	0	0	0.875	0.125	0.833333	0.166667	1	0	0	0	0	0	1	0.545455	0.454545	0	0.9	0.1	0	0.222222	0.777778	0	1	0	0	0	0	0	0	0	0	0.5
Cys1	0	0	0.5	0.5	0.653846	0.346154	1	0	0.5	0.5	1	0	0.214286	0.428571	0.357143	0	0	1	0.4	0	0.6	0.222222	0.777778	0.178571	0.0178571	0.339286	0.214286	0.196429	0.0535714	1	0	1	0.419355	0.419355	0.0967742	0.0645161	0.5	0.5	0	0.666667	0	0	0.333333	0	0	0.0714286	0.0714286	0.285714	0.428571
Cys2	0	0	1	0	0	1	0.5	0.5	0.5	0.5	0.5	0.5	0	0	1	0	0.642857	0.357143	0	0	1	0.4	0.6	0	0	0	0	1	0	1	0.666667	0.333333	0	0.5	0	0.5	0.589744	0.410256	0.166667	0.166667	0.166667	0.166667	0.166667	0.166667	0	0	0.5	0	0.5
Asp1	0	0.0625	0.8125	0.125	0.6	0.4	0.125	0.875	0	1	0.0909091	0.909091	0.133333	0.0666667	0.733333	0.0666667	1	0	0.142857	0.285714	0.571429	0.333333	0.666667	0.16129	0.129032	0.193548	0.193548	0.258065	0.0645161	1	0.5	0.5	0.25	0.625	0.125	0	1	0	0	0	0	0	1	0	0	0	0.235294	0.352941	0.147059
Asp2	0	0	0.846154	0.153846	1	0	0	1	0	1	0.166667	0.833333	0	0	1	0	0.615385	0.384615	0	0.571429	0.428571	0.724138	0.275862	0.916667	0.0416667	0	0	0.0416667	0	1	0.388889	0.611111	0	0.888889	0.111111	0	0.52381	0.47619	0	1	0	0	0	0	0	0	0	0	0.545455
Glu1	0	0	0.5	0.5	0	1	0	1	0.5	0.5	0.5	0.5	0	0	1	0	0.5	0.5	0	1	0	0.545455	0.454545	0.197368	0.144737	0.236842	0.171053	0.118421	0.131579	1	0.666667	0.333333	0.333333	0.444444	0.111111	0.111111	0	1	0.166667	0.166667	0.166667	0.166667	0.166667	0.166667	0	0	0.285714	0.428571	0.214286
Glu2	0	0.111111	0.444444	0.444444	0.5	0.5	0.564103	0.435897	0.228571	0.771429	0.5	0.5	0	0	0.944444	0.0555556	0	1	0	0.454545	0.545455	0.6875	0.3125	0.412698	0.0952381	0.15873	0.15873	0.126984	0.047619	1	0.375	0.625	0.190476	0.571429	0.238095	0	0	1	0.333333	0.651515	0	0	0.0151515	0	0.275362	0.188406	0.0434783	0.15942	0.231884
Phe1	0.25	0.25	0.5	0	0.615385	0.384615	0.5	0.5	0	1	0.5	0.5	0	0.5	0	0.5	1	0	0	0.5	0.5	0	1	0.162162	0	0.162162	0.162162	0.27027	0.243243	1	0.5	0.5	0.391304	0.217391	0.173913	0.217391	0.6	0.4	0	1	0	0	0	0	0	0	0.346154	0.230769	0.153846
Phe2	0	0	0.666667	0.333333	0.5	0.5	0.555556	0.444444	0	1	0.333333	0.666667	0	0	1	0	0.692308	0.307692	0	0.555556	0.444444	0.6	0.4	0.571429	0.0714286	0	0.0714286	0.0714286	0.214286	1	0.5625	0.4375	0	1	0	0	0.355556	0.644444	0	0.888889	0.111111	0	0	0	0.0909091	0.0909091	0	0.181818	0.545455
Gly1	0	1	0	0	1	0	0.5	0.5	0.5	0.5	0.5	0.5	0.25	0.25	0.25	0.25	0.5	0.5	0	0	1	0.2	0.8	0.0526316	0.105263	0.578947	0.105263	0.105263	0.0526316	1	1	0	0.75	0.25	0	0	0.5	0.5	0	1	0	0	0	0	0.25	0	0.25	0.25	0.25
Gly2	0.25	0.25	0.25	0.25	0.5	0.5	1	0	0	1	0.5	0.5	0.25	0.25	0.25	0.25	1	0	0	0	1	0.5	0.5	0.25	0.0833333	0.416667	0.0833333	0.0833333	0.0833333	1	1	0	0.5	0.5	0	0	0.5	0.5	0.2	0.6	0.2	0	0	0	0.285714	0.285714	0	0.142857	0.142857
Gly3	0	0	0.608696	0.391304	0	1	0.181818	0.818182	0	1	0.1	0.9	0	0	0.941176	0.0588235	0.6	0.4	0	0.407407	0.592593	0.84375	0.15625	0.545455	0.0909091	0.0909091	0.0909091	0.136364	0.0454545	1	0	1	0	0.916667	0.0833333	0	0	1	0	0.928571	0	0	0.0714286	0	0.04	0.04	0.16	0	0.52
Gly4	0	0	1	0	0.5	0.5	0.5	0.5	0.5	0.5	0.5	0.5	0.25	0.25	0.25	0.25	1	0	0	0	1	0.5	0.5	0.666667	0	0	0	0.333333	0	1	1	0	0	0	1	0	0.2	0.8	0	0.5	0	0	0	0.5	0.166667	0.166667	0.166667	0.166667	0.166667
His1	0	0	1	0	0.583333	0.416667	0.5	0.5	0.5	0.5	0	1	0.166667	0	0.666667	0.166667	0.4	0.6	0	0	1	0	1	0.181818	0.030303	0.333333	0.181818	0.242424	0.030303	1	0	1	0.176471	0.411765	0.294118	0.117647	0.5	0.5	0	0	0	0	1	0	0	0	0.461538	0.307692	0.230769
His2	0	0	0.666667	0.333333	0.5	0.5	0.666667	0.333333	0	1	0.5	0.5	0	0	1	0	0.333333	0.666667	0	0.75	0.25	0.941176	0.0588235	0.2	0	0.4	0.2	0	0.2	1	0.333333	0.666667	0	1	0	0	0.222222	0.777778	0	0.714286	0	0	0.285714	0	0	0	0	0	0.6
Ile1	0.25	0.25	0.25	0.25	1	0	0.666667	0.333333	0	1	0.333333	0.666667	0.25	0.25	0.25	0.25	1	0	0.333333	0.333333	0.333333	1	0	0.625	0	0.25	0	0.125	0	1	1	0	0.25	0.25	0.25	0.25	0.5	0.5	0.571429	0.428571	0	0	0	0	0	0.0833333	0.166667	0.5	0.166667
Ile2	0	0.0454545	0.681818	0.272727	0.666667	0.333333	0.173913	0.826087	0	1	0.25	0.75	0.166667	0	0.833333	0	0	1	0.5	0.5	0	0.25	0.75	0.272727	0.0909091	0.0454545	0.181818	0.227273	0.181818	1	0.2	0.8	0.142857	0.714286	0	0.142857	0.333333	0.666667	0	0.5	0	0	0.5	0	0	0	0.3	0.35	0.2
Ile3	0	0	0.333333	0.666667	1	0	0.333333	0.666667	0.2	0.8	0.25	0.75	0	0	1	0	0.571429	0.428571	0.1	0.2	0.7	0.888889	0.111111	0.5	0.0833333	0	0.333333	0.0833333	0	1	0.214286	0.785714	0.25	0.75	0	0	0.277778	0.722222	0	0.933333	0	0	0.0666667	0	0	0.0714286	0	0	0.785714
Lys1	0.0487805	0	0.707317	0.243902	1	0	0.411765	0.588235	0.04	0.96	0.485714	0.514286	0	0	0.964286	0.0357143	0.214286	0.785714	0.0810811	0.459459	0.459459	0.666667	0.333333	0.311475	0.10929	0.185792	0.185792	0.131148	0.0765027	1	0.456522	0.543478	0.292683	0.536585	0.097561	0.0731707	0.0666667	0.933333	0.0344828	0.793103	0	0	0.172414	0	0.0416667	0.0138889	0.180556	0.194444	0.361111
Lys2	0	0	0.428571	0.571429	0.793103	0.206897	0.69697	0.30303	0.418605	0.581395	0.5	0.5	0	0	1	0	0	1	0.375	0.5	0.125	0.636364	0.363636	0.28	0.133333	0.253333	0.0533333	0.226667	0.0533333	1	1	0	0.369565	0.326087	0.23913	0.0652174	0.25	0.75	0.522727	0.465909	0	0.0113636	0	0	0.197917	0.15625	0.15625	0.166667	0.208333
Leu1	0	0	0.772727	0.227273	1	0	0.25	0.75	0	1	0.571429	0.428571	0	0	1	0	0.333333	0.666667	0.136364	0.545455	0.318182	0.683673	0.316327	0.331325	0.0903614	0.26506	0.120482	0.114458	0.0783133	1	0.230769	0.769231	0.208333	0.604167	0.125	0.0625	0.111111	0.888889	0.105263	0.842105	0	0	0.0526316	0	0.011236	0.011236	0.247191	0.213483	0.292135
Leu2	0.25	0	0.75	0	0.615385	0.384615	0.666667	0.333333	0.46875	0.53125	0.6	0.4	0	0	1	0	0.5	0.5	0	0.5	0.5	0.888889	0.111111	0.305556	0	0.444444	0.138889	0.0555556	0.0555556	1	0.714286	0.285714	0.25	0.40625	0.15625	0.1875	0.333333	0.666667	0.534884	0.418605	0	0.0465116	0	0	0.133333	0.0666667	0.155556	0.266667	0.288889
Leu3	0.333333	0	0.333333	0.333333	0.5	0.5	0	1	0	1	0.4	0.6	0	1	0	0	1	0	0.5	0.5	0	0.54023	0.45977	0.119469	0.0752212	0.29646	0.207965	0.212389	0.0884956	1	0.607143	0.392857	0.322034	0.423729	0.152542	0.101695	0.5	0.5	0.166667	0.166667	0.166667	0.166667	0.166667	0.166667	0	0	0.287671	0.383562	0.246575
Leu4	0	0	1	0	0.8	0.2	0.652174	0.347826	0.405405	0.594595	0.4	0.6	0.25	0.25	0.25	0.25	1	0	0	0.2	0.8	0.6	0.4	0.26506	0.120482	0.301205	0.060241	0.13253	0.120482	1	0.625	0.375	0.447368	0.421053	0.105263	0.0263158	0	1	0.425	0.575	0	0	0	0	0.278481	0.0759494	0.151899	0.21519	0.151899
Leu5	1	0	0	0	0.666667	0.333333	0.5	0.5	0	1	0.5	0.5	0.45	0.25	0.15	0.15	1	0	0.5	0.5	0	0	1	0.0721649	0	0.391753	0.216495	0.185567	0.134021	1	0.5	0.5	0.285714	0.5	0.0714286	0.142857	0.5	0.5	0	1	0	0	0	0	0	0	0.219178	0.424658	0.178082
Leu6	0.25	0.25	0.25	0.25	0.5	0.5	1	0	0.5	0.5	0.5	0.5	0.25	0.25	0.25	0.25	0.821429	0.178571	0.166667	0.5	0.333333	0.422222	0.577778	0	0	0.25	0.25	0.5	0	1	0.619048	0.380952	0.25	0.25	0.25	0.25	0.454545	0.545455	0	1	0	0	0	0	0	0	0	0	1
Met	0	0	0.555556	0.444444	1	0	0.666667	0.333333	0	1	0.444444	0.555556	0	0.1	0.9	0	1	0	0	0.555556	0.444444	0.702703	0.297297	0.257143	0.0714286	0.214286	0.114286	0.242857	0.1	1	0.642857	0.357143	0.2	0.65	0.1	0.05	0.5	0.5	0.1	0.6	0	0	0.3	0	0.0232558	0	0.209302	0.139535	0.44186
Asn1	0	0	0.333333	0.666667	0.72	0.28	0.5	0.5	0	1	1	0	0.142857	0.285714	0.571429	0	0.75	0.25	0	0.5	0.5	0	1	0.14	0	0.28	0.22	0.26	0.1	1	1	0	0.292683	0.439024	0.170732	0.097561	1	0	0	1	0	0	0	0	0	0	0.25	0.361111	0.138889
Asn2	0	0	0.857143	0.142857	0.833333	0.166667	0.6	0.4	0	1	0.272727	0.727273	0.0909091	0	0.909091	0	0.7	0.3	0.105263	0.578947	0.315789	0.645833	0.354167	0.545455	0.0909091	0.181818	0.136364	0.0454545	0	1	0.413793	0.586207	0.125	0.625	0.25	0	0.333333	0.666667	0.181818	0.636364	0	0.0909091	0.0909091	0	0.111111	0.111111	0	0	0.333333
Pro1	0	0	0.5	0.5	0.5	0.5	0.5	0.5	0.5	0.5	0.727273	0.272727	0.25	0.25	0.25	0.25	1	0	0	1	0	0.482759	0.517241	0.177215	0.139241	0.367089	0.164557	0.0759494	0.0759494	1	0.666667	0.333333	0.210526	0.421053	0.210526	0.157895	1	0	0	1	0	0	0	0	0	0	0.432432	0.378378	0.135135
Pro2	0.0666667	0	0.933333	0	0.666667	0.333333	0.666667	0.333333	0.388889	0.611111	0.4	0.6	0	0	1	0	0.333333	0.666667	0	0.2	0.8	0.923077	0.0769231	0.338235	0.102941	0.323529	0.0882353	0.102941	0.0441176	1	0.526316	0.473684	0.309524	0.47619	0.142857	0.0714286	0	1	0.422414	0.568966	0	0.00862069	0	0	0.264368	0.114943	0.091954	0.252874	0.183908
Pro3	1	0	0	0	0.583333	0.416667	0.5	0.5	0.5	0.5	0	1	0.142857	0.428571	0.142857	0.285714	0.5	0.5	0.333333	0.333333	0.333333	0	1	0.075	0.05	0.325	0.1	0.35	0.1	1	0.5	0.5	0.214286	0.607143	0.107143	0.0714286	0.2	0.8	0.166667	0.166667	0.166667	0.166667	0.166667	0.166667	0	0	0.25	0.5	0.1875
Pro4	0.25	0.25	0.25	0.25	0	1	0.5	0.5	0.5	0.5	0.5	0.5	0.25	0.25	0.25	0.25	0.75	0.25	1	0	0	0.785714	0.214286	0	0	1	0	0	0	1	0.571429	0.428571	0	1	0	0	0.56	0.44	0.166667	0.166667	0.166667	0.166667	0.166667	0.166667	0.166667	0.166667	0.166667	0.166667	0.166667
Gln1	0	1	0	0	0.5	0.5	0.5	0.5	0	1	0.333333	0.666667	0.25	0.25	0.25	0.25	1	0	0.333333	0.333333	0.333333	0.607143	0.392857	0.186441	0.152542	0.271186	0.186441	0.135593	0.0677966	1	0.846154	0.153846	0.285714	0.5	0	0.214286	0	1	0.166667	0.166667	0.166667	0.166667	0.166667	0.166667	0	0	0.421053	0.315789	0.263158
Gln2	0	0	0.857143	0.142857	0.5	0.5	0.736842	0.263158	0.348837	0.651163	0	1	0	0	0.9375	0.0625	0	1	0	0.142857	0.857143	0.785714	0.214286	0.435897	0.205128	0.153846	0.0769231	0.0512821	0.0769231	1	0.333333	0.666667	0.125	0.6875	0.125	0.0625	0	1	0.259259	0.648148	0.037037	0	0.037037	0.0185185	0.264706	0.117647	0	0.264706	0.117647
Arg1	0	0	0.333333	0.666667	1	0	1	0	0.5	0.5	0.888889	0.111111	0.25	0.25	0.25	0.25	0	1	0.555556	0.333333	0.111111	0.5	0.5	0.152778	0.152778	0.277778	0.125	0.256944	0.0347222	1	0.619048	0.380952	0.375	0.5	0.0833333	0.0416667	0	1	1	0	0	0	0	0	0.0232558	0	0.186047	0.418605	0.302326
Arg2	0	0.210526	0.578947	0.210526	1	0	0.558824	0.441176	0.32	0.68	0.384615	0.615385	0	0.0588235	0.941176	0	0.2	0.8	0.0714286	0.214286	0.714286	0.868421	0.131579	0.35	0.175	0.125	0.0875	0.2125	0.05	1	0.533333	0.466667	0.214286	0.535714	0.214286	0.0357143	0	1	0.471545	0.512195	0	0	0.0162602	0	0.328571	0.142857	0.142857	0.171429	0.157143
Arg3	0.25	0.25	0.25	0.25	0	1	0.5	0.5	0.5	0.5	0	1	0	0	1	0	0.5	0.5	1	0	0	1	0	0	1	0	0	0	0	1	0.5	0.5	0.25	0.25	0.25	0.25	0.5	0.5	0.166667	0.166667	0.166667	0.166667	0.166667	0.166667	0	0	0	0	0
Arg4	0.25	0.25	0.25	0.25	0.5	0.5	0.5	0.5	0.5	0.5	0.5	0.5	0	1	0	0	1	0	0.333333	0.333333	0.333333	0.5	0.5	0.166667	0.166667	0.166667	0.166667	0.166667	0.166667	1	0.5	0.5	0.25	0.25	0.25	0.25	1	0	0	1	0	0	0	0	0	0	0	1	0
Arg5	0.142857	0	0.714286	0.142857	0.5	0.5	0.8	0.2	0.5	0.5	0	1	0	0	1	0	0.5	0.5	0	0.75	0.25	0	1	1	0	0	0	0	0	1	0.5	0.5	0.25	0.25	0.25	0.25	0.5	0.5	0.166667	0.166667	0.166667	0.166667	0.166667	0.166667	0	0	0	0	0.666667
Arg6	0	0	0	1	0.5	0.5	0.5	0.5	0.5	0.5	0.5	0.5	0.25	0.25	0.25	0.25	0.5	0.5	0.333333	0.333333	0.333333	0.5	0.5	0.166667	0.166667	0.166667	0.166667	0.166667	0.166667	1	0.5	0.5	0.25	0.25	0.25	0.25	0.5	0.5	0	0	1	0	0	0	0.166667	0.166667	0.166667	0.166667	0.166667
Ser1	0	0	0.5	0.5	0.818182	0.181818	0.5	0.5	0	1	1	0	0.533333	0.2	0.133333	0.133333	1	0	0	0.5	0.5	0	1	0.0555556	0.0277778	0.222222	0.25	0.333333	0.111111	1	0.5	0.5	0.294118	0.411765	0.176471	0.117647	0.5	0.5	0.166667	0.166667	0.166667	0.166667	0.166667	0.166667	0	0	0.5	0.125	0.25
Ser2	0.25	0.25	0.25	0.25	0	1	0	1	0	1	0.5	0.5	0.25	0.25	0.25	0.25	0.5	0.5	0	0	1	0.333333	0.666667	0.142857	0	0.285714	0	0.428571	0.142857	1	0.545455	0.454545	1	0	0	0	0.56	0.44	0	0.333333	0.333333	0.333333	0	0	0.166667	0.166667	0.166667	0.166667	0.166667
Ser3	0	0.25	0.5	0.25	0.5	0.5	0.5	0.5	0.5	0.5	0.384615	0.615385	0.25	0.25	0.25	0.25	0.5	0.5	0.230769	0.615385	0.153846	0.647059	0.352941	0.21519	0.189873	0.253165	0.126582	0.177215	0.0379747	1	0.714286	0.285714	0.307692	0.384615	0.230769	0.0769231	0.5	0.5	1	0	0	0	0	0	0	0	0.185185	0.444444	0.222222
Ser4	0.571429	0	0.285714	0.142857	0.75	0.25	0.583333	0.416667	0.442623	0.557377	1	0	0.333333	0.333333	0.333333	0	1	0	0	1	0	0.8	0.2	0.337838	0.0675676	0.27027	0.108108	0.121622	0.0945946	1	0.857143	0.142857	0.159091	0.568182	0.181818	0.0909091	0.5	0.5	0.55	0.45	0	0	0	0	0.260274	0.150685	0.123288	0.342466	0.123288
Ser5	0.0666667	0	0.6	0.333333	0.612903	0.387097	0.272727	0.727273	0	1	0.3	0.7	0.235294	0.235294	0.5	0.0294118	0.2	0.8	0	0.5	0.5	0.647059	0.352941	0.32	0.0133333	0.173333	0.24	0.16	0.0933333	1	0	1	0.157895	0.552632	0.184211	0.105263	0.125	0.875	0	0.6	0	0	0.4	0	0	0	0.195652	0.23913	0.413043
Ser6	0	0	0.8	0.2	0.5	0.5	0.5	0.5	0	1	0.5	0.5	0	0	0.833333	0.166667	0.352941	0.647059	0	0.25	0.75	0.47541	0.52459	0.833333	0	0	0	0.166667	0	1	0.352941	0.647059	0.25	0.25	0.25	0.25	0.6875	0.3125	0	0.75	0	0	0.25	0	0	0	0	0	0.6
Thr1	0	0	0.333333	0.666667	0.5	0.5	0.5	0.5	0	1	0.73913	0.26087	1	0	0	0	1	0	0.636364	0.272727	0.0909091	0.488372	0.511628	0.210526	0.166667	0.236842	0.175439	0.166667	0.0438596	1	0.689655	0.310345	0.4	0.52	0.04	0.04	0.5	0.5	0.166667	0.166667	0.166667	0.166667	0.166667	0.166667	0	0	0.205128	0.435897	0.282051
Thr2	0.333333	0.666667	0	0	0.857143	0.142857	0.733333	0.266667	0.54	0.46	0.777778	0.222222	0.25	0.25	0.25	0.25	1	0	0.4	0.4	0.2	0.5	0.5	0.229885	0.0689655	0.252874	0.091954	0.287356	0.0689655	1	0.846154	0.153846	0.172414	0.655172	0.0689655	0.103448	0	1	0.468354	0.518987	0	0	0.0126582	0	0.328947	0.131579	0.0789474	0.236842	0.171053
Thr3	0	0	0.909091	0.0909091	0.64	0.36	0.25	0.75	0.0769231	0.923077	0.181818	0.818182	0.375	0.21875	0.34375	0.0625	0	1	0.2	0.2	0.6	0.285714	0.714286	0.206897	0.12069	0.310345	0.0517241	0.275862	0.0344828	1	0.5	0.5	0.285714	0.514286	0.142857	0.0571429	0	1	0	0.8	0.2	0	0	0	0	0	0.204082	0.306122	0.326531
Thr4	0	0	0.428571	0.571429	0.5	0.5	0	1	0	1	0.2	0.8	0	0	1	0	0.777778	0.222222	0	0.307692	0.692308	0.538462	0.461538	0.5	0.0714286	0.214286	0	0.0714286	0.142857	1	0.25	0.75	0.2	0.8	0	0	0.4	0.6	0.2	0.7	0	0	0.1	0	0	0	0	0	0.6
Val1	0.333333	0	0	0.666667	0.5	0.5	0.5	0.5	0.5	0.5	0.8	0.2	0.25	0.25	0.25	0.25	0.5	0.5	0.7	0.2	0.1	0.586957	0.413043	0.202614	0.176471	0.215686	0.156863	0.150327	0.0980392	1	0.727273	0.272727	0.264706	0.558824	0.147059	0.0294118	0.5	0.5	0	0.5	0.5	0	0	0	0.016129	0	0.322581	0.306452	0.193548
Val2	0	0.5	0.5	0	0.5	0.5	0.777778	0.222222	0.322581	0.677419	0.571429	0.428571	0	0	0	1	0.5	0.5	0.333333	0.333333	0.333333	0.692308	0.307692	0.389831	0.118644	0.152542	0.101695	0.118644	0.118644	1	0.555556	0.444444	0.380952	0.47619	0.142857	0	0	1	0.487179	0.5	0	0	0	0.0128205	0.160494	0.222222	0.209877	0.234568	0.135802
Val3	0.0454545	0.0454545	0.590909	0.318182	0.666667	0.333333	0.235294	0.764706	0	1	0	1	0.230769	0.0769231	0.692308	0	0	1	0	0.153846	0.846154	0.608696	0.391304	0.229508	0.0491803	0.196721	0.213115	0.262295	0.0491803	1	0	1	0.181818	0.545455	0.204545	0.0681818	0	1	0	0.928571	0	0	0.0714286	0	0	0	0.25	0.173077	0.288462
Val4	0	0	0.666667	0.333333	1	0	0.583333	0.416667	0	1	0	1	0	0	1	0	0.4	0.6	0	0.6875	0.3125	0.644068	0.355932	0.666667	0.111111	0	0	0.0555556	0.166667	1	0.4	0.6	0	1	0	0	0.448276	0.551724	0	0.875	0.0625	0	0.0625	0	0	0.0714286	0	0	0.571429
Trp	0	0.25	0.75	0	1	0	0	1	0	1	0.55	0.45	0	0	0.666667	0.333333	1	0	0.307692	0.384615	0.307692	0.553571	0.446429	0.181034	0.12069	0.327586	0.198276	0.12069	0.0517241	1	0.478261	0.521739	0.357143	0.428571	0.107143	0.107143	0.4	0.6	0	1	0	0	0	0	0	0	0.230769	0.423077	0.307692
Tyr1	0.25	0.25	0.25	0.25	0.666667	0.333333	0	1	0	1	1	0	0.4	0.2	0	0.4	0.5	0.5	0.333333	0.333333	0.333333	0.333333	0.666667	0.2	0	0.5	0	0.2	0.1	1	0.5	0.5	0.142857	0.571429	0.285714	0	0	1	0.166667	0.166667	0.166667	0.166667	0.166667	0.166667	0	0	0.307692	0.384615	0.153846
Tyr2	0.0625	0	0.875	0.0625	0.5	0.5	0.375	0.625	0	1	0.5	0.5	0	0	1	0	1	0	0.2	0.4	0.4	0.85	0.15	0.6875	0.1875	0	0	0.0625	0.0625	1	0.333333	0.666667	0	1	0	0	0.25	0.75	0.166667	0.833333	0	0	0	0	0.142857	0	0	0	0.571429
[truncated: 12 more columns]

## Sheet: Stationary
	Ala1	Ala2	Ala3	Ala4	Cys1	Cys2	Asp1	Asp2	Glu1	Glu2	Phe1	Phe2	Gly1	Gly2	Gly3	Gly4	His1	His2	Ile1	Ile2	Ile3	Lys1	Lys2	Leu1	Leu2	Leu3	Leu4	Leu5	Leu6	Met	Asn1	Asn2	Pro1	Pro2	Pro3	Pro4	Gln1	Gln2	Arg1	Arg2	Arg3	Arg4	Arg5	Arg6	Ser1	Ser2	Ser3	Ser4	Ser5
Ala1	0.0555556	0.277778	0.444444	0.222222	0.5	0.5	0.416667	0.583333	0.25	0.75	0.333333	0.666667	0.176471	0.529412	0.0588235	0.235294	0.833333	0.166667	0	0.333333	0.666667	0.538462	0.461538	0.172414	0.275862	0.275862	0.137931	0.0344828	0.103448	1	0.636364	0.363636	0	0.727273	0.181818	0.0909091	0.272727	0.727273	0.6	0.2	0	0	0.2	0	0	0.307692	0.0769231	0.0769231	0.384615
Ala2	0.037037	0.37037	0.37037	0.222222	0.5	0.5	0.777778	0.222222	0.32	0.68	0.666667	0.333333	0.178571	0.321429	0.392857	0.107143	0.571429	0.428571	0.136364	0.5	0.363636	0.576923	0.423077	0.307692	0.307692	0.192308	0	0.115385	0.0769231	1	0.6	0.4	0.153846	0.384615	0.307692	0.153846	0.235294	0.764706	0.28	0.52	0	0.08	0.04	0.08	0.225	0.1	0.1	0.15	0.225
Ala3	0.166667	0.216667	0.4	0.216667	1	0	0.653846	0.346154	0.2	0.8	0.444444	0.555556	0.0285714	0.142857	0.657143	0.171429	0.615385	0.384615	0.179487	0.435897	0.384615	0.454545	0.545455	0.372093	0.27907	0.0697674	0.116279	0.116279	0.0465116	1	0.458333	0.541667	0	0.428571	0.380952	0.190476	0.388889	0.611111	0.277778	0.555556	0	0.0555556	0.111111	0	0.0810811	0	0.0810811	0.162162	0.378378
Ala4	0	0.181818	0.272727	0.545455	0.888889	0.111111	0.636364	0.363636	0.473684	0.526316	0.35	0.65	0.16129	0.0645161	0.548387	0.225806	0.5	0.5	0.111111	0.555556	0.333333	0.461538	0.538462	0.423077	0.192308	0.115385	0.115385	0.115385	0.0384615	1	0.5	0.5	0	0.166667	0.333333	0.5	0.166667	0.833333	0.2	0.4	0	0	0.3	0.1	0.12	0.24	0.04	0.08	0.28
Cys1	0.266667	0.0666667	0.4	0.266667	0	1	0.4	0.6	0.333333	0.666667	0.25	0.75	0.125	0.125	0.25	0.5	1	0	0.222222	0.222222	0.555556	0.5	0.5	0.4	0	0.133333	0.266667	0.133333	0.0666667	1	0.666667	0.333333	0	0.285714	0.571429	0.142857	0	1	0.666667	0	0.333333	0	0	0	0.0714286	0.0714286	0.0714286	0.142857	0.357143
Cys2	0.571429	0	0.428571	0	1	0	0.666667	0.333333	0	1	0.666667	0.333333	0.166667	0.333333	0.333333	0.166667	0	1	0.125	0.5	0.375	0.666667	0.333333	0.8	0.2	0	0	0	0	1	0.5	0.5	0	1	0	0	0.666667	0.333333	0	0.5	0	0	0	0.5	0	0	0.2	0.4	0.2
Asp1	0.0612245	0.346939	0.428571	0.163265	0.6	0.4	0.686275	0.313725	0.362069	0.637931	0.566667	0.433333	0.155172	0.103448	0.465517	0.275862	0.714286	0.285714	0.0454545	0.568182	0.386364	0.581395	0.418605	0.5	0.227273	0.0606061	0.0909091	0.0757576	0.0454545	1	0.657143	0.342857	0.205128	0.358974	0.25641	0.179487	0.26087	0.73913	0.304348	0.304348	0.0869565	0.0434783	0.217391	0.0434783	0.0862069	0.103448	0.224138	0.155172	0.258621
Asp2	0.225806	0.290323	0.290323	0.193548	0.25	0.75	0.571429	0.428571	0.333333	0.666667	0.411765	0.588235	0.16	0.2	0.44	0.2	0.833333	0.166667	0.08	0.56	0.36	0.7	0.3	0.416667	0.138889	0.0833333	0.0833333	0.222222	0.0555556	1	0.555556	0.444444	0.103448	0.206897	0.448276	0.241379	0.444444	0.555556	0.26087	0.434783	0.0434783	0	0.173913	0.0869565	0.314286	0.171429	0.114286	0.142857	0.2
Glu1	0.15625	0.46875	0.28125	0.09375	1	0	0.6	0.4	0.333333	0.666667	0.357143	0.642857	0.166667	0.166667	0.583333	0.0833333	0.363636	0.636364	0.117647	0.470588	0.411765	0.4	0.6	0.342105	0.210526	0.236842	0.0263158	0.105263	0.0789474	1	0.625	0.375	0.15	0.4	0.4	0.05	0.2	0.8	0.272727	0.545455	0.0909091	0.0909091	0	0	0.304348	0.130435	0.130435	0.0869565	0.217391
Glu2	0.0625	0.4375	0.270833	0.229167	0.5	0.5	0.614035	0.385965	0.339623	0.660377	0.619048	0.380952	0.153846	0.102564	0.435897	0.307692	0.705882	0.294118	0.2	0.563636	0.236364	0.526316	0.473684	0.350877	0.192982	0.157895	0.122807	0.175439	0	1	0.428571	0.571429	0.129032	0.387097	0.290323	0.193548	0.419355	0.580645	0.2	0.514286	0.0571429	0.0285714	0.142857	0.0571429	0.117647	0.117647	0.117647	0.215686	0.215686
Phe1	0.177778	0.266667	0.288889	0.266667	0.75	0.25	0.53125	0.46875	0.297297	0.702703	0.3125	0.6875	0.113636	0.159091	0.5	0.227273	0.625	0.375	0.0689655	0.482759	0.448276	0.4	0.6	0.375	0.21875	0.15625	0.0625	0.09375	0.09375	1	0.571429	0.428571	0.0909091	0.0909091	0.454545	0.363636	0.5	0.5	0.277778	0.5	0	0.111111	0	0.111111	0.135135	0.0540541	0.108108	0.243243	0.243243
Phe2	0.25	0.375	0.25	0.125	0.75	0.25	0.6875	0.3125	0.285714	0.714286	0.555556	0.444444	0.0909091	0.0454545	0.454545	0.409091	0.5625	0.4375	0.266667	0.5	0.233333	0.518519	0.481481	0.363636	0.181818	0.151515	0.121212	0.0606061	0.121212	1	0.606061	0.393939	0	0.217391	0.478261	0.304348	0.384615	0.615385	0.25	0.5625	0.0625	0	0.0625	0.0625	0.25	0.166667	0.0416667	0.0833333	0.333333
Gly1	0.166667	0.166667	0.5	0.166667	0.714286	0.285714	0.5	0.5	0.444444	0.555556	0.6	0.4	0	0.4	0.4	0.2	0.4	0.6	0.111111	0.555556	0.333333	0.4	0.6	0.304348	0.217391	0.217391	0.130435	0.130435	0	1	0.2	0.8	0	0.4	0.6	0	0.5	0.5	0.142857	0.428571	0	0.142857	0.142857	0.142857	0	0.0909091	0.181818	0.272727	0.272727
Gly2	0.153846	0.153846	0.307692	0.384615	1	0	0.466667	0.533333	0.111111	0.888889	0.764706	0.235294	0.1	0.3	0.3	0.3	0.833333	0.166667	0.28	0.56	0.16	0.588235	0.411765	0.277778	0.222222	0.222222	0.111111	0.111111	0.0555556	1	0.428571	0.571429	0.3	0.1	0.5	0.1	0.555556	0.444444	0.411765	0.352941	0	0	0.235294	0	0.192308	0.0384615	0.115385	0.192308	0.230769
Gly3	0.0384615	0.230769	0.384615	0.346154	0.545455	0.454545	0.647059	0.352941	0.451613	0.548387	0.5	0.5	0.0886076	0.177215	0.544304	0.189873	0.588235	0.411765	0.234043	0.425532	0.340426	0.439024	0.560976	0.326531	0.346939	0.102041	0.0612245	0.102041	0.0612245	1	0.5	0.5	0.08	0.32	0.4	0.2	0.25	0.75	0.0740741	0.555556	0	0.037037	0.296296	0.037037	0.0740741	0.0925926	0.0740741	0.185185	0.425926
Gly4	0.0952381	0.190476	0.47619	0.238095	0.714286	0.285714	0.705882	0.294118	0.266667	0.733333	0.5	0.5	0.0952381	0.142857	0.380952	0.380952	0.666667	0.333333	0.2	0.6	0.2	0.28	0.72	0.208333	0.208333	0.166667	0.208333	0.0833333	0.125	1	0.5625	0.4375	0	0.142857	0.642857	0.214286	0.0769231	0.923077	0.285714	0.5	0	0	0.142857	0.0714286	0.107143	0.25	0.0357143	0.142857	0.321429
His1	0.105263	0.105263	0.421053	0.368421	0.666667	0.333333	0.681818	0.318182	0.368421	0.631579	0.555556	0.444444	0.12	0.2	0.52	0.16	0.363636	0.636364	0.25	0.3125	0.4375	0.571429	0.428571	0.259259	0.259259	0.185185	0.148148	0	0.148148	1	0.571429	0.428571	0.181818	0.363636	0.0909091	0.363636	0.5	0.5	0.235294	0.294118	0.0588235	0	0.294118	0.117647	0.173913	0.0434783	0	0.217391	0.217391
His2	0	0.466667	0.266667	0.266667	0	1	0.777778	0.222222	0.2	0.8	0.428571	0.571429	0.0909091	0.272727	0.363636	0.272727	0.666667	0.333333	0.0833333	0.5	0.416667	0.357143	0.642857	0.5	0.142857	0.0714286	0.0714286	0.142857	0.0714286	1	0.75	0.25	0	0.666667	0.333333	0	0.285714	0.714286	0.1	0.4	0	0	0.4	0.1	0	0.235294	0.117647	0.117647	0.352941
Ile1	0.214286	0.214286	0.428571	0.142857	0.375	0.625	0.428571	0.571429	0.5	0.5	0.416667	0.583333	0.25	0.416667	0.25	0.0833333	0.666667	0.333333	0.411765	0.352941	0.235294	0.533333	0.466667	0.541667	0.208333	0.166667	0.0833333	0	0	1	0.333333	0.666667	0.125	0.4375	0.3125	0.125	0.666667	0.333333	0.3	0.3	0.1	0	0.2	0.1	0.130435	0	0.0869565	0.173913	0.565217
Ile2	0.0909091	0.327273	0.345455	0.236364	0.857143	0.142857	0.591837	0.408163	0.2	0.8	0.516129	0.483871	0.242424	0.121212	0.484848	0.151515	0.545455	0.454545	0.212121	0.393939	0.393939	0.285714	0.714286	0.320755	0.301887	0.113208	0.113208	0.113208	0.0377358	1	0.571429	0.428571	0.0769231	0.423077	0.269231	0.230769	0.307692	0.692308	0.230769	0.461538	0	0	0.307692	0	0.0731707	0	0.097561	0.146341	0.341463
Ile3	0.3	0	0.4	0.3	0.666667	0.333333	0.580645	0.419355	0.35	0.65	0.526316	0.473684	0.185185	0.111111	0.518519	0.185185	0.555556	0.444444	0.0952381	0.333333	0.571429	0.452381	0.547619	0.407407	0.037037	0.185185	0.148148	0.148148	0.0740741	1	0.483871	0.516129	0.105263	0.421053	0.368421	0.105263	0.357143	0.642857	0.26087	0.521739	0.0434783	0	0.0869565	0.0869565	0.222222	0.138889	0.0555556	0.111111	0.277778
Lys1	0.166667	0.270833	0.291667	0.270833	0	1	0.543478	0.456522	0.395349	0.604651	0.6	0.4	0.139535	0.162791	0.395349	0.302326	0.722222	0.277778	0.228571	0.371429	0.4	0.357143	0.642857	0.27451	0.294118	0.156863	0.117647	0.0588235	0.0980392	1	0.536585	0.463415	0.0909091	0.318182	0.227273	0.363636	0.5	0.5	0.272727	0.363636	0.0606061	0.0909091	0.151515	0.0606061	0.162791	0.116279	0.139535	0.0930233	0.372093
Lys2	0.210526	0.263158	0.289474	0.236842	0.777778	0.222222	0.615385	0.384615	0.354839	0.645161	0.605263	0.394737	0.105263	0.210526	0.5	0.184211	0.4375	0.5625	0.358974	0.358974	0.282051	0.48	0.52	0.353846	0.276923	0.107692	0.169231	0.0615385	0.0307692	1	0.651163	0.348837	0.2	0.35	0.35	0.1	0.272727	0.727273	0.28	0.44	0.04	0.04	0.16	0.04	0.113208	0.0377358	0.150943	0.301887	0.226415
Leu1	0.190476	0.261905	0.309524	0.238095	0.857143	0.142857	0.619048	0.380952	0.242424	0.757576	0.5	0.5	0.146341	0.146341	0.487805	0.219512	0.5	0.5	0.111111	0.481481	0.407407	0.508772	0.491228	0.421053	0.157895	0.236842	0.0526316	0.131579	0	1	0.53125	0.46875	0.0357143	0.535714	0.214286	0.214286	0.458333	0.541667	0.275862	0.413793	0.0689655	0	0.206897	0.0344828	0.195122	0.0731707	0.0487805	0.243902	0.292683
Leu2	0.193548	0.258065	0.258065	0.290323	0.666667	0.333333	0.714286	0.285714	0.444444	0.555556	0.705882	0.294118	0.0645161	0.290323	0.451613	0.193548	0.428571	0.571429	0.172414	0.448276	0.37931	0.647059	0.352941	0.157895	0.210526	0.263158	0.210526	0.131579	0.0263158	1	0.352941	0.647059	0.103448	0.413793	0.310345	0.172414	0.266667	0.733333	0.0714286	0.714286	0.0714286	0	0.142857	0	0.307692	0.192308	0.0769231	0.115385	0.230769
Leu3	0.0625	0.1875	0.375	0.375	1	0	0.666667	0.333333	0.176471	0.823529	0.363636	0.636364	0.0909091	0.272727	0.272727	0.363636	0.5	0.5	0.105263	0.526316	0.368421	0.571429	0.428571	0.28	0.2	0.16	0.28	0.04	0.04	1	0.25	0.75	0	0.181818	0.454545	0.363636	0.272727	0.727273	0	0.333333	0	0.111111	0.222222	0.333333	0.105263	0.105263	0.105263	0.105263	0.368421
Leu4	0.0833333	0.333333	0.416667	0.166667	0.75	0.25	0.571429	0.428571	0.4	0.6	0.666667	0.333333	0.047619	0.285714	0.428571	0.238095	1	0	0.5	0.5	0	0.411765	0.588235	0.285714	0.357143	0.0714286	0.0714286	0.142857	0.0714286	1	0.428571	0.571429	0.0714286	0.357143	0.285714	0.285714	0.285714	0.714286	0.166667	0.5	0	0	0	0.333333	0.166667	0.0555556	0.166667	0.222222	0.166667
Leu5	0.166667	0.25	0.166667	0.416667	0.5	0.5	0.444444	0.555556	0	1	0.454545	0.545455	0.047619	0.285714	0.428571	0.238095	0.75	0.25	0.2	0.4	0.4	0.333333	0.666667	0.304348	0.173913	0.0434783	0.173913	0.217391	0.0869565	1	0.666667	0.333333	0	0.2	0.2	0.6	0.333333	0.666667	0	0.333333	0.333333	0.333333	0	0	0.0434783	0	0.130435	0.173913	0.304348
Leu6	0	1	0	0	1	0	0.4	0.6	0.4	0.6	0.428571	0.571429	0.125	0	0.625	0.25	0.666667	0.333333	0.333333	0.333333	0.333333	0.333333	0.666667	0	0.5	0	0.25	0.25	0	1	0.571429	0.428571	0.2	0.2	0.6	0	1	0	0	1	0	0	0	0	0.133333	0.133333	0.266667	0.0666667	0.333333
Met	0.117647	0.235294	0.529412	0.117647	0.5	0.5	0.52	0.48	0.368421	0.631579	0.583333	0.416667	0.0232558	0.186047	0.627907	0.162791	0.75	0.25	0.227273	0.454545	0.318182	0.558824	0.441176	0.2	0.166667	0.233333	0.133333	0.166667	0.1	1	0.333333	0.666667	0	0.2	0.4	0.4	0.125	0.875	0.2	0.55	0.1	0	0.1	0.05	0.0789474	0.0526316	0.236842	0.236842	0.263158
Asn1	0.261905	0.238095	0.380952	0.119048	0.5	0.5	0.75	0.25	0.315789	0.684211	0.538462	0.461538	0.134615	0.230769	0.346154	0.288462	0.6	0.4	0.2	0.533333	0.266667	0.387097	0.612903	0.222222	0.25	0.222222	0.166667	0.0555556	0.0833333	1	0.566667	0.433333	0.138889	0.361111	0.277778	0.222222	0.4	0.6	0.333333	0.611111	0	0	0.0555556	0	0.0930233	0.139535	0.0930233	0.162791	0.348837
Asn2	0.030303	0.181818	0.454545	0.333333	0.727273	0.272727	0.571429	0.428571	0.565217	0.434783	0.590909	0.409091	0.0666667	0.133333	0.4	0.4	0.666667	0.333333	0.214286	0.464286	0.321429	0.583333	0.416667	0.5	0.111111	0.138889	0.0833333	0.138889	0.0277778	1	0.4	0.6	0.1	0.233333	0.5	0.166667	0.428571	0.571429	0.363636	0.227273	0	0.0909091	0.181818	0.136364	0.153846	0.0769231	0.153846	0.179487	0.25641
Pro1	0	1	0	0	0.5	0.5	0.625	0.375	0.416667	0.583333	1	0	0.111111	0.222222	0.222222	0.444444	0	1	0.166667	0.333333	0.5	0.5	0.5	0.0909091	0.181818	0.272727	0.272727	0.0909091	0.0909091	1	0.333333	0.666667	0	0.333333	0.333333	0.333333	0.5	0.5	0	0.25	0.25	0	0	0.5	0	0	0	1	0
Pro2	0.2	0.3	0.3	0.2	0.5	0.5	0.75	0.25	0.166667	0.833333	0.588235	0.411765	0.133333	0.333333	0.333333	0.2	0.714286	0.285714	0.2	0.4	0.4	0.608696	0.391304	0.27027	0.378378	0.0810811	0.108108	0.0810811	0.0810811	1	0.5	0.5	0	0.333333	0.222222	0.444444	0.5	0.5	0.26087	0.608696	0.0434783	0	0.0434783	0.0434783	0.111111	0.037037	0.185185	0.296296	0.37037
Pro3	0.133333	0.233333	0.5	0.133333	1	0	0.833333	0.166667	0.28	0.72	0.428571	0.571429	0.0588235	0.235294	0.411765	0.294118	0.8	0.2	0.352941	0.411765	0.235294	0.5	0.5	0.222222	0.388889	0.166667	0.166667	0	0.0555556	1	0.611111	0.388889	0.153846	0.0769231	0.538462	0.230769	0.294118	0.705882	0.125	0.5	0.125	0.125	0.125	0	0.142857	0.107143	0.178571	0.142857	0.321429
Pro4	0.142857	0.285714	0.285714	0.285714	1	0	0.714286	0.285714	0.333333	0.666667	0.416667	0.583333	0.0833333	0.166667	0.666667	0.0833333	0	1	0.315789	0.421053	0.263158	0.470588	0.529412	0.416667	0.416667	0	0	0.166667	0	1	0.454545	0.545455	0	0.333333	0.333333	0.333333	0.25	0.75	0.142857	0.428571	0	0.142857	0.285714	0	0.25	0	0	0.0833333	0.416667
Gln1	0.0952381	0.333333	0.428571	0.142857	0.5	0.5	0.647059	0.352941	0.214286	0.785714	0.363636	0.636364	0.0714286	0.428571	0.285714	0.214286	0.5	0.5	0.272727	0.272727	0.454545	0.6875	0.3125	0.35	0.3	0.15	0.05	0.15	0	1	0.6875	0.3125	0	0.444444	0.222222	0.333333	0.347826	0.652174	0.117647	0.352941	0	0.0588235	0.235294	0.235294	0	0.277778	0.111111	0.277778	0.222222
Gln2	0.137931	0.37931	0.344828	0.137931	1	0	0.730769	0.269231	0.4375	0.5625	0.538462	0.461538	0.0833333	0.277778	0.472222	0.166667	0.727273	0.272727	0.242424	0.484848	0.272727	0.5	0.5	0.285714	0.228571	0.114286	0.171429	0.114286	0.0857143	1	0.555556	0.444444	0.0625	0.3125	0.625	0	0.454545	0.545455	0.290323	0.451613	0.0322581	0.0322581	0.129032	0.0645161	0.272727	0.181818	0.121212	0.151515	0.181818
Arg1	0.125	0.125	0.625	0.125	0.5	0.5	0.727273	0.272727	0.444444	0.555556	0.916667	0.0833333	0.2	0.1	0.4	0.3	1	0	0.0769231	0.615385	0.307692	0.411765	0.588235	0.133333	0.2	0.0666667	0.133333	0.333333	0.133333	1	0.875	0.125	0.142857	0.142857	0.428571	0.285714	0.272727	0.727273	0.125	0.5	0	0.125	0.25	0	0.1875	0.0625	0.125	0.25	0.1875
Arg2	0.25	0.25	0.428571	0.0714286	0.666667	0.333333	0.72	0.28	0.368421	0.631579	0.692308	0.307692	0	0.125	0.708333	0.166667	0.642857	0.357143	0.166667	0.5	0.333333	0.517241	0.482759	0.315789	0.368421	0.131579	0.105263	0.0789474	0	1	0.653846	0.346154	0.0769231	0.461538	0.153846	0.307692	0.222222	0.777778	0.307692	0.5	0	0.0384615	0.115385	0.0384615	0.0833333	0.166667	0.166667	0.25	0.166667
Arg3	1	0	0	0	0.5	0.5	1	0	0	1	1	0	0	0	0	1	0	1	0	1	0	0	1	0.333333	0.666667	0	0	0	0	1	0	1	0	0	0.333333	0.666667	0.5	0.5	0.333333	0	0.333333	0	0.333333	0	0	0	0.25	0	0.5
Arg4	0	0.333333	0.333333	0.333333	0.5	0.5	0.5	0.5	0.5	0.5	0.666667	0.333333	0.25	0.25	0.25	0.25	0.5	0.5	1	0	0	0.5	0.5	0	0.666667	0	0	0	0.333333	1	0	1	0.25	0.25	0.25	0.25	1	0	1	0	0	0	0	0	1	0	0	0	0
Arg5	0	0.222222	0.333333	0.444444	0.5	0.5	0.625	0.375	0	1	0.333333	0.666667	0.181818	0.0909091	0.636364	0.0909091	0.75	0.25	0.333333	0.333333	0.333333	0.2	0.8	0.272727	0.0909091	0.272727	0.0909091	0.181818	0.0909091	1	0.6	0.4	0	1	0	0	0.333333	0.666667	0	0.6	0	0	0.4	0	0.153846	0.153846	0.153846	0.153846	0.230769
Arg6	0.5	0	0.5	0	0.5	0.5	0.75	0.25	0.2	0.8	0.5	0.5	0	0	0.666667	0.333333	0.666667	0.333333	0.333333	0.666667	0	0.375	0.625	1	0	0	0	0	0	1	1	0	0.166667	0.166667	0.5	0.166667	1	0	0.25	0	0	0	0.5	0.25	0.4	0.2	0	0	0.2
Ser1	0.0909091	0.181818	0.272727	0.454545	0.5	0.5	0.4	0.6	0.285714	0.714286	0.5	0.5	0.227273	0.0454545	0.5	0.227273	0.333333	0.666667	0	0.636364	0.363636	0.2	0.8	0.470588	0.411765	0.0588235	0	0.0588235	0	1	0.285714	0.714286	0	0.571429	0.428571	0	0	1	0.272727	0.545455	0	0	0.181818	0	0.192308	0.153846	0.0769231	0.192308	0.153846
Ser2	0.117647	0.294118	0.411765	0.176471	1	0	0.538462	0.461538	0.333333	0.666667	0.5	0.5	0	0.285714	0.214286	0.5	0.5	0.5	0.125	0.375	0.5	0.428571	0.571429	0.5	0.5	0	0	0	0	1	0.6	0.4	0	0.5	0.25	0.25	0.8	0.2	0.166667	0.5	0	0	0	0.333333	0.2	0.2	0.1	0.2	0.2
Ser3	0.333333	0.333333	0.333333	0	0.5	0.5	0.5	0.5	0.285714	0.714286	0.5	0.5	0.25	0	0.375	0.375	0.333333	0.666667	0.0769231	0.538462	0.384615	0.578947	0.421053	0.263158	0.315789	0.157895	0.105263	0.105263	0.0526316	1	0.363636	0.636364	0	0.3	0.4	0.3	0.4	0.6	0.125	0.5	0	0	0	0.375	0.0714286	0.0714286	0.0714286	0.285714	0.285714
Ser4	0.1	0.25	0.3	0.35	0.5	0.5	0.5	0.5	0.3125	0.6875	0.615385	0.384615	0.0625	0.4375	0.3125	0.1875	1	0	0.0909091	0.636364	0.272727	0.590909	0.409091	0.2	0.2	0.25	0.05	0.2	0.1	1	0.384615	0.615385	0	0.266667	0.4	0.333333	0.5	0.5	0.4	0.266667	0	0.0666667	0.0666667	0.2	0.146341	0.170732	0.0243902	0.243902	0.268293
Ser5	0.0754717	0.207547	0.433962	0.283019	0.75	0.25	0.565217	0.434783	0.433333	0.566667	0.454545	0.545455	0.0588235	0.176471	0.509804	0.254902	0.727273	0.272727	0.192308	0.461538	0.346154	0.409091	0.590909	0.233333	0.366667	0.0666667	0.1	0.1	0.133333	1	0.681818	0.318182	0.0555556	0.388889	0.388889	0.166667	0.238095	0.761905	0.214286	0.285714	0.0714286	0	0.285714	0.142857	0.142857	0.047619	0.0793651	0.174603	0.333333
Ser6	0.235294	0.176471	0.235294	0.352941	0.5	0.5	0.714286	0.285714	0.5	0.5	0.5	0.5	0.222222	0.222222	0.444444	0.111111	0.75	0.25	0.208333	0.583333	0.208333	0.48	0.52	0.347826	0.217391	0.173913	0.0869565	0.0869565	0.0869565	1	0.608696	0.391304	0.125	0.5	0.25	0.125	0.444444	0.555556	0.272727	0.363636	0.0909091	0	0.181818	0.0909091	0.222222	0.0555556	0.0277778	0.194444	0.305556
Thr1	0.333333	0.25	0.25	0.166667	0.5	0.5	0.636364	0.363636	0.111111	0.888889	0.714286	0.285714	0.0666667	0.333333	0.4	0.2	0.285714	0.714286	0.416667	0.25	0.333333	0.384615	0.615385	0.333333	0.0833333	0.0833333	0.333333	0.0833333	0.0833333	1	0.555556	0.444444	0.222222	0.111111	0.333333	0.333333	0.6	0.4	0.0833333	0.5	0	0.0833333	0.25	0.0833333	0.0714286	0.142857	0	0.357143	0.214286
Thr2	0.304348	0.26087	0.347826	0.0869565	0.6	0.4	0.608696	0.391304	0.2	0.8	0.888889	0.111111	0.0952381	0.190476	0.380952	0.333333	0.8	0.2	0.157895	0.473684	0.368421	0.652174	0.347826	0.478261	0.130435	0.173913	0.130435	0.0434783	0.0434783	1	0.4	0.6	0.166667	0.444444	0.166667	0.222222	0.454545	0.545455	0.125	0.666667	0.0833333	0.0416667	0.0833333	0	0.277778	0.0555556	0.111111	0.111111	0.333333
Thr3	0.222222	0.311111	0.244444	0.222222	0	1	0.7	0.3	0.5	0.5	0.583333	0.416667	0.102564	0.205128	0.564103	0.128205	0.578947	0.421053	0.2	0.65	0.15	0.35	0.65	0.340909	0.25	0.204545	0.0909091	0.0227273	0.0909091	1	0.647059	0.352941	0.0526316	0.473684	0.421053	0.0526316	0	1	0.333333	0.4	0.0666667	0	0.133333	0.0666667	0.0652174	0.0652174	0.108696	0.130435	0.369565
Thr4	0.0833333	0.375	0.416667	0.125	0.5	0.5	0.916667	0.0833333	0.333333	0.666667	0.454545	0.545455	0.0666667	0.266667	0.533333	0.133333	0.333333	0.666667	0.318182	0.454545	0.227273	0.5	0.5	0.272727	0.454545	0.181818	0.0909091	0	0	1	0.433333	0.566667	0.25	0.625	0.125	0	0.230769	0.769231	0.0833333	0.583333	0	0.166667	0.0833333	0.0833333	0	0.2	0.15	0.1	0.4
Val1	0.137931	0.310345	0.241379	0.310345	0.25	0.75	0.428571	0.571429	0.363636	0.636364	0.6875	0.3125	0.142857	0.178571	0.428571	0.25	0	1	0.1875	0.25	0.5625	0.35	0.65	0.230769	0.269231	0.230769	0.153846	0.0384615	0.0769231	1	0.3125	0.6875	0.142857	0.5	0.142857	0.214286	0.266667	0.733333	0.222222	0.555556	0	0.111111	0	0.111111	0.153846	0.153846	0.115385	0.230769	0.269231
Val2	0	0.230769	0.538462	0.230769	0.75	0.25	0.526316	0.473684	0.411765	0.588235	0.428571	0.571429	0.111111	0.222222	0.555556	0.111111	0.6	0.4	0.25	0.5	0.25	0.6	0.4	0.111111	0.333333	0.222222	0.111111	0.111111	0.111111	1	0.611111	0.388889	0.153846	0.384615	0.384615	0.0769231	0.4	0.6	0.2	0.2	0.1	0	0.2	0.3	0.166667	0.111111	0	0.222222	0.166667
Val3	0.0952381	0.238095	0.333333	0.333333	0.6	0.4	0.538462	0.461538	0.36	0.64	0.461538	0.538462	0.0555556	0.222222	0.555556	0.166667	0.8	0.2	0.238095	0.380952	0.380952	0.5	0.5	0.372881	0.271186	0.0847458	0.0847458	0.135593	0.0508475	1	0.4	0.6	0.0606061	0.30303	0.363636	0.272727	0.352941	0.647059	0.166667	0.25	0	0	0.25	0.333333	0.0816327	0.0816327	0.0816327	0.0816327	0.408163
Val4	0.153846	0.461538	0.230769	0.153846	0.25	0.75	0.583333	0.416667	0.285714	0.714286	0.615385	0.384615	0.222222	0.166667	0.388889	0.222222	0.857143	0.142857	0.181818	0.590909	0.227273	0.583333	0.416667	0.3	0.2	0.266667	0.133333	0.1	0	1	0.8125	0.1875	0.111111	0.666667	0.111111	0.111111	0.2	0.8	0.285714	0.428571	0	0	0.285714	0	0.25	0.0833333	0.0833333	0.166667	0.333333
Trp	0.117647	0.294118	0.117647	0.470588	0.666667	0.333333	0.785714	0.214286	0.461538	0.538462	0.545455	0.454545	0.26087	0.0869565	0.478261	0.173913	0.833333	0.166667	0.142857	0.357143	0.5	0.266667	0.733333	0.263158	0.263158	0.105263	0.157895	0	0.210526	1	0.5	0.5	0.125	0.375	0.5	0	0.333333	0.666667	0.333333	0.583333	0	0	0.0833333	0	0	0.0625	0.0625	0.0625	0.4375
Tyr1	0.128205	0.358974	0.282051	0.230769	0.666667	0.333333	0.666667	0.333333	0.444444	0.555556	0.52381	0.47619	0.0967742	0.258065	0.322581	0.322581	0.727273	0.272727	0.2	0.45	0.35	0.5	0.5	0.421053	0.105263	0.157895	0.105263	0.157895	0.0526316	1	0.5	0.5	0	0.411765	0.294118	0.294118	0.266667	0.733333	0.428571	0.285714	0	0	0.285714	0	0.162162	0.0810811	0.108108	0.135135	0.324324
Tyr2	0.133333	0.0666667	0.4	0.4	0.666667	0.333333	0.586207	0.413793	0.36	0.64	0.428571	0.571429	0.0952381	0.142857	0.666667	0.0952381	0.636364	0.363636	0.192308	0.423077	0.384615	0.607143	0.392857	0.65	0.1	0.05	0.05	0.05	0.1	1	0.48	0.52	0.0769231	0.692308	0.230769	0	0.384615	0.615385	0.25	0.25	0	0	0.3125	0.1875	0.0833333	0.0555556	0.194444	0.194444	0.388889
[truncated: 12 more columns]

## Sheet: CBF1
	Ala1	Ala2	Ala3	Ala4	Cys1	Cys2	Asp1	Asp2	Glu1	Glu2	Phe1	Phe2	Gly1	Gly2	Gly3	Gly4	His1	His2	Ile1	Ile2	Ile3	Lys1	Lys2	Leu1	Leu2	Leu3	Leu4	Leu5	Leu6	Met	Asn1	Asn2	Pro1	Pro2	Pro3	Pro4	Gln1	Gln2	Arg1	Arg2	Arg3	Arg4	Arg5	Arg6	Ser1	Ser2	Ser3	Ser4	Ser5
Ala1	0.121951	0.439024	0.219512	0.219512	0.75	0.25	0.738095	0.261905	0.234043	0.765957	0.5625	0.4375	0.0869565	0.304348	0.434783	0.173913	0.56	0.44	0.272727	0.424242	0.30303	0.428571	0.571429	0.274725	0.197802	0.142857	0.197802	0.10989	0.0769231	1	0.540541	0.459459	0.114754	0.278689	0.393443	0.213115	0.3125	0.6875	0.193548	0.580645	0.0645161	0.0645161	0.0322581	0.0645161	0.141026	0.102564	0.115385	0.230769	0.217949
Ala2	0.15748	0.330709	0.299213	0.212598	0.692308	0.307692	0.661538	0.338462	0.347561	0.652439	0.56	0.44	0.130435	0.217391	0.413043	0.23913	0.695652	0.304348	0.326733	0.39604	0.277228	0.430556	0.569444	0.267081	0.298137	0.130435	0.124224	0.124224	0.0559006	1	0.648	0.352	0.0533333	0.413333	0.453333	0.08	0.267606	0.732394	0.217391	0.53913	0.0347826	0.026087	0.130435	0.0521739	0.165049	0.131068	0.101942	0.208738	0.26699
Ala3	0.0855615	0.278075	0.44385	0.192513	0.888889	0.111111	0.699187	0.300813	0.289062	0.710938	0.538462	0.461538	0.0642202	0.211009	0.522936	0.201835	0.65	0.35	0.254098	0.47541	0.270492	0.356589	0.643411	0.383621	0.293103	0.0905172	0.0732759	0.12931	0.0301724	1	0.635593	0.364407	0.0824742	0.494845	0.247423	0.175258	0.302632	0.697368	0.144578	0.493976	0.0481928	0.0481928	0.204819	0.060241	0.162791	0.0697674	0.0790698	0.232558	0.283721
Ala4	0.115385	0.333333	0.410256	0.141026	0.6875	0.3125	0.695652	0.304348	0.277778	0.722222	0.55814	0.44186	0.0625	0.0833333	0.708333	0.145833	0.826087	0.173913	0.242991	0.551402	0.205607	0.41844	0.58156	0.310345	0.293103	0.137931	0.0775862	0.12069	0.0603448	1	0.567797	0.432203	0.0930233	0.465116	0.27907	0.162791	0.261905	0.738095	0.372549	0.411765	0.0392157	0	0.117647	0.0588235	0.205357	0.133929	0.0535714	0.0982143	0.267857
Cys1	0.185185	0.259259	0.314815	0.240741	0.5625	0.4375	0.636364	0.363636	0.385965	0.614035	0.520833	0.479167	0.166667	0.216667	0.4	0.216667	0.64	0.36	0.222222	0.592593	0.185185	0.357143	0.642857	0.357143	0.25	0.142857	0.119048	0.0952381	0.0357143	1	0.625	0.375	0.111111	0.311111	0.311111	0.266667	0.418605	0.581395	0.322581	0.225806	0	0.129032	0.290323	0.0322581	0.115385	0.102564	0.0769231	0.205128	0.410256
Cys2	0.2	0.333333	0.0666667	0.4	0.764706	0.235294	0.542857	0.457143	0.241379	0.758621	0.625	0.375	0.12	0.2	0.48	0.2	0.5	0.5	0.459459	0.324324	0.216216	0.282051	0.717949	0.375	0.234375	0.078125	0.109375	0.0625	0.140625	1	0.645161	0.354839	0.133333	0.466667	0.266667	0.133333	0.318182	0.681818	0.2	0.48	0.08	0.08	0.04	0.12	0.147541	0.114754	0.0819672	0.278689	0.163934
Asp1	0.114478	0.26936	0.414141	0.20202	0.615385	0.384615	0.683168	0.316832	0.295113	0.704887	0.623077	0.376923	0.123077	0.25	0.380769	0.246154	0.554217	0.445783	0.356784	0.414573	0.228643	0.338028	0.661972	0.279208	0.348515	0.0851485	0.0950495	0.150495	0.0415842	1	0.627063	0.372937	0.109453	0.358209	0.378109	0.154229	0.335526	0.664474	0.205556	0.461111	0.0277778	0.0833333	0.166667	0.0555556	0.16	0.111111	0.0977778	0.215556	0.253333
Asp2	0.0641026	0.282051	0.371795	0.282051	0.727273	0.272727	0.662835	0.337165	0.295082	0.704918	0.584906	0.415094	0.121739	0.2	0.426087	0.252174	0.615385	0.384615	0.302326	0.412791	0.284884	0.421053	0.578947	0.279279	0.288288	0.0855856	0.108108	0.153153	0.0855856	1	0.630058	0.369942	0.126984	0.34127	0.373016	0.15873	0.373832	0.626168	0.17757	0.476636	0	0.0747664	0.158879	0.11215	0.148438	0.113281	0.105469	0.234375	0.25
Glu1	0.131783	0.27907	0.356589	0.232558	0.571429	0.428571	0.650943	0.349057	0.361486	0.638514	0.6875	0.3125	0.171429	0.32381	0.247619	0.257143	0.75	0.25	0.261745	0.503356	0.234899	0.327103	0.672897	0.209059	0.240418	0.156794	0.188153	0.139373	0.0662021	1	0.638418	0.361582	0.0444444	0.444444	0.322222	0.188889	0.326241	0.673759	0.257426	0.465347	0.019802	0.0594059	0.128713	0.0693069	0.223958	0.130208	0.0572917	0.21875	0.244792
Glu2	0.101695	0.267797	0.40339	0.227119	0.583333	0.416667	0.671429	0.328571	0.308562	0.691438	0.675799	0.324201	0.141593	0.234513	0.442478	0.181416	0.642857	0.357143	0.328467	0.450122	0.221411	0.39881	0.60119	0.255814	0.280859	0.11449	0.175313	0.13059	0.0429338	1	0.615702	0.384298	0.151316	0.361842	0.348684	0.138158	0.340708	0.659292	0.255973	0.467577	0.0443686	0.0750853	0.116041	0.0409556	0.210744	0.167355	0.0991736	0.177686	0.221074
Phe1	0.06	0.265	0.41	0.265	0.666667	0.333333	0.665094	0.334906	0.258964	0.741036	0.514085	0.485915	0.13089	0.172775	0.497382	0.198953	0.709677	0.290323	0.245283	0.515723	0.238994	0.34127	0.65873	0.314189	0.344595	0.0945946	0.0743243	0.111486	0.0608108	1	0.606061	0.393939	0.092437	0.310924	0.361345	0.235294	0.278912	0.721088	0.238532	0.477064	0.0733945	0.0733945	0.0825688	0.0550459	0.0972763	0.0622568	0.124514	0.206226	0.303502
Phe2	0.0943396	0.320755	0.283019	0.301887	0.684211	0.315789	0.642857	0.357143	0.3	0.7	0.468354	0.531646	0.206349	0.142857	0.539683	0.111111	0.661538	0.338462	0.284553	0.471545	0.243902	0.394531	0.605469	0.302564	0.251282	0.107692	0.128205	0.14359	0.0666667	1	0.581395	0.418605	0.0978261	0.434783	0.293478	0.173913	0.314516	0.685484	0.247312	0.494624	0.0752688	0.0430108	0.0860215	0.0537634	0.235294	0.176471	0.0514706	0.161765	0.198529
Gly1	0.12	0.44	0.24	0.2	0.4	0.6	0.735294	0.264706	0.441176	0.558824	0.649123	0.350877	0.0384615	0.269231	0.5	0.192308	0.588235	0.411765	0.3	0.433333	0.266667	0.409639	0.590361	0.265487	0.247788	0.168142	0.106195	0.132743	0.079646	1	0.605263	0.394737	0.0967742	0.451613	0.322581	0.129032	0.368421	0.631579	0.259259	0.444444	0.037037	0.111111	0.037037	0.111111	0.130435	0.15942	0.0869565	0.101449	0.347826
Gly2	0.04	0.54	0.32	0.1	0.5	0.5	0.666667	0.333333	0.420455	0.579545	0.738462	0.261538	0.164179	0.283582	0.358209	0.19403	0.730769	0.269231	0.448718	0.346154	0.205128	0.391667	0.608333	0.247706	0.311927	0.146789	0.155963	0.0825688	0.0550459	1	0.651376	0.348624	0.157895	0.342105	0.421053	0.0789474	0.285714	0.714286	0.261538	0.446154	0.0307692	0.0461538	0.123077	0.0923077	0.23494	0.0963855	0.13253	0.192771	0.192771
Gly3	0.144578	0.240964	0.39759	0.216867	0.678571	0.321429	0.652695	0.347305	0.328767	0.671233	0.491228	0.508772	0.126437	0.189655	0.482759	0.201149	0.574468	0.425532	0.266304	0.440217	0.293478	0.385057	0.614943	0.197452	0.343949	0.0828025	0.089172	0.210191	0.0764331	1	0.652174	0.347826	0.0746269	0.313433	0.432836	0.179104	0.31746	0.68254	0.21519	0.443038	0.0253165	0.0253165	0.227848	0.0632911	0.139738	0.148472	0.0917031	0.170306	0.270742
Gly4	0.1	0.32	0.38	0.2	0.777778	0.222222	0.69697	0.30303	0.230769	0.769231	0.666667	0.333333	0.171875	0.25	0.421875	0.15625	0.520833	0.479167	0.421053	0.328947	0.25	0.44186	0.55814	0.255814	0.313953	0.151163	0.104651	0.0697674	0.104651	1	0.62963	0.37037	0.0645161	0.419355	0.258065	0.258065	0.298246	0.701754	0.225	0.45	0	0.075	0.2	0.05	0.219858	0.141844	0.0992908	0.234043	0.22695
His1	0.191489	0.308511	0.340426	0.159574	0.714286	0.285714	0.64	0.36	0.326923	0.673077	0.593407	0.406593	0.137931	0.264368	0.436782	0.16092	0.634146	0.365854	0.217391	0.486957	0.295652	0.364706	0.635294	0.315789	0.25731	0.134503	0.0760234	0.157895	0.0584795	1	0.639175	0.360825	0.136752	0.358974	0.350427	0.153846	0.320513	0.679487	0.223404	0.414894	0.0531915	0.0638298	0.159574	0.0851064	0.12381	0.0619048	0.138095	0.17619	0.338095
His2	0.107143	0.321429	0.357143	0.214286	0.538462	0.461538	0.631579	0.368421	0.238806	0.761194	0.617647	0.382353	0.228571	0.228571	0.4	0.142857	0.577778	0.422222	0.3125	0.416667	0.270833	0.530303	0.469697	0.245283	0.273585	0.141509	0.113208	0.169811	0.0566038	1	0.594203	0.405797	0.116279	0.302326	0.372093	0.209302	0.326087	0.673913	0.347826	0.326087	0.0217391	0.0434783	0.217391	0.0434783	0.168539	0.101124	0.11236	0.269663	0.191011
Ile1	0.175824	0.373626	0.340659	0.10989	0.44	0.56	0.618182	0.381818	0.36478	0.63522	0.633028	0.366972	0.168831	0.311688	0.298701	0.220779	0.645833	0.354167	0.392	0.392	0.216	0.389671	0.610329	0.259091	0.259091	0.2	0.136364	0.113636	0.0318182	1	0.597701	0.402299	0.197452	0.356688	0.267516	0.178344	0.389381	0.610619	0.220779	0.441558	0.0324675	0.175325	0.0649351	0.0649351	0.111111	0.103448	0.130268	0.249042	0.264368
Ile2	0.12	0.375	0.3	0.205	0.705882	0.294118	0.675373	0.324627	0.267241	0.732759	0.617188	0.382812	0.113475	0.262411	0.439716	0.184397	0.595506	0.404494	0.322917	0.421875	0.255208	0.350282	0.649718	0.276596	0.308511	0.103723	0.114362	0.132979	0.0638298	1	0.628931	0.371069	0.113636	0.375	0.363636	0.147727	0.349693	0.650307	0.219048	0.447619	0.047619	0.0666667	0.152381	0.0666667	0.112245	0.0782313	0.0782313	0.244898	0.346939
Ile3	0.0857143	0.228571	0.471429	0.214286	0.666667	0.333333	0.669811	0.330189	0.309735	0.690265	0.47619	0.52381	0.0677966	0.271186	0.423729	0.237288	0.690476	0.309524	0.310811	0.358108	0.331081	0.44843	0.55157	0.275449	0.245509	0.11976	0.191617	0.101796	0.0658683	1	0.54717	0.45283	0.125	0.484375	0.1875	0.203125	0.444444	0.555556	0.276596	0.5	0.0212766	0.0319149	0.138298	0.0319149	0.216783	0.132867	0.0979021	0.174825	0.202797
Lys1	0.111111	0.343915	0.333333	0.21164	0.785714	0.214286	0.606195	0.393805	0.305031	0.694969	0.62	0.38	0.102941	0.213235	0.411765	0.272059	0.705882	0.294118	0.342975	0.442149	0.214876	0.367647	0.632353	0.219436	0.216301	0.147335	0.213166	0.137931	0.0658307	1	0.590909	0.409091	0.135802	0.320988	0.345679	0.197531	0.315789	0.684211	0.281553	0.446602	0.0291262	0.0582524	0.101942	0.0825243	0.181452	0.165323	0.108871	0.217742	0.21371
Lys2	0.108597	0.312217	0.41629	0.162896	0.52439	0.47561	0.676667	0.323333	0.328244	0.671756	0.666667	0.333333	0.1133	0.256158	0.433498	0.197044	0.686869	0.313131	0.354312	0.449883	0.195804	0.411043	0.588957	0.227194	0.2358	0.123924	0.213425	0.148021	0.0516351	1	0.576602	0.423398	0.17623	0.413934	0.278689	0.131148	0.315271	0.684729	0.266854	0.519663	0.0393258	0.0646067	0.0898876	0.0196629	0.204159	0.124764	0.0964083	0.236295	0.206049
Leu1	0.131579	0.352632	0.336842	0.178947	0.28125	0.71875	0.654206	0.345794	0.314159	0.685841	0.587629	0.412371	0.064	0.232	0.48	0.224	0.714286	0.285714	0.280612	0.489796	0.229592	0.363395	0.636605	0.230126	0.205021	0.150628	0.175732	0.154812	0.083682	1	0.572052	0.427948	0.168	0.312	0.232	0.288	0.312057	0.687943	0.221429	0.55	0.0714286	0.0571429	0.0571429	0.0428571	0.238532	0.220183	0.0779817	0.151376	0.211009
Leu2	0.111842	0.315789	0.302632	0.269737	0.545455	0.454545	0.757062	0.242938	0.278689	0.721311	0.652174	0.347826	0.138211	0.211382	0.430894	0.219512	0.630137	0.369863	0.375	0.357955	0.267045	0.466135	0.533865	0.230088	0.283186	0.138643	0.19174	0.115044	0.0412979	1	0.562814	0.437186	0.128834	0.380368	0.319018	0.171779	0.339623	0.660377	0.185393	0.47191	0.0674157	0.0842697	0.146067	0.0449438	0.153846	0.0923077	0.110769	0.261538	0.24
Leu3	0.151899	0.316456	0.379747	0.151899	0.714286	0.285714	0.632184	0.367816	0.381818	0.618182	0.553191	0.446809	0.1	0.22	0.5	0.18	0.676471	0.323529	0.397727	0.386364	0.215909	0.320896	0.679104	0.254237	0.237288	0.186441	0.135593	0.127119	0.059322	1	0.565217	0.434783	0.205128	0.269231	0.282051	0.24359	0.341772	0.658228	0.2	0.383333	0.0166667	0.183333	0.133333	0.0833333	0.191011	0.134831	0.134831	0.224719	0.191011
Leu4	0.146667	0.386667	0.306667	0.16	0.714286	0.285714	0.666667	0.333333	0.289062	0.710938	0.59322	0.40678	0.137255	0.27451	0.372549	0.215686	0.724138	0.275862	0.387755	0.367347	0.244898	0.387597	0.612403	0.227027	0.281081	0.12973	0.189189	0.12973	0.0432432	1	0.606742	0.393258	0.16	0.386667	0.226667	0.226667	0.411765	0.588235	0.246753	0.402597	0.038961	0.103896	0.181818	0.025974	0.159763	0.16568	0.0946746	0.218935	0.224852
Leu5	0.184615	0.276923	0.353846	0.184615	0.53125	0.46875	0.627907	0.372093	0.265957	0.734043	0.448276	0.551724	0.101124	0.337079	0.393258	0.168539	0.558824	0.441176	0.2	0.5375	0.2625	0.296296	0.703704	0.34466	0.31068	0.106796	0.0970874	0.092233	0.0485437	1	0.520833	0.479167	0.118421	0.342105	0.328947	0.210526	0.287671	0.712329	0.156863	0.27451	0.0784314	0.176471	0.235294	0.0784314	0.0446927	0.0446927	0.139665	0.212291	0.351955
Leu6	0.290323	0.258065	0.322581	0.129032	0.631579	0.368421	0.631579	0.368421	0.352941	0.647059	0.444444	0.555556	0.230769	0.115385	0.461538	0.192308	0.578947	0.421053	0.297872	0.425532	0.276596	0.467742	0.532258	0.378788	0.287879	0.0909091	0.0909091	0.0909091	0.0606061	1	0.678571	0.321429	0.08	0.4	0.36	0.16	0.333333	0.666667	0.25	0.166667	0.0416667	0.208333	0.208333	0.125	0.171053	0.131579	0.105263	0.171053	0.276316
Met	0.154362	0.355705	0.275168	0.214765	0.545455	0.454545	0.622951	0.377049	0.220238	0.779762	0.638298	0.361702	0.140496	0.272727	0.363636	0.22314	0.659574	0.340426	0.291045	0.514925	0.19403	0.363636	0.636364	0.160622	0.253886	0.170984	0.181347	0.170984	0.0621762	1	0.637838	0.362162	0.136364	0.329545	0.272727	0.261364	0.347826	0.652174	0.232323	0.40404	0.10101	0.0707071	0.131313	0.0606061	0.216981	0.165094	0.0896226	0.188679	0.188679
Asn1	0.0996016	0.318725	0.354582	0.227092	0.584906	0.415094	0.639303	0.360697	0.273657	0.726343	0.545024	0.454976	0.120635	0.219048	0.377778	0.28254	0.632653	0.367347	0.277778	0.48538	0.236842	0.372832	0.627168	0.303571	0.316327	0.0943878	0.127551	0.112245	0.0459184	1	0.628342	0.371658	0.148571	0.4	0.348571	0.102857	0.304348	0.695652	0.227848	0.398734	0.0506329	0.113924	0.14557	0.0632911	0.206	0.112	0.096	0.208	0.238
Asn2	0.102564	0.346154	0.320513	0.230769	0.658537	0.341463	0.62234	0.37766	0.256158	0.743842	0.622642	0.377358	0.166667	0.208333	0.388889	0.236111	0.602564	0.397436	0.282297	0.435407	0.282297	0.423221	0.576779	0.241509	0.264151	0.120755	0.154717	0.124528	0.0943396	1	0.55205	0.44795	0.169492	0.322034	0.347458	0.161017	0.380952	0.619048	0.196721	0.491803	0.0245902	0.057377	0.122951	0.106557	0.205882	0.2	0.0676471	0.176471	0.217647
Pro1	0.2	0.36	0.32	0.12	0.833333	0.166667	0.659574	0.340426	0.408163	0.591837	0.535714	0.464286	0.129032	0.354839	0.290323	0.225806	0.533333	0.466667	0.340909	0.431818	0.227273	0.351852	0.648148	0.222222	0.319444	0.125	0.180556	0.125	0.0277778	1	0.609756	0.390244	0.0204082	0.469388	0.326531	0.183673	0.292683	0.707317	0.208333	0.291667	0.125	0.125	0.25	0	0.189655	0.0689655	0.224138	0.155172	0.258621
Pro2	0.0941176	0.388235	0.270588	0.247059	0.625	0.375	0.752688	0.247312	0.302632	0.697368	0.617284	0.382716	0.0972222	0.25	0.402778	0.25	0.722222	0.277778	0.389313	0.366412	0.244275	0.486667	0.513333	0.253807	0.299492	0.152284	0.101523	0.106599	0.0862944	1	0.592593	0.407407	0.18254	0.404762	0.349206	0.0634921	0.425	0.575	0.228814	0.542373	0.0423729	0.0423729	0.0932203	0.0508475	0.174129	0.114428	0.149254	0.199005	0.283582
Pro3	0.127273	0.290909	0.372727	0.209091	0.4375	0.5625	0.709677	0.290323	0.251748	0.748252	0.592593	0.407407	0.194805	0.233766	0.363636	0.207792	0.6875	0.3125	0.351064	0.319149	0.329787	0.338235	0.661765	0.283784	0.324324	0.0945946	0.121622	0.121622	0.0540541	1	0.643678	0.356322	0.1	0.516667	0.266667	0.116667	0.304348	0.695652	0.105263	0.333333	0.0350877	0.157895	0.263158	0.105263	0.101124	0.0617978	0.0674157	0.252809	0.314607
Pro4	0.111111	0.361111	0.305556	0.222222	0.666667	0.333333	0.588235	0.411765	0.261905	0.738095	0.578947	0.421053	0.176471	0.294118	0.294118	0.235294	0.625	0.375	0.341176	0.470588	0.188235	0.449275	0.550725	0.304348	0.315217	0.130435	0.0978261	0.108696	0.0434783	1	0.594937	0.405063	0.0769231	0.5	0.384615	0.0384615	0.307692	0.692308	0.195122	0.585366	0.0487805	0	0.0731707	0.097561	0.168317	0.128713	0.0693069	0.178218	0.267327
Gln1	0.164835	0.263736	0.307692	0.263736	0.45	0.55	0.583333	0.416667	0.290076	0.709924	0.60241	0.39759	0.178571	0.357143	0.285714	0.178571	0.622951	0.377049	0.351648	0.395604	0.252747	0.4	0.6	0.272727	0.220096	0.143541	0.162679	0.124402	0.076555	1	0.584071	0.415929	0.175	0.3375	0.3	0.1875	0.390135	0.609865	0.168539	0.359551	0.123596	0.123596	0.146067	0.0786517	0.181102	0.149606	0.125984	0.212598	0.220472
Gln2	0.172185	0.364238	0.271523	0.192053	0.690476	0.309524	0.700508	0.299492	0.264214	0.735786	0.615385	0.384615	0.0974026	0.181818	0.474026	0.246753	0.686747	0.313253	0.353712	0.423581	0.222707	0.421801	0.578199	0.286517	0.30618	0.109551	0.120787	0.120787	0.0561798	1	0.624	0.376	0.132812	0.390625	0.351562	0.125	0.382716	0.617284	0.292929	0.469697	0.040404	0.0757576	0.0959596	0.0252525	0.227273	0.136364	0.101399	0.192308	0.241259
Arg1	0.0857143	0.342857	0.357143	0.214286	0.7	0.3	0.694444	0.305556	0.280488	0.719512	0.764706	0.235294	0.145833	0.270833	0.4375	0.145833	0.8	0.2	0.428571	0.371429	0.2	0.405063	0.594937	0.230216	0.215827	0.107914	0.18705	0.179856	0.0791367	1	0.64	0.36	0.164179	0.328358	0.313433	0.19403	0.384615	0.615385	0.265306	0.387755	0.0612245	0.0816327	0.112245	0.0918367	0.0619469	0.115044	0.150442	0.256637	0.292035
Arg2	0.123188	0.333333	0.318841	0.224638	0.590909	0.409091	0.70303	0.29697	0.335329	0.664671	0.722892	0.277108	0.0977444	0.218045	0.458647	0.225564	0.692308	0.307692	0.391534	0.417989	0.190476	0.409283	0.590717	0.271028	0.285047	0.126168	0.17757	0.0841121	0.0560748	1	0.564706	0.435294	0.139785	0.430108	0.322581	0.107527	0.397959	0.602041	0.279188	0.548223	0.0406091	0.035533	0.0406091	0.0558376	0.191837	0.15102	0.0816327	0.261224	0.232653
Arg3	0	0.333333	0.5	0.166667	0.5	0.5	0.5	0.5	0.352941	0.647059	0.5	0.5	0.428571	0.285714	0.142857	0.142857	1	0	0.727273	0.272727	0	0.344828	0.655172	0.324324	0.297297	0.0810811	0.0810811	0.162162	0.0540541	1	0.636364	0.363636	0.0666667	0.533333	0.2	0.2	0.526316	0.473684	0.333333	0.25	0	0.0833333	0.166667	0.166667	0.0740741	0.037037	0.148148	0.444444	0.185185
Arg4	0.153846	0.153846	0.461538	0.230769	0.4	0.6	0.714286	0.285714	0.208333	0.791667	0.555556	0.444444	0	0.25	0.25	0.5	0.769231	0.230769	0.433333	0.333333	0.233333	0.290323	0.709677	0.319149	0.340426	0.0851064	0.106383	0.106383	0.0425532	1	0.645161	0.354839	0.0666667	0.333333	0.333333	0.266667	0.333333	0.666667	0.193548	0.548387	0.0967742	0	0.0967742	0.0645161	0.290323	0.129032	0.0645161	0.258065	0.193548
Arg5	0.166667	0.277778	0.333333	0.222222	0.785714	0.214286	0.636364	0.363636	0.339623	0.660377	0.8	0.2	0.152174	0.217391	0.5	0.130435	0.434783	0.565217	0.294118	0.588235	0.117647	0.340909	0.659091	0.220779	0.311688	0.0909091	0.220779	0.142857	0.012987	1	0.785714	0.214286	0.0526316	0.526316	0.263158	0.157895	0.310345	0.689655	0.194444	0.194444	0.111111	0.194444	0.222222	0.0833333	0.193548	0.0322581	0.16129	0.225806	0.16129
Arg6	0	0.5	0.166667	0.333333	0.666667	0.333333	0.777778	0.222222	0.285714	0.714286	0.333333	0.666667	0.0666667	0.333333	0.333333	0.266667	0.733333	0.266667	0.578947	0.157895	0.263158	0.538462	0.461538	0.137931	0.137931	0.275862	0.137931	0.137931	0.172414	1	0.703704	0.296296	0	0.538462	0.461538	0	0.409091	0.590909	0.166667	0.333333	0.0666667	0.0333333	0.333333	0.0666667	0.333333	0.111111	0	0.148148	0.333333
Ser1	0.0887097	0.298387	0.314516	0.298387	0.464286	0.535714	0.678363	0.321637	0.271318	0.728682	0.47619	0.52381	0.1	0.25	0.45	0.2	0.833333	0.166667	0.375	0.3125	0.3125	0.293578	0.706422	0.219858	0.319149	0.0780142	0.134752	0.148936	0.0992908	1	0.572368	0.427632	0.140625	0.28125	0.359375	0.21875	0.205882	0.794118	0.295775	0.394366	0.0140845	0.112676	0.126761	0.056338	0.176471	0.140271	0.081448	0.19457	0.257919
Ser2	0.0689655	0.344828	0.310345	0.275862	0.692308	0.307692	0.682927	0.317073	0.34375	0.65625	0.473684	0.526316	0.153846	0.24359	0.423077	0.179487	0.756757	0.243243	0.363636	0.465909	0.170455	0.375	0.625	0.340659	0.164835	0.142857	0.142857	0.164835	0.043956	1	0.604317	0.395683	0.139535	0.465116	0.255814	0.139535	0.306122	0.693878	0.233333	0.5	0.116667	0.0666667	0.05	0.0333333	0.19883	0.204678	0.0877193	0.181287	0.216374
Ser3	0.131148	0.409836	0.311475	0.147541	0.5	0.5	0.606557	0.393443	0.348837	0.651163	0.642857	0.357143	0.195122	0.243902	0.341463	0.219512	0.68	0.32	0.471698	0.301887	0.226415	0.430233	0.569767	0.217742	0.314516	0.145161	0.16129	0.104839	0.0564516	1	0.557895	0.442105	0.260274	0.287671	0.191781	0.260274	0.321429	0.678571	0.290323	0.451613	0.0806452	0.0483871	0.0806452	0.0483871	0.157895	0.0977444	0.0676692	0.308271	0.195489
Ser4	0.107527	0.451613	0.322581	0.11828	0.607143	0.392857	0.649254	0.350746	0.33871	0.66129	0.650485	0.349515	0.151515	0.373737	0.343434	0.131313	0.716667	0.283333	0.314815	0.425926	0.259259	0.394737	0.605263	0.263158	0.287449	0.097166	0.157895	0.11336	0.0809717	1	0.644068	0.355932	0.106061	0.393939	0.295455	0.204545	0.346154	0.653846	0.215686	0.555556	0.0588235	0.0326797	0.0849673	0.0522876	0.135484	0.0967742	0.151613	0.216129	0.264516
Ser5	0.138158	0.282895	0.355263	0.223684	0.551724	0.448276	0.716763	0.283237	0.295455	0.704545	0.572917	0.427083	0.128378	0.243243	0.432432	0.195946	0.567164	0.432836	0.302326	0.476744	0.22093	0.359756	0.640244	0.303754	0.300341	0.0955631	0.112628	0.116041	0.0716724	1	0.628378	0.371622	0.155172	0.390805	0.258621	0.195402	0.296703	0.703297	0.221053	0.357895	0.0421053	0.0947368	0.2	0.0842105	0.0973684	0.0526316	0.0947368	0.255263	0.334211
Ser6	0.155172	0.344828	0.310345	0.189655	0.466667	0.533333	0.709677	0.290323	0.245902	0.754098	0.654762	0.345238	0.166667	0.203704	0.351852	0.277778	0.76	0.24	0.276316	0.414474	0.309211	0.410811	0.589189	0.286713	0.265734	0.111888	0.104895	0.167832	0.0629371	1	0.62585	0.37415	0.0909091	0.409091	0.227273	0.272727	0.464286	0.535714	0.25974	0.428571	0.025974	0.0649351	0.103896	0.116883	0.173267	0.123762	0.128713	0.128713	0.267327
Thr1	0.266667	0.333333	0.2	0.2	0.7	0.3	0.660714	0.339286	0.328358	0.671642	0.590909	0.409091	0.147541	0.295082	0.377049	0.180328	0.558824	0.441176	0.339286	0.339286	0.321429	0.340909	0.659091	0.227642	0.268293	0.138211	0.203252	0.138211	0.0243902	1	0.61039	0.38961	0.175676	0.27027	0.351351	0.202703	0.372093	0.627907	0.354167	0.375	0.0625	0.104167	0.0625	0.0416667	0.25	0.15	0.1	0.125	0.225
Thr2	0.0918367	0.326531	0.397959	0.183673	0.555556	0.444444	0.684564	0.315436	0.303226	0.696774	0.635294	0.364706	0.157895	0.289474	0.359649	0.192982	0.714286	0.285714	0.330709	0.409449	0.259843	0.45614	0.54386	0.208791	0.368132	0.0879121	0.153846	0.137363	0.043956	1	0.590909	0.409091	0.110345	0.455172	0.317241	0.117241	0.314607	0.685393	0.256944	0.520833	0.0555556	0.0555556	0.0833333	0.0277778	0.211009	0.155963	0.059633	0.243119	0.201835
Thr3	0.0903614	0.349398	0.337349	0.222892	0.730769	0.269231	0.722222	0.277778	0.35443	0.64557	0.571429	0.428571	0.193548	0.217742	0.419355	0.169355	0.611111	0.388889	0.377778	0.437037	0.185185	0.357724	0.642276	0.342857	0.395918	0.044898	0.110204	0.0816327	0.0244898	1	0.65	0.35	0.115942	0.449275	0.26087	0.173913	0.258065	0.741935	0.217949	0.423077	0.025641	0.0897436	0.141026	0.102564	0.116732	0.077821	0.108949	0.229572	0.291829
Thr4	0.112903	0.306452	0.33871	0.241935	0.75	0.25	0.692308	0.307692	0.305085	0.694915	0.710526	0.289474	0.0465116	0.255814	0.511628	0.186047	0.705882	0.294118	0.324324	0.423423	0.252252	0.408	0.592	0.270588	0.329412	0.0705882	0.117647	0.129412	0.0823529	1	0.596491	0.403509	0.12963	0.537037	0.240741	0.0925926	0.230769	0.769231	0.348837	0.488372	0.0465116	0.0697674	0	0.0465116	0.157895	0.184211	0.105263	0.217105	0.197368
Val1	0.185714	0.285714	0.228571	0.3	0.571429	0.428571	0.642857	0.357143	0.318966	0.681034	0.708333	0.291667	0.0833333	0.333333	0.4375	0.145833	0.794118	0.205882	0.469697	0.363636	0.166667	0.381356	0.618644	0.217054	0.248062	0.178295	0.131783	0.178295	0.0465116	1	0.514706	0.485294	0.16129	0.370968	0.290323	0.177419	0.354839	0.645161	0.206897	0.568966	0	0.0689655	0.12069	0.0344828	0.166667	0.166667	0.1	0.222222	0.188889
Val2	0.289474	0.368421	0.223684	0.118421	0.636364	0.363636	0.647059	0.352941	0.383178	0.616822	0.666667	0.333333	0.106383	0.255319	0.425532	0.212766	0.5	0.5	0.25	0.426471	0.323529	0.442105	0.557895	0.209677	0.306452	0.0887097	0.120968	0.193548	0.0806452	1	0.741935	0.258065	0.222222	0.283951	0.320988	0.17284	0.392157	0.607843	0.182927	0.47561	0.0609756	0.121951	0.0731707	0.0853659	0.158273	0.0863309	0.100719	0.201439	0.223022
Val3	0.103175	0.253968	0.412698	0.230159	0.575758	0.424242	0.624161	0.375839	0.248175	0.751825	0.55102	0.44898	0.118644	0.228814	0.466102	0.186441	0.729167	0.270833	0.23622	0.480315	0.283465	0.321101	0.678899	0.253846	0.334615	0.0730769	0.115385	0.169231	0.0538462	1	0.707965	0.292035	0.0608696	0.443478	0.373913	0.121739	0.245455	0.754545	0.186667	0.44	0.0666667	0.04	0.173333	0.0933333	0.126697	0.0904977	0.0859729	0.199095	0.325792
Val4	0.0425532	0.361702	0.361702	0.234043	0.75	0.25	0.592593	0.407407	0.254237	0.745763	0.566038	0.433962	0.0877193	0.245614	0.438596	0.22807	0.75	0.25	0.296296	0.481481	0.222222	0.454545	0.545455	0.329268	0.268293	0.097561	0.097561	0.134146	0.0731707	1	0.533981	0.466019	0.0869565	0.478261	0.173913	0.26087	0.26	0.74	0.166667	0.583333	0	0.0416667	0.125	0.0833333	0.177778	0.1	0.0555556	0.155556	0.288889
Trp	0.0625	0.395833	0.333333	0.208333	0.625	0.375	0.626506	0.373494	0.275362	0.724638	0.659091	0.340909	0.184211	0.184211	0.394737	0.236842	0.631579	0.368421	0.4	0.4	0.2	0.304348	0.695652	0.246914	0.222222	0.135802	0.160494	0.111111	0.123457	1	0.630769	0.369231	0.148148	0.37037	0.296296	0.185185	0.421053	0.578947	0.320755	0.54717	0	0.0377358	0.0943396	0	0.161905	0.0380952	0.0666667	0.27619	0.304762
Tyr1	0.138686	0.364964	0.291971	0.20438	0.641026	0.358974	0.715152	0.284848	0.31383	0.68617	0.528926	0.471074	0.0833333	0.233333	0.5	0.183333	0.633333	0.366667	0.230159	0.507937	0.261905	0.442953	0.557047	0.34296	0.270758	0.115523	0.0938628	0.111913	0.0649819	1	0.574803	0.425197	0.135593	0.398305	0.313559	0.152542	0.300971	0.699029	0.227723	0.405941	0.039604	0.0891089	0.188119	0.049505	0.11	0.12	0.14	0.22	0.28
Tyr2	0.118644	0.322034	0.372881	0.186441	0.69697	0.30303	0.650485	0.349515	0.329897	0.670103	0.45283	0.54717	0.15873	0.142857	0.52381	0.174603	0.519231	0.480769	0.338983	0.372881	0.288136	0.411765	0.588235	0.328358	0.179104	0.134328	0.126866	0.11194	0.119403	1	0.543689	0.456311	0.127273	0.4	0.290909	0.181818	0.337079	0.662921	0.258824	0.470588	0.0235294	0.0117647	0.2	0.0352941	0.15625	0.109375	0.0703125	0.242188	0.273438
[truncated: 12 more columns]

## Sheet: DAL82
	Ala1	Ala2	Ala3	Ala4	Cys1	Cys2	Asp1	Asp2	Glu1	Glu2	Phe1	Phe2	Gly1	Gly2	Gly3	Gly4	His1	His2	Ile1	Ile2	Ile3	Lys1	Lys2	Leu1	Leu2	Leu3	Leu4	Leu5	Leu6	Met	Asn1	Asn2	Pro1	Pro2	Pro3	Pro4	Gln1	Gln2	Arg1	Arg2	Arg3	Arg4	Arg5	Arg6	Ser1	Ser2	Ser3	Ser4	Ser5
Ala1	0.2	0.266667	0.333333	0.2	0.5	0.5	0.7	0.3	0.2	0.8	0.571429	0.428571	0	0.166667	0.333333	0.5	1	0	0.125	0.75	0.125	0.357143	0.642857	0.257143	0.0857143	0.171429	0.2	0.2	0.0857143	1	0.545455	0.454545	0.0666667	0.266667	0.466667	0.2	0.5	0.5	0.285714	0.428571	0	0	0	0.285714	0.05	0.05	0.15	0.2	0.25
Ala2	0.0384615	0.5	0.230769	0.230769	0.333333	0.666667	0.774194	0.225806	0.3125	0.6875	0.826087	0.173913	0.130435	0.26087	0.347826	0.26087	0.5	0.5	0.315789	0.421053	0.263158	0.433333	0.566667	0.272727	0.295455	0.159091	0.113636	0.0909091	0.0681818	1	0.666667	0.333333	0.0526316	0.421053	0.315789	0.210526	0.3	0.7	0.1875	0.65625	0.03125	0.03125	0.03125	0.0625	0.111111	0.12963	0.12963	0.203704	0.240741
Ala3	0.125	0.25	0.5	0.125	0.714286	0.285714	0.68	0.32	0.225	0.775	0.529412	0.470588	0.037037	0.185185	0.62963	0.148148	0.923077	0.0769231	0.26087	0.478261	0.26087	0.36	0.64	0.366667	0.383333	0.05	0.05	0.116667	0.0333333	1	0.555556	0.444444	0.129032	0.580645	0.193548	0.0967742	0.125	0.875	0.181818	0.454545	0.0909091	0.0909091	0.181818	0	0.171875	0.09375	0.109375	0.1875	0.296875
Ala4	0	0.5	0.2	0.3	0	1	0.7	0.3	0.166667	0.833333	0.333333	0.666667	0.181818	0.0909091	0.363636	0.363636	0.833333	0.166667	0.21875	0.53125	0.25	0.447368	0.552632	0.454545	0.272727	0.0606061	0.121212	0.0606061	0.030303	1	0.636364	0.363636	0.125	0.5	0.25	0.125	0.454545	0.545455	0.357143	0.428571	0	0.0714286	0	0.142857	0.117647	0.117647	0.0882353	0.117647	0.294118
Cys1	0.133333	0.2	0.4	0.266667	0	1	0.625	0.375	0.25	0.75	0.636364	0.363636	0.0769231	0.384615	0.307692	0.230769	0.571429	0.428571	0.357143	0.5	0.142857	0.461538	0.538462	0.25	0.5	0.05	0.1	0.1	0	1	0.8	0.2	0.133333	0.2	0.466667	0.2	0	1	0.1	0.5	0.1	0.2	0.1	0	0	0.0588235	0.294118	0.176471	0.294118
Cys2	0	0.25	0.25	0.5	1	0	0.857143	0.142857	0.285714	0.714286	0.5	0.5	0	0	0.333333	0.666667	0.5	0.5	0.444444	0.555556	0	0.5	0.5	0.333333	0.111111	0.222222	0.111111	0.111111	0.111111	1	0.666667	0.333333	0.25	0	0.25	0.5	0.5	0.5	0.333333	0.333333	0	0.166667	0.166667	0	0.166667	0.0833333	0	0.25	0.333333
Asp1	0.102041	0.244898	0.428571	0.22449	0.533333	0.466667	0.679012	0.320988	0.367816	0.632184	0.529412	0.470588	0.0961538	0.346154	0.307692	0.25	0.647059	0.352941	0.265625	0.359375	0.375	0.365385	0.634615	0.236364	0.427273	0.0636364	0.0909091	0.1	0.0818182	1	0.649123	0.350877	0.137931	0.258621	0.448276	0.155172	0.428571	0.571429	0.235294	0.470588	0.0294118	0.117647	0.0588235	0.0882353	0.21875	0.114583	0.0625	0.177083	0.333333
Asp2	0.0769231	0.269231	0.384615	0.269231	0.333333	0.666667	0.53125	0.46875	0.3125	0.6875	0.3125	0.6875	0.217391	0.217391	0.304348	0.26087	0.6875	0.3125	0.25	0.611111	0.138889	0.408163	0.591837	0.404255	0.212766	0.170213	0.0425532	0.0851064	0.0851064	1	0.545455	0.454545	0.0789474	0.421053	0.315789	0.184211	0.25	0.75	0.0909091	0.681818	0	0.0909091	0.136364	0	0.136364	0.19697	0.0606061	0.121212	0.318182
Glu1	0.185185	0.296296	0.259259	0.259259	0.5	0.5	0.625	0.375	0.244444	0.755556	0.607143	0.392857	0.0454545	0.363636	0.272727	0.318182	0.846154	0.153846	0.257143	0.485714	0.257143	0.465116	0.534884	0.270833	0.270833	0.125	0.104167	0.1875	0.0416667	1	0.606061	0.393939	0.133333	0.466667	0.133333	0.266667	0.153846	0.846154	0.391304	0.391304	0.0434783	0.0434783	0.0869565	0.0434783	0.268293	0.0487805	0.0731707	0.268293	0.292683
Glu2	0.138462	0.384615	0.230769	0.246154	0.526316	0.473684	0.616438	0.383562	0.305085	0.694915	0.6	0.4	0.140351	0.175439	0.54386	0.140351	0.681818	0.318182	0.345794	0.373832	0.280374	0.518519	0.481481	0.333333	0.216667	0.125	0.183333	0.116667	0.025	1	0.574713	0.425287	0.121951	0.463415	0.341463	0.0731707	0.302326	0.697674	0.239437	0.507042	0.0704225	0.0422535	0.112676	0.028169	0.149533	0.17757	0.11215	0.233645	0.196262
Phe1	0.188679	0.377358	0.226415	0.207547	0.5	0.5	0.648649	0.351351	0.263158	0.736842	0.53125	0.46875	0.0697674	0.302326	0.488372	0.139535	0.833333	0.166667	0.225	0.475	0.3	0.25641	0.74359	0.28125	0.421875	0.0625	0.09375	0.078125	0.0625	1	0.611111	0.388889	0.0606061	0.393939	0.272727	0.272727	0.2	0.8	0.347826	0.391304	0.0434783	0.0869565	0.0434783	0.0869565	0.0588235	0.0441176	0.176471	0.191176	0.367647
Phe2	0.0555556	0.444444	0.166667	0.333333	0.5	0.5	0.5	0.5	0.333333	0.666667	0.419355	0.580645	0.0909091	0.272727	0.454545	0.181818	0.48	0.52	0.230769	0.641026	0.128205	0.396552	0.603448	0.346939	0.204082	0.183673	0.0408163	0.163265	0.0612245	1	0.583333	0.416667	0.0666667	0.366667	0.333333	0.233333	0.36	0.64	0.227273	0.5	0	0.0909091	0.181818	0	0.261905	0.238095	0.047619	0.0714286	0.190476
Gly1	0.285714	0.285714	0.285714	0.142857	0.5	0.5	0.666667	0.333333	0.428571	0.571429	0.466667	0.533333	0.285714	0.285714	0.285714	0.142857	1	0	0.545455	0.272727	0.181818	0.315789	0.684211	0.272727	0.227273	0.227273	0.0454545	0.0909091	0.136364	1	0.538462	0.461538	0.142857	0.285714	0.285714	0.285714	0.333333	0.666667	0.375	0.375	0.125	0	0.125	0	0.25	0.125	0.0625	0.125	0.3125
Gly2	0.0909091	0.454545	0.363636	0.0909091	1	0	0.611111	0.388889	0.238095	0.761905	0.5	0.5	0.217391	0.304348	0.391304	0.0869565	0.8	0.2	0.235294	0.529412	0.235294	0.333333	0.666667	0.322581	0.258065	0.0322581	0.193548	0.16129	0.0322581	1	0.709677	0.290323	0	0.5	0.5	0	0.272727	0.727273	0.190476	0.52381	0.0952381	0.0952381	0.047619	0.047619	0.25	0.15	0.15	0.125	0.2
Gly3	0.108108	0.27027	0.378378	0.243243	0.4	0.6	0.694444	0.305556	0.282051	0.717949	0.526316	0.473684	0.162791	0.139535	0.511628	0.186047	0.416667	0.583333	0.25	0.45	0.3	0.4	0.6	0.301887	0.226415	0.0377358	0.0754717	0.264151	0.0943396	1	0.535714	0.464286	0.0588235	0.352941	0.352941	0.235294	0.125	0.875	0.105263	0.684211	0.0526316	0.0526316	0	0.105263	0.166667	0.0952381	0.0952381	0.119048	0.333333
Gly4	0.2	0.25	0.2	0.35	0.777778	0.222222	0.8	0.2	0.1	0.9	0.5	0.5	0.1875	0.25	0.1875	0.375	0.375	0.625	0.52381	0.285714	0.190476	0.166667	0.833333	0.3125	0.1875	0.125	0.25	0.0625	0.0625	1	0.6875	0.3125	0.111111	0.333333	0.555556	0	0.4	0.6	0.285714	0.428571	0	0	0.142857	0.142857	0.138889	0.138889	0.0555556	0.305556	0.222222
His1	0.136364	0.363636	0.409091	0.0909091	0.75	0.25	0.75	0.25	0.266667	0.733333	0.52381	0.47619	0.185185	0.296296	0.444444	0.0740741	0.571429	0.428571	0.3	0.466667	0.233333	0.368421	0.631579	0.357143	0.214286	0.142857	0.047619	0.119048	0.119048	1	0.652174	0.347826	0.153846	0.423077	0.269231	0.153846	0.277778	0.722222	0.210526	0.368421	0.105263	0.157895	0.157895	0	0.0545455	0.0545455	0.163636	0.218182	0.272727
His2	0.125	0.25	0.5	0.125	0.2	0.8	0.75	0.25	0.3	0.7	0.571429	0.428571	0.25	0.125	0.5	0.125	0.75	0.25	0.181818	0.727273	0.0909091	0.25	0.75	0.428571	0.285714	0.047619	0.142857	0	0.0952381	1	0.75	0.25	0.166667	0.5	0.333333	0	0.5	0.5	0.384615	0.307692	0.0769231	0.0769231	0.153846	0	0.3	0.05	0.1	0.2	0.2
Ile1	0.181818	0.227273	0.409091	0.181818	0.444444	0.555556	0.551724	0.448276	0.166667	0.833333	0.6	0.4	0.105263	0.315789	0.368421	0.210526	0.785714	0.214286	0.392857	0.392857	0.214286	0.352941	0.647059	0.125	0.28125	0.15625	0.1875	0.21875	0.03125	1	0.5	0.5	0.257143	0.314286	0.285714	0.142857	0.272727	0.727273	0.259259	0.407407	0.0740741	0.148148	0.0740741	0.037037	0.101695	0.135593	0.135593	0.20339	0.254237
Ile2	0.0769231	0.288462	0.346154	0.288462	0.368421	0.631579	0.62	0.38	0.267857	0.732143	0.447368	0.552632	0.238095	0.119048	0.452381	0.190476	0.6	0.4	0.225	0.525	0.25	0.325	0.675	0.3	0.2625	0.15	0.1125	0.125	0.05	1	0.515152	0.484848	0.075	0.5	0.3	0.125	0.358974	0.641026	0.0857143	0.657143	0	0.114286	0.0857143	0.0571429	0.0731707	0.0731707	0.0853659	0.268293	0.280488
Ile3	0.2	0.333333	0.4	0.0666667	0.833333	0.166667	0.551724	0.448276	0.263158	0.736842	0.5625	0.4375	0.1	0.15	0.75	0	0.571429	0.428571	0.424242	0.393939	0.181818	0.607843	0.392157	0.382353	0.294118	0.176471	0.0588235	0.0588235	0.0294118	1	0.525	0.475	0.307692	0.461538	0	0.230769	0.3	0.7	0.0625	0.75	0	0.0625	0.0625	0.0625	0.30303	0.121212	0.0606061	0.242424	0.212121
Lys1	0.171875	0.234375	0.421875	0.171875	0.777778	0.222222	0.611111	0.388889	0.302632	0.697368	0.689655	0.310345	0.147059	0.264706	0.352941	0.235294	0.842105	0.157895	0.265306	0.510204	0.22449	0.354545	0.645455	0.24359	0.141026	0.179487	0.166667	0.166667	0.102564	1	0.545455	0.454545	0.12	0.4	0.38	0.1	0.266667	0.733333	0.155556	0.622222	0	0.0222222	0.111111	0.0888889	0.15	0.166667	0.1	0.166667	0.333333
Lys2	0.104167	0.3125	0.458333	0.125	0.625	0.375	0.566265	0.433735	0.346667	0.653333	0.5	0.5	0.0980392	0.215686	0.509804	0.176471	0.68	0.32	0.384615	0.43956	0.175824	0.420168	0.579832	0.280992	0.305785	0.157025	0.140496	0.0826446	0.0330579	1	0.638889	0.361111	0.135593	0.474576	0.237288	0.152542	0.35	0.65	0.285714	0.511905	0.0238095	0.0833333	0.0714286	0.0238095	0.207407	0.17037	0.118519	0.207407	0.207407
Leu1	0.1	0.3	0.45	0.15	0.4	0.6	0.583333	0.416667	0.189655	0.810345	0.461538	0.538462	0.09375	0.25	0.53125	0.125	0.571429	0.428571	0.18	0.5	0.32	0.430108	0.569892	0.264706	0.308824	0.117647	0.191176	0.0882353	0.0294118	1	0.603175	0.396825	0.344828	0.206897	0.206897	0.241379	0.242424	0.757576	0.266667	0.533333	0	0.0444444	0.133333	0.0222222	0.125	0.142857	0.0714286	0.196429	0.267857
Leu2	0.125	0.416667	0.25	0.208333	0.6	0.4	0.733333	0.266667	0.326531	0.673469	0.605263	0.394737	0.0833333	0.305556	0.416667	0.194444	0.647059	0.352941	0.341463	0.365854	0.292683	0.469388	0.530612	0.293333	0.293333	0.133333	0.08	0.106667	0.0933333	1	0.609756	0.390244	0.155556	0.466667	0.222222	0.155556	0.222222	0.777778	0.268293	0.463415	0.0243902	0.0487805	0.146341	0.0487805	0.16	0.106667	0.0666667	0.32	0.186667
Leu3	0.0769231	0.538462	0.230769	0.153846	1	0	0.583333	0.416667	0.515152	0.484848	0.571429	0.428571	0.125	0.25	0.375	0.25	0.7	0.3	0.384615	0.230769	0.384615	0.36	0.64	0.318182	0.227273	0.136364	0.0909091	0.181818	0.0454545	1	0.411765	0.588235	0.2	0.266667	0.266667	0.266667	0.421053	0.578947	0.142857	0.0714286	0.357143	0.357143	0.0714286	0	0.166667	0.125	0.0833333	0.291667	0.208333
Leu4	0.25	0.5	0.166667	0.0833333	0.4	0.6	0.652174	0.347826	0.0454545	0.954545	0.2	0.8	0.0909091	0.454545	0.363636	0.0909091	0.833333	0.166667	0.2	0.3	0.5	0.588235	0.411765	0.26	0.28	0.14	0.22	0.06	0.04	1	0.612903	0.387097	0.111111	0.166667	0.611111	0.111111	0.368421	0.631579	0.4	0.2	0.0666667	0.133333	0.133333	0.0666667	0.133333	0.1	0.133333	0.2	0.3
Leu5	0.105263	0.263158	0.368421	0.263158	0.6	0.4	0.727273	0.272727	0.4	0.6	0.461538	0.538462	0	0.421053	0.421053	0.157895	0.6	0.4	0.333333	0.666667	0	0.416667	0.583333	0.32	0.32	0.08	0.22	0.06	0	1	0.8125	0.1875	0.142857	0.5	0.285714	0.0714286	0.0833333	0.916667	0.285714	0.214286	0.0714286	0.357143	0.0714286	0	0.0588235	0.0588235	0.147059	0.264706	0.323529
Leu6	0.285714	0	0.714286	0	0.5	0.5	0.636364	0.363636	0.285714	0.714286	0.5	0.5	0.272727	0.272727	0.181818	0.272727	1	0	0.1	0.5	0.4	0.588235	0.411765	0.454545	0.0909091	0.181818	0.181818	0.0909091	0	1	0.384615	0.615385	0.142857	0.571429	0.142857	0.142857	0.428571	0.571429	0	0	0	0.5	0.166667	0.333333	0	0.0526316	0.210526	0.210526	0.421053
Met	0.0714286	0.357143	0.357143	0.214286	1	0	0.513514	0.486486	0.181818	0.818182	0.592593	0.407407	0.153846	0.269231	0.384615	0.192308	0.9	0.1	0.25	0.527778	0.222222	0.489796	0.510204	0.108108	0.189189	0.162162	0.27027	0.216216	0.0540541	1	0.555556	0.444444	0.111111	0.37037	0.222222	0.296296	0.222222	0.777778	0.16	0.48	0	0.16	0.16	0.04	0.2	0.216667	0.116667	0.15	0.116667
Asn1	0.184615	0.215385	0.307692	0.292308	0.444444	0.555556	0.64	0.36	0.285714	0.714286	0.543478	0.456522	0.111111	0.253968	0.396825	0.238095	0.466667	0.533333	0.211268	0.464789	0.323944	0.345238	0.654762	0.321839	0.275862	0.0804598	0.126437	0.137931	0.0574713	1	0.678322	0.321678	0.155556	0.333333	0.444444	0.0666667	0.285714	0.714286	0.186047	0.511628	0.0697674	0.0232558	0.162791	0.0465116	0.192	0.128	0.08	0.2	0.232
Asn2	0.0769231	0.230769	0.5	0.192308	0.538462	0.461538	0.592593	0.407407	0.380952	0.619048	0.566667	0.433333	0.0454545	0.227273	0.409091	0.318182	0.454545	0.545455	0.320755	0.433962	0.245283	0.645833	0.354167	0.4	0.246154	0.107692	0.0923077	0.0769231	0.0769231	1	0.590909	0.409091	0.113636	0.386364	0.386364	0.113636	0.347826	0.652174	0.36	0.44	0.04	0	0.08	0.08	0.28866	0.175258	0.0721649	0.175258	0.185567
Pro1	0.166667	0.25	0.333333	0.25	0.5	0.5	0.875	0.125	0.4	0.6	0.583333	0.416667	0.142857	0.285714	0.428571	0.142857	0.25	0.75	0.0833333	0.5	0.416667	0.5	0.5	0.0769231	0.269231	0.153846	0.0769231	0.192308	0.230769	1	0.8125	0.1875	0.0625	0.625	0.25	0.0625	0.333333	0.666667	0.5	0	0	0.25	0.25	0	0.142857	0	0.214286	0.142857	0.214286
Pro2	0.157895	0.157895	0.473684	0.210526	0.75	0.25	0.714286	0.285714	0.214286	0.785714	0.592593	0.407407	0	0.357143	0.285714	0.357143	0.777778	0.222222	0.272727	0.568182	0.159091	0.541667	0.458333	0.25	0.375	0.203125	0.03125	0.09375	0.046875	1	0.666667	0.333333	0.128205	0.435897	0.307692	0.128205	0.315789	0.684211	0.162162	0.540541	0.027027	0.135135	0.0540541	0.0810811	0.14	0.12	0.08	0.18	0.34
Pro3	0.16	0.28	0.2	0.36	0.428571	0.571429	0.652174	0.347826	0.137931	0.862069	0.4	0.6	0.153846	0.307692	0.384615	0.153846	0.791667	0.208333	0.44	0.32	0.24	0.375	0.625	0.261905	0.452381	0.0714286	0.0952381	0.0952381	0.0238095	1	0.714286	0.285714	0.111111	0.481481	0.185185	0.222222	0.2	0.8	0.25	0.416667	0.0833333	0	0.25	0	0.113636	0.0454545	0.113636	0.204545	0.386364
Pro4	0.142857	0.285714	0.428571	0.142857	0.666667	0.333333	0.5	0.5	0.166667	0.833333	0.4	0.6	0	0	0.75	0.25	1	0	0.133333	0.866667	0	0.1875	0.8125	0.217391	0.304348	0.173913	0.130435	0.0869565	0.0869565	1	0.666667	0.333333	0.222222	0.555556	0.111111	0.111111	0.2	0.8	0.384615	0.461538	0.0769231	0	0.0769231	0	0.153846	0.0769231	0.0769231	0.307692	0.307692
Gln1	0.0625	0.4375	0.5	0	0.5	0.5	0.454545	0.545455	0.333333	0.666667	0.666667	0.333333	0.142857	0.142857	0.571429	0.142857	0.75	0.25	0.25	0.416667	0.333333	0.529412	0.470588	0.214286	0.190476	0.261905	0.0952381	0.119048	0.119048	1	0.62963	0.37037	0.294118	0.294118	0.294118	0.117647	0.507692	0.492308	0.133333	0.333333	0.133333	0.0666667	0.133333	0.2	0.135135	0.135135	0.162162	0.189189	0.243243
Gln2	0.159091	0.318182	0.340909	0.181818	0.555556	0.444444	0.708333	0.291667	0.326923	0.673077	0.585366	0.414634	0.0487805	0.146341	0.390244	0.414634	0.772727	0.227273	0.36	0.48	0.16	0.517241	0.482759	0.341463	0.207317	0.134146	0.146341	0.134146	0.0365854	1	0.686275	0.313725	0.275	0.25	0.425	0.05	0.264706	0.735294	0.333333	0.404762	0.047619	0.0952381	0.0952381	0.0238095	0.25	0.125	0.0892857	0.214286	0.232143
Arg1	0.214286	0.428571	0.285714	0.0714286	0.333333	0.666667	0.421053	0.578947	0.333333	0.666667	0.55	0.45	0.142857	0.357143	0.357143	0.142857	0	1	0.5	0.4	0.1	0.242424	0.757576	0.275862	0.241379	0.0344828	0.206897	0.137931	0.103448	1	0.357143	0.642857	0	0.4375	0.3125	0.25	0.285714	0.714286	0.157895	0.473684	0.0526316	0.210526	0.105263	0	0.08	0.12	0.08	0.36	0.24
Arg2	0.0740741	0.333333	0.481481	0.111111	0.5	0.5	0.631579	0.368421	0.295455	0.704545	0.757576	0.242424	0.0384615	0.307692	0.5	0.153846	0.75	0.25	0.321429	0.410714	0.267857	0.477273	0.522727	0.280702	0.403509	0.0877193	0.0701754	0.0701754	0.0877193	1	0.560976	0.439024	0.128205	0.461538	0.25641	0.153846	0.384615	0.615385	0.208333	0.479167	0.0625	0	0.208333	0.0416667	0.211538	0.115385	0.115385	0.365385	0.153846
Arg3	0	0	0.5	0.5	0	1	0.25	0.75	0.5	0.5	1	0	0	0	0	1	0.5	0.5	0.5	0.5	0	0.75	0.25	0.444444	0.222222	0.111111	0.111111	0.111111	0	1	0.5	0.5	0.25	0.5	0.25	0	0.166667	0.833333	0.5	0	0.5	0	0	0	0.166667	0	0.333333	0.166667	0.333333
Arg4	0.272727	0.272727	0.363636	0.0909091	0	1	1	0	0.2	0.8	0	1	0	0	0	1	1	0	0.5	0.166667	0.333333	0	1	0.142857	0.285714	0.0714286	0.285714	0.214286	0	1	0.714286	0.285714	0.333333	0.333333	0.333333	0	0	1	0.5	0.25	0	0	0	0.25	0.125	0.125	0	0.25	0.375
Arg5	0.333333	0.416667	0.0833333	0.166667	0.25	0.75	0.333333	0.666667	0.142857	0.857143	0.5	0.5	0	0.272727	0.636364	0.0909091	0.25	0.75	0.181818	0.545455	0.272727	0.444444	0.555556	0.222222	0.111111	0.111111	0.111111	0.222222	0.222222	1	0.727273	0.272727	0.4	0.2	0.4	0	0.166667	0.833333	0	0.363636	0	0.181818	0.454545	0	0.111111	0.111111	0	0.222222	0.444444
Arg6	0.25	0.25	0.25	0.25	0.5	0.5	1	0	0.285714	0.714286	1	0	0.125	0.25	0.25	0.375	1	0	0.75	0.25	0	0.166667	0.833333	0.25	0.25	0	0.125	0.375	0	1	0.75	0.25	0.25	0.25	0.25	0.25	0	1	0	0.5	0	0	0.5	0	0	0.125	0.125	0	0.5
Ser1	0.0689655	0.344828	0.344828	0.241379	0.545455	0.454545	0.657143	0.342857	0.230769	0.769231	0.526316	0.473684	0.296296	0.259259	0.37037	0.0740741	0.583333	0.416667	0.5	0.208333	0.291667	0.4	0.6	0.516129	0.16129	0.0322581	0.129032	0.129032	0.0322581	1	0.617647	0.382353	0.2	0.2	0.4	0.2	0.333333	0.666667	0.1875	0.375	0.0625	0	0.25	0.125	0.176471	0.147059	0.0882353	0.220588	0.25
Ser2	0	0.222222	0.444444	0.333333	1	0	0.705882	0.294118	0.166667	0.833333	0.75	0.25	0.285714	0.142857	0.333333	0.238095	0.5	0.5	0.368421	0.473684	0.157895	0.35	0.65	0.230769	0.307692	0	0.153846	0.153846	0.153846	1	0.466667	0.533333	0.222222	0.444444	0.222222	0.111111	0.2	0.8	0.222222	0.5	0	0.111111	0.111111	0.0555556	0.352941	0.137255	0.0980392	0.0784314	0.235294
Ser3	0.25	0.25	0.25	0.25	0.333333	0.666667	0.7	0.3	0.125	0.875	0.727273	0.272727	0.0909091	0.272727	0.272727	0.363636	0.615385	0.384615	0.5	0.357143	0.142857	0.304348	0.695652	0.205128	0.25641	0.179487	0.128205	0.153846	0.0769231	1	0.5	0.5	0.259259	0.259259	0.185185	0.296296	0.333333	0.666667	0.0769231	0.615385	0.0769231	0.0769231	0.0769231	0.0769231	0.0689655	0.0344828	0.137931	0.241379	0.206897
Ser4	0.0952381	0.571429	0.285714	0.047619	0.833333	0.166667	0.761905	0.238095	0.1	0.9	0.695652	0.304348	0.166667	0.208333	0.291667	0.333333	0.684211	0.315789	0.482759	0.310345	0.206897	0.411765	0.588235	0.258621	0.310345	0.103448	0.137931	0.12069	0.0689655	1	0.5	0.5	0.166667	0.433333	0.233333	0.166667	0.363636	0.636364	0.176471	0.647059	0.0588235	0.0392157	0.0784314	0	0.112245	0.102041	0.0714286	0.306122	0.27551
Ser5	0.176471	0.235294	0.490196	0.0980392	1	0	0.703704	0.296296	0.318182	0.681818	0.648649	0.351351	0.0638298	0.340426	0.446809	0.148936	0.619048	0.380952	0.3	0.5	0.2	0.3	0.7	0.275362	0.26087	0.0869565	0.15942	0.144928	0.0724638	1	0.615385	0.384615	0.111111	0.422222	0.288889	0.177778	0.322581	0.677419	0.2	0.36	0	0.08	0.2	0.16	0.100917	0.0366972	0.0733945	0.266055	0.293578
Ser6	0.047619	0.285714	0.428571	0.238095	1	0	0.833333	0.166667	0.5	0.5	0.625	0.375	0.0909091	0.454545	0.272727	0.181818	0.857143	0.142857	0.243243	0.540541	0.216216	0.425532	0.574468	0.222222	0.5	0.111111	0.0833333	0.0833333	0	1	0.552632	0.447368	0.153846	0.307692	0.230769	0.307692	0.357143	0.642857	0.206897	0.482759	0.137931	0	0.0689655	0.103448	0.136364	0.0227273	0.0909091	0.227273	0.272727
Thr1	0.307692	0.307692	0.0769231	0.307692	0.75	0.25	0.583333	0.416667	0.647059	0.352941	0.454545	0.545455	0	0.25	0.5	0.25	0.833333	0.166667	0.416667	0.333333	0.25	0.482759	0.517241	0.166667	0.125	0.125	0.291667	0.125	0.166667	1	0.615385	0.384615	0.25	0.25	0.416667	0.0833333	0.5	0.5	0.166667	0.666667	0	0.166667	0	0	0.133333	0.0666667	0.0666667	0.4	0.233333
Thr2	0.0909091	0.363636	0.363636	0.181818	0.888889	0.111111	0.666667	0.333333	0.28125	0.71875	0.8125	0.1875	0.142857	0.285714	0.464286	0.107143	0.75	0.25	0.371429	0.4	0.228571	0.340909	0.659091	0.204082	0.285714	0.0816327	0.122449	0.244898	0.0612245	1	0.642857	0.357143	0.166667	0.452381	0.285714	0.0952381	0.176471	0.823529	0.2	0.566667	0.0666667	0.133333	0.0333333	0	0.206897	0.155172	0.0689655	0.206897	0.224138
Thr3	0.106383	0.446809	0.340426	0.106383	0.8	0.2	0.74359	0.25641	0.26087	0.73913	0.533333	0.466667	0.2	0.257143	0.457143	0.0857143	0.6875	0.3125	0.214286	0.464286	0.321429	0.310345	0.689655	0.45283	0.150943	0.132075	0.113208	0.132075	0.0188679	1	0.653846	0.346154	0.129032	0.516129	0.193548	0.16129	0.25	0.75	0.227273	0.590909	0.0454545	0	0.0909091	0.0454545	0.139535	0.0232558	0.139535	0.232558	0.232558
Thr4	0.04	0.4	0.28	0.28	0.666667	0.333333	0.777778	0.222222	0.333333	0.666667	0.545455	0.454545	0.0666667	0.2	0.466667	0.266667	0	1	0.36	0.24	0.4	0.526316	0.473684	0.105263	0.473684	0.0526316	0.105263	0.210526	0.0526316	1	0.648649	0.351351	0.105263	0.263158	0.578947	0.0526316	0.166667	0.833333	0.0714286	0.642857	0.0714286	0	0.142857	0.0714286	0.0606061	0.212121	0.030303	0.242424	0.212121
Val1	0.15	0.45	0.2	0.2	0.5	0.5	0.705882	0.294118	0.448276	0.551724	0.818182	0.181818	0.148148	0.296296	0.37037	0.185185	0.714286	0.285714	0.428571	0.428571	0.142857	0.26087	0.73913	0.172414	0.344828	0.137931	0.0689655	0.172414	0.103448	1	0.5	0.5	0.105263	0.421053	0.210526	0.263158	0.333333	0.666667	0.333333	0.5	0.0833333	0	0.0833333	0	0.26087	0.130435	0.0869565	0.217391	0.217391
Val2	0.3	0.3	0.2	0.2	1	0	0.588235	0.411765	0.227273	0.772727	0.785714	0.214286	0.176471	0.352941	0.235294	0.235294	0.777778	0.222222	0.533333	0.4	0.0666667	0.421053	0.578947	0.16	0.28	0.24	0.16	0.16	0	1	0.684211	0.315789	0.173913	0.304348	0.478261	0.0434783	0.363636	0.636364	0.363636	0.181818	0.0909091	0.181818	0.181818	0	0.176471	0.117647	0.0588235	0.235294	0.176471
Val3	0.135135	0.27027	0.351351	0.243243	0.888889	0.111111	0.457143	0.542857	0.151515	0.848485	0.52	0.48	0.148148	0.148148	0.518519	0.185185	0.916667	0.0833333	0.148148	0.518519	0.333333	0.4	0.6	0.333333	0.318841	0.101449	0.057971	0.130435	0.057971	1	0.571429	0.428571	0.0344828	0.517241	0.37931	0.0689655	0.115385	0.884615	0.0952381	0.333333	0.047619	0.0952381	0.333333	0.0952381	0.0714286	0.0714286	0.107143	0.196429	0.357143
Val4	0.0833333	0.333333	0.333333	0.25	1	0	0.666667	0.333333	0.375	0.625	0.588235	0.411765	0.1	0.3	0.5	0.1	0.333333	0.666667	0.275862	0.413793	0.310345	0.387097	0.612903	0.25	0.25	0.25	0.05	0.15	0.05	1	0.695652	0.304348	0	0.4	0.133333	0.466667	0.466667	0.533333	0.666667	0.111111	0.222222	0	0	0	0.166667	0.208333	0.0416667	0.125	0.333333
Trp	0.0666667	0.266667	0.466667	0.2	0.666667	0.333333	0.333333	0.666667	0.173913	0.826087	0.428571	0.571429	0.230769	0.230769	0.384615	0.153846	0.6	0.4	0.428571	0.5	0.0714286	0.235294	0.764706	0.217391	0.391304	0.0869565	0.0869565	0.173913	0.0434783	1	0.5625	0.4375	0.153846	0.538462	0.307692	0	0.285714	0.714286	0.357143	0.357143	0.142857	0	0	0.142857	0.192308	0.0769231	0.269231	0.115385	0.153846
Tyr1	0.103448	0.137931	0.37931	0.37931	0.736842	0.263158	0.645161	0.354839	0.333333	0.666667	0.5	0.5	0.111111	0.222222	0.527778	0.138889	0.636364	0.363636	0.34375	0.5	0.15625	0.378378	0.621622	0.392857	0.25	0.0714286	0.0892857	0.0892857	0.107143	1	0.361111	0.638889	0.178571	0.285714	0.214286	0.321429	0.307692	0.692308	0.153846	0.5	0.0384615	0.0384615	0.153846	0.115385	0.0645161	0.0967742	0.0483871	0.274194	0.322581
Tyr2	0.1875	0.375	0.25	0.1875	0.4	0.6	0.8125	0.1875	0.391304	0.608696	0.611111	0.388889	0.222222	0.111111	0.444444	0.222222	0.333333	0.666667	0.153846	0.384615	0.461538	0.4	0.6	0.413793	0.172414	0.0689655	0.172414	0.137931	0.0344828	1	0.571429	0.428571	0.0952381	0.428571	0.380952	0.0952381	0.4	0.6	0.105263	0.789474	0	0	0.105263	0	0.125	0.125	0.09375	0.21875	0.21875
[truncated: 12 more columns]

## Sheet: GCN4
	Ala1	Ala2	Ala3	Ala4	Cys1	Cys2	Asp1	Asp2	Glu1	Glu2	Phe1	Phe2	Gly1	Gly2	Gly3	Gly4	His1	His2	Ile1	Ile2	Ile3	Lys1	Lys2	Leu1	Leu2	Leu3	Leu4	Leu5	Leu6	Met	Asn1	Asn2	Pro1	Pro2	Pro3	Pro4	Gln1	Gln2	Arg1	Arg2	Arg3	Arg4	Arg5	Arg6	Ser1	Ser2	Ser3	Ser4	Ser5
Ala1	0.0625	0.4375	0.375	0.125	1	0	0.75	0.25	0	1	0.25	0.75	0	0	0	1	1	0	0.25	0.25	0.5	0.444444	0.555556	0.25	0.125	0.125	0.1875	0.25	0.0625	1	0	1	0	0.2	0.6	0.2	0.272727	0.727273	0	0.333333	0	0	0.666667	0	0.111111	0.222222	0.111111	0.111111	0.333333
Ala2	0.115385	0.192308	0.461538	0.230769	0.5	0.5	0.785714	0.214286	0.25	0.75	0.4	0.6	0.1	0.5	0.1	0.3	0.571429	0.428571	0.333333	0.666667	0	0.666667	0.333333	0.322581	0.225806	0.16129	0.193548	0.0645161	0.0322581	1	0.741935	0.258065	0.05	0.35	0.4	0.2	0.307692	0.692308	0.235294	0.588235	0	0.0588235	0.117647	0	0.228571	0.142857	0.0857143	0.2	0.257143
Ala3	0.126984	0.174603	0.365079	0.333333	1	0	0.64	0.36	0.2	0.8	0.583333	0.416667	0.136364	0.227273	0.454545	0.181818	0.5	0.5	0.272727	0.409091	0.318182	0.714286	0.285714	0.305556	0.166667	0.0833333	0.166667	0.194444	0.0833333	1	0.791667	0.208333	0.230769	0.384615	0.269231	0.115385	0.230769	0.769231	0.117647	0.588235	0	0.0588235	0.176471	0.0588235	0.0833333	0.0277778	0.0555556	0.25	0.444444
Ala4	0	0.153846	0.576923	0.269231	0	1	0.875	0.125	0.333333	0.666667	0.75	0.25	0.1	0	0.8	0.1	0.666667	0.333333	0.12	0.4	0.48	0.545455	0.454545	0.1875	0.3125	0.1875	0.125	0.125	0.0625	1	0.52381	0.47619	0.176471	0.470588	0.176471	0.176471	0.235294	0.764706	0.117647	0.764706	0	0	0.117647	0	0.166667	0.0833333	0.0833333	0.125	0.333333
Cys1	0.142857	0	0.428571	0.428571	1	0	1	0	0	1	0.4	0.6	0.375	0	0.625	0	0	1	0.375	0.5	0.125	0.4	0.6	0.25	0.0833333	0.166667	0.0833333	0.333333	0.0833333	1	0.25	0.75	0	0	1	0	0	1	0.375	0.25	0	0	0.375	0	0	0	0.0833333	0.333333	0
Cys2	0	0	0	1	1	0	0.5	0.5	0	1	0.5	0.5	0	0	0.666667	0.333333	0.6	0.4	0.285714	0.285714	0.428571	0.5	0.5	0.285714	0.428571	0.142857	0.142857	0	0	1	0.5	0.5	0	0.5	0.5	0	0.333333	0.666667	0.5	0.5	0	0	0	0	0.333333	0	0	0	0.666667
Asp1	0.121951	0.317073	0.390244	0.170732	0.5	0.5	0.659341	0.340659	0.273973	0.726027	0.538462	0.461538	0.0625	0.28125	0.40625	0.25	0.785714	0.214286	0.396825	0.396825	0.206349	0.407407	0.592593	0.350649	0.38961	0.038961	0.103896	0.0779221	0.038961	1	0.738095	0.261905	0.0967742	0.290323	0.387097	0.225806	0.333333	0.666667	0.1	0.55	0	0.1	0.1	0.15	0.15942	0.144928	0.0869565	0.217391	0.26087
Asp2	0.1	0.1	0.4	0.4	1	0	0.653061	0.346939	0.314286	0.685714	0.571429	0.428571	0.05	0.2	0.4	0.35	0.875	0.125	0.333333	0.375	0.291667	0.413793	0.586207	0.36	0.16	0.2	0.16	0.12	0	1	0.464286	0.535714	0.142857	0.428571	0.238095	0.190476	0.333333	0.666667	0.285714	0.428571	0	0	0.285714	0	0.242424	0.181818	0.0606061	0.212121	0.212121
Glu1	0	0.333333	0.4	0.266667	1	0	0.666667	0.333333	0.428571	0.571429	0.666667	0.333333	0.277778	0.166667	0.444444	0.111111	0.538462	0.461538	0.269231	0.5	0.230769	0.318182	0.681818	0.323529	0.382353	0.0882353	0.0882353	0.117647	0	1	0.551724	0.448276	0.214286	0.214286	0.571429	0	0.333333	0.666667	0.153846	0.384615	0	0.0769231	0.307692	0.0769231	0.136364	0	0.0909091	0.181818	0.181818
Glu2	0.113636	0.340909	0.409091	0.136364	0.5	0.5	0.617647	0.382353	0.304878	0.695122	0.621622	0.378378	0.0285714	0.285714	0.457143	0.228571	0.538462	0.461538	0.25	0.45	0.3	0.538462	0.461538	0.298507	0.268657	0.0746269	0.164179	0.164179	0.0298507	1	0.621622	0.378378	0.130435	0.347826	0.434783	0.0869565	0.266667	0.733333	0.131579	0.578947	0.0263158	0.0263158	0.157895	0.0789474	0.283784	0.108108	0.135135	0.175676	0.148649
Phe1	0.111111	0.259259	0.333333	0.296296	0.5	0.5	0.677419	0.322581	0.3125	0.6875	0.533333	0.466667	0.107143	0.178571	0.571429	0.142857	0.888889	0.111111	0.190476	0.47619	0.333333	0.32	0.68	0.32	0.38	0.1	0.04	0.14	0.02	1	0.454545	0.545455	0.2	0.28	0.4	0.12	0.157895	0.842105	0.0625	0.625	0	0.1875	0.125	0	0.138889	0.0277778	0.138889	0.194444	0.305556
Phe2	0	0.384615	0.153846	0.461538	1	0	0.583333	0.416667	0.1875	0.8125	0.75	0.25	0.166667	0.0833333	0.666667	0.0833333	0.666667	0.333333	0.291667	0.208333	0.5	0.369565	0.630435	0.391304	0.304348	0.0434783	0.130435	0.0434783	0.0869565	1	0.589744	0.410256	0.0909091	0.545455	0.181818	0.181818	0.352941	0.647059	0.0952381	0.714286	0.047619	0.047619	0	0.0952381	0.0909091	0.181818	0.0909091	0.0909091	0.409091
Gly1	0.25	0.25	0.5	0	0	1	0.9	0.1	0.25	0.75	0.8	0.2	0	0	0	1	1	0	0.25	0.75	0	0.2	0.8	0.315789	0.210526	0.0526316	0.315789	0.0526316	0.0526316	1	0.384615	0.615385	0	0.166667	0.333333	0.5	0	1	0.5	0.5	0	0	0	0	0.0625	0.125	0.1875	0.375	0.125
Gly2	0.142857	0.357143	0.428571	0.0714286	0.5	0.5	0.857143	0.142857	0.375	0.625	0.888889	0.111111	0.1875	0.25	0.3125	0.25	1	0	0.230769	0.538462	0.230769	0.285714	0.714286	0.277778	0.277778	0.222222	0.0555556	0.0555556	0.111111	1	0.5	0.5	0	0	0.75	0.25	0.2	0.8	0.4	0.6	0	0	0	0	0.222222	0.166667	0.111111	0.0555556	0.333333
Gly3	0.0540541	0.162162	0.513514	0.27027	1	0	0.5	0.5	0.259259	0.740741	0.571429	0.428571	0.0952381	0.238095	0.619048	0.047619	0.571429	0.428571	0.272727	0.424242	0.30303	0.6	0.4	0.392857	0.142857	0.107143	0.178571	0.107143	0.0714286	1	0.541667	0.458333	0	0.5	0.4	0.1	0.25	0.75	0.133333	0.666667	0	0.0666667	0.0666667	0.0666667	0.134615	0.153846	0.0961538	0.134615	0.307692
Gly4	0.2	0.2	0.2	0.4	0.5	0.5	0.666667	0.333333	0.266667	0.733333	0.666667	0.333333	0	0.333333	0.444444	0.222222	0.5	0.5	0.5	0.333333	0.166667	0.363636	0.636364	0	0.333333	0.166667	0.333333	0	0.166667	1	0.473684	0.526316	0.1	0.4	0.3	0.2	0.166667	0.833333	0.272727	0.363636	0.0909091	0	0.0909091	0.181818	0.304348	0.130435	0.0434783	0.26087	0.173913
His1	0.0555556	0.277778	0.333333	0.333333	0.5	0.5	0.833333	0.166667	0.294118	0.705882	0.545455	0.454545	0.222222	0.166667	0.444444	0.166667	0.647059	0.352941	0.388889	0.388889	0.222222	0.416667	0.583333	0.296296	0.222222	0.0740741	0.148148	0.185185	0.0740741	1	0.769231	0.230769	0.230769	0.538462	0.230769	0	0.461538	0.538462	0.416667	0.166667	0	0.25	0.0833333	0.0833333	0.166667	0.0833333	0.125	0.25	0.25
His2	0	0.5	0.25	0.25	0.5	0.5	0.888889	0.111111	0.375	0.625	0	1	0	0.111111	0.777778	0.111111	0.428571	0.571429	0.2	0.4	0.4	0.578947	0.421053	0.5	0.333333	0	0.166667	0	0	1	0.470588	0.529412	0	0.5	0.25	0.25	0.5	0.5	0.166667	0.416667	0	0	0.416667	0	0.117647	0.117647	0.0588235	0.117647	0.235294
Ile1	0.130435	0.26087	0.347826	0.26087	1	0	0.666667	0.333333	0.380952	0.619048	0.294118	0.705882	0.1875	0.3125	0.375	0.125	0.833333	0.166667	0.227273	0.409091	0.363636	0.333333	0.666667	0.185185	0.37037	0.148148	0.111111	0.185185	0	1	0.64	0.36	0.0869565	0.434783	0.347826	0.130435	0.285714	0.714286	0.208333	0.333333	0.0416667	0.208333	0.0833333	0.125	0.181818	0.0681818	0.181818	0.136364	0.340909
Ile2	0.103448	0.37931	0.310345	0.206897	1	0	0.6	0.4	0.27907	0.72093	0.586207	0.413793	0.0909091	0.272727	0.409091	0.227273	0.5	0.5	0.484848	0.272727	0.242424	0.380952	0.619048	0.265625	0.34375	0.125	0.078125	0.109375	0.078125	1	0.483871	0.516129	0.230769	0.423077	0.230769	0.115385	0.208333	0.791667	0.285714	0.52381	0.047619	0.0952381	0	0.047619	0.157895	0.0789474	0.131579	0.263158	0.236842
Ile3	0.0714286	0.142857	0.285714	0.5	0	1	0.578947	0.421053	0.166667	0.833333	0.555556	0.444444	0.133333	0.133333	0.666667	0.0666667	0.5	0.5	0.103448	0.482759	0.413793	0.565217	0.434783	0.45	0.1	0.1	0.25	0.1	0	1	0.393939	0.606061	0	0.4375	0.4375	0.125	0.368421	0.631579	0.2	0.6	0	0	0.2	0	0.214286	0.178571	0.0714286	0.178571	0.178571
Lys1	0.0754717	0.301887	0.396226	0.226415	0.6	0.4	0.75	0.25	0.291667	0.708333	0.65	0.35	0.0384615	0.115385	0.615385	0.230769	0.888889	0.111111	0.28125	0.46875	0.25	0.494253	0.505747	0.245283	0.245283	0.0943396	0.245283	0.0754717	0.0943396	1	0.542857	0.457143	0	0.636364	0.272727	0.0909091	0.257143	0.742857	0.152174	0.695652	0	0.0217391	0.108696	0.0217391	0.170732	0.170732	0.0487805	0.170732	0.365854
Lys2	0.344828	0.137931	0.344828	0.172414	0.7	0.3	0.675676	0.324324	0.349206	0.650794	0.513514	0.486486	0.0833333	0.166667	0.583333	0.166667	0.6875	0.3125	0.283333	0.516667	0.2	0.359375	0.640625	0.261364	0.25	0.147727	0.102273	0.147727	0.0909091	1	0.666667	0.333333	0.111111	0.361111	0.361111	0.166667	0.290323	0.709677	0.304348	0.586957	0	0	0.0652174	0.0434783	0.22973	0.0675676	0.0810811	0.256757	0.243243
Leu1	0.0487805	0.292683	0.536585	0.121951	0.4	0.6	0.6	0.4	0.378378	0.621622	0.55	0.45	0.181818	0.318182	0.318182	0.181818	0	1	0.243902	0.341463	0.414634	0.428571	0.571429	0.307692	0.230769	0.0512821	0.205128	0.205128	0	1	0.527778	0.472222	0.09375	0.1875	0.34375	0.375	0.230769	0.769231	0.08	0.64	0	0.04	0.2	0.04	0.166667	0.047619	0.166667	0.119048	0.190476
Leu2	0.2	0.333333	0.366667	0.1	1	0	0.47619	0.52381	0.3	0.7	0.789474	0.210526	0.0952381	0.333333	0.333333	0.238095	0.7	0.3	0.307692	0.384615	0.307692	0.463415	0.536585	0.1875	0.354167	0.1875	0.0625	0.0833333	0.125	1	0.580645	0.419355	0.103448	0.517241	0.241379	0.137931	0.318182	0.681818	0.142857	0.75	0.0357143	0.0357143	0.0357143	0	0.147059	0	0	0.352941	0.323529
Leu3	0	0.166667	0.333333	0.5	0.5	0.5	0.5625	0.4375	0.352941	0.647059	0.5	0.5	0	0.333333	0.4	0.266667	0.5	0.5	0.363636	0.454545	0.181818	0.4	0.6	0.142857	0.214286	0.142857	0.428571	0.0714286	0	1	0.470588	0.529412	0.1	0.5	0.1	0.3	0.166667	0.833333	0.142857	0.714286	0	0	0.142857	0	0.25	0.125	0	0.125	0.25
Leu4	0	0.416667	0.333333	0.25	0	1	0.777778	0.222222	0.176471	0.823529	0.571429	0.428571	0.0666667	0.133333	0.666667	0.133333	0.571429	0.428571	0.583333	0.25	0.166667	0.142857	0.857143	0.241379	0.344828	0.172414	0.172414	0.0344828	0.0344828	1	0.538462	0.461538	0.142857	0.214286	0.5	0.142857	0.454545	0.545455	0.25	0.25	0.0833333	0.166667	0.166667	0.0833333	0.125	0	0.0833333	0.291667	0.25
Leu5	0.125	0.375	0.25	0.25	0.625	0.375	0.818182	0.181818	0.214286	0.785714	0.692308	0.307692	0.105263	0.157895	0.526316	0.210526	0.666667	0.333333	0.125	0.5	0.375	1	0	0.407407	0.222222	0.185185	0.111111	0.037037	0.037037	1	0.666667	0.333333	0	0.625	0.25	0.125	0.555556	0.444444	0.142857	0.285714	0	0.428571	0	0.142857	0	0	0.208333	0.25	0.416667
Leu6	0.2	0.2	0.4	0.2	0	1	0.8	0.2	0.333333	0.666667	1	0	0.166667	0	0.666667	0.166667	0.6	0.4	0.333333	0.333333	0.333333	0.166667	0.833333	0.454545	0.272727	0	0	0.181818	0.0909091	1	0.571429	0.428571	0	0.5	0.25	0.25	0	1	0.333333	0	0	0.333333	0.333333	0	0.1	0.1	0	0.3	0
Met	0.0645161	0.290323	0.451613	0.193548	1	0	0.651163	0.348837	0.451613	0.548387	0.5	0.5	0.105263	0.0526316	0.631579	0.210526	0.5	0.5	0.333333	0.5	0.166667	0.354839	0.645161	0.148148	0.296296	0.148148	0.222222	0.185185	0	1	0.545455	0.454545	0.272727	0.545455	0.0909091	0.0909091	0.4	0.6	0.222222	0.611111	0	0	0.111111	0.0555556	0.170213	0.0851064	0.12766	0.191489	0.234043
Asn1	0.186047	0.325581	0.348837	0.139535	0.857143	0.142857	0.679245	0.320755	0.333333	0.666667	0.617647	0.382353	0.15	0.3	0.325	0.225	0.578947	0.421053	0.265625	0.453125	0.28125	0.463415	0.536585	0.277778	0.259259	0.148148	0.111111	0.111111	0.0925926	1	0.615385	0.384615	0.153846	0.333333	0.384615	0.128205	0.294118	0.705882	0.346154	0.538462	0	0.0769231	0	0.0384615	0.244898	0.0816327	0.0612245	0.234694	0.204082
Asn2	0.04	0.24	0.36	0.36	1	0	0.564103	0.435897	0.266667	0.733333	0.705882	0.294118	0.142857	0.142857	0.380952	0.333333	0.6	0.4	0.285714	0.342857	0.371429	0.542857	0.457143	0.326087	0.26087	0.0869565	0.195652	0.108696	0.0217391	1	0.446154	0.553846	0.1	0.4	0.433333	0.0666667	0.285714	0.714286	0.1875	0.625	0.0625	0	0.0625	0.0625	0.173333	0.213333	0.106667	0.186667	0.226667
Pro1	0	0.375	0.5	0.125	0.5	0.5	1	0	0.5	0.5	0.5	0.5	0	0.2	0.2	0.6	0.666667	0.333333	0.428571	0.428571	0.142857	1	0	0.357143	0.142857	0.142857	0.214286	0.0714286	0.0714286	1	0.6	0.4	0	0.428571	0.285714	0.285714	0.571429	0.428571	0.4	0.4	0	0	0	0.2	0.363636	0	0	0.181818	0.181818
Pro2	0.0526316	0.368421	0.473684	0.105263	0.5	0.5	0.882353	0.117647	0.217391	0.782609	0.555556	0.444444	0.222222	0.277778	0.111111	0.388889	0.4	0.6	0.47619	0.333333	0.190476	0.571429	0.428571	0.351351	0.27027	0.0810811	0.189189	0.0540541	0.0540541	1	0.535714	0.464286	0	0.578947	0.263158	0.157895	0.423077	0.576923	0.0869565	0.826087	0	0.0434783	0	0.0434783	0.261905	0.0952381	0.047619	0.261905	0.238095
Pro3	0	0.380952	0.380952	0.238095	0.5	0.5	1	0	0.277778	0.722222	0.666667	0.333333	0.0625	0.375	0.3125	0.25	0.5	0.5	0.230769	0.538462	0.230769	0.285714	0.714286	0.307692	0.269231	0.0769231	0.153846	0.192308	0	1	0.647059	0.352941	0.130435	0.434783	0.26087	0.173913	0.181818	0.818182	0.181818	0.636364	0	0	0.181818	0	0.15625	0.0625	0.1875	0.25	0.25
Pro4	0.428571	0.142857	0.142857	0.285714	1	0	0.5	0.5	0.25	0.75	0.75	0.25	0	0	0.666667	0.333333	0	1	0.444444	0.222222	0.333333	0.5	0.5	0.222222	0.555556	0	0.222222	0	0	1	0.846154	0.153846	0	1	0	0	0.666667	0.333333	0.25	0.75	0	0	0	0	0.235294	0.0588235	0.0588235	0.117647	0.294118
Gln1	0.08	0.44	0.28	0.2	0	1	0.785714	0.214286	0.153846	0.846154	0.375	0.625	0.1	0.2	0.4	0.3	0.5	0.5	0.125	0.625	0.25	0.363636	0.636364	0.382353	0.205882	0.0882353	0.147059	0.117647	0.0588235	1	0.352941	0.647059	0.166667	0.611111	0.111111	0.111111	0.454545	0.545455	0.357143	0.357143	0.0714286	0.0714286	0.0714286	0.0714286	0.1	0.05	0.2	0.25	0.25
Gln2	0.116667	0.35	0.4	0.133333	1	0	0.645161	0.354839	0.305556	0.694444	0.578947	0.421053	0.233333	0.0666667	0.6	0.1	0.666667	0.333333	0.25	0.571429	0.178571	0.55814	0.44186	0.254545	0.309091	0.145455	0.109091	0.181818	0	1	0.59375	0.40625	0.142857	0.607143	0.142857	0.107143	0.298013	0.701987	0.25	0.475	0.025	0.025	0.175	0.05	0.195652	0.173913	0.108696	0.26087	0.130435
Arg1	0	0.166667	0.166667	0.666667	0.333333	0.666667	0.4	0.6	0.428571	0.571429	0.666667	0.333333	0	0.6	0.4	0	0.666667	0.333333	0.5	0.5	0	0.235294	0.764706	0.2	0.3	0.2	0.1	0.15	0.05	1	0.444444	0.555556	0.142857	0.428571	0.428571	0	0.571429	0.428571	0.1	0.4	0	0.1	0.3	0.1	0.142857	0.0952381	0.285714	0.0952381	0.238095
Arg2	0.0285714	0.228571	0.514286	0.228571	0.833333	0.166667	0.565217	0.434783	0.0833333	0.916667	0.666667	0.333333	0.0769231	0.153846	0.615385	0.153846	0.625	0.375	0.285714	0.452381	0.261905	0.480769	0.519231	0.265306	0.326531	0.122449	0.0612245	0.122449	0.102041	1	0.625	0.375	0	0.304348	0.521739	0.173913	0.208333	0.791667	0.205128	0.666667	0.025641	0.025641	0.0512821	0.025641	0.119048	0.166667	0.0952381	0.166667	0.357143
Arg3	0.25	0.25	0.25	0.25	0.5	0.5	1	0	0.5	0.5	1	0	0	0	0	1	0.5	0.5	0	1	0	0.5	0.5	0.25	0	0	0.25	0.25	0.25	1	0.5	0.5	0	0	1	0	0	1	0.166667	0.166667	0.166667	0.166667	0.166667	0.166667	1	0	0	0	0
Arg4	0.25	0.25	0.25	0.25	1	0	0.666667	0.333333	0	1	0.75	0.25	0.333333	0.333333	0	0.333333	1	0	0	1	0	0.25	0.75	0.4	0.2	0.4	0	0	0	1	0.25	0.75	0	0.5	0.5	0	0.2	0.8	0.6	0.4	0	0	0	0	0.25	0	0.25	0.25	0.25
Arg5	0.125	0.0625	0.5	0.3125	0.5	0.5	0.6	0.4	0.571429	0.428571	0.25	0.75	0.25	0	0.5	0.25	0.5	0.5	0.125	0.75	0.125	0.5	0.5	0.111111	0.444444	0	0.444444	0	0	1	0.833333	0.166667	0	0	1	0	0	1	0.111111	0.333333	0	0	0.555556	0	0.1	0	0.3	0.2	0.2
Arg6	0	1	0	0	0.5	0.5	1	0	0.666667	0.333333	0.5	0.5	0	0	1	0	0.5	0.5	0.333333	0.333333	0.333333	0	1	0.5	0	0.166667	0.166667	0.166667	0	1	0.8	0.2	0	0.5	0.5	0	0.25	0.75	0.25	0.75	0	0	0	0	0.111111	0.111111	0.222222	0.333333	0.222222
Ser1	0.037037	0.37037	0.296296	0.296296	0.75	0.25	0.64	0.36	0.333333	0.666667	0.571429	0.428571	0.148148	0.222222	0.259259	0.37037	0.571429	0.428571	0.214286	0.428571	0.357143	0.318182	0.681818	0.259259	0.259259	0.111111	0.185185	0.0740741	0.111111	1	0.580645	0.419355	0.166667	0.333333	0.5	0	0.222222	0.777778	0.333333	0.133333	0.0666667	0.0666667	0.266667	0.133333	0.366667	0.0666667	0.133333	0.166667	0.166667
Ser2	0.111111	0.111111	0.333333	0.444444	0	1	0.833333	0.166667	0.545455	0.454545	0.666667	0.333333	0.153846	0.153846	0.538462	0.153846	0.5	0.5	0.111111	0.666667	0.222222	0.333333	0.666667	0.388889	0.333333	0.0555556	0.111111	0.111111	0	1	0.578947	0.421053	0.285714	0.571429	0.142857	0	0.25	0.75	0.416667	0.416667	0	0.0833333	0	0.0833333	0.272727	0.272727	0	0.0909091	0.227273
Ser3	0.25	0.25	0.25	0.25	1	0	0.666667	0.333333	0.333333	0.666667	0.777778	0.222222	0.2	0	0.2	0.6	0.5	0.5	0.571429	0.214286	0.214286	0.578947	0.421053	0.5	0	0.25	0.25	0	0	1	0.642857	0.357143	0.111111	0.333333	0.333333	0.222222	0.222222	0.777778	0.142857	0.642857	0	0	0.142857	0.0714286	0.25	0.125	0.125	0.166667	0.125
Ser4	0	0.416667	0.333333	0.25	0.333333	0.666667	0.6875	0.3125	0.375	0.625	0.5	0.5	0.190476	0.333333	0.333333	0.142857	0.6	0.4	0.333333	0.583333	0.0833333	0.607143	0.392857	0.292683	0.243902	0.097561	0.170732	0.170732	0.0243902	1	0.76	0.24	0.133333	0.333333	0.266667	0.266667	0.142857	0.857143	0.111111	0.555556	0	0.185185	0.111111	0.037037	0.163265	0.122449	0.163265	0.285714	0.183673
Ser5	0.0434783	0.391304	0.304348	0.26087	0.75	0.25	0.866667	0.133333	0.157895	0.842105	0.588235	0.411765	0.0909091	0.181818	0.454545	0.272727	0.6	0.4	0.315789	0.421053	0.263158	0.357143	0.642857	0.380952	0.285714	0.126984	0.126984	0.015873	0.0634921	1	0.714286	0.285714	0.135135	0.459459	0.297297	0.108108	0.375	0.625	0.133333	0.2	0	0.0666667	0.533333	0.0666667	0.0933333	0.106667	0.0666667	0.186667	0.346667
Ser6	0.0714286	0.142857	0.5	0.285714	1	0	0.181818	0.818182	0.636364	0.363636	0.642857	0.357143	0.111111	0.222222	0.555556	0.111111	0.625	0.375	0.304348	0.478261	0.217391	0.421053	0.578947	0.36	0.16	0.12	0.16	0.16	0.04	1	0.576923	0.423077	0.125	0.25	0.25	0.375	0.25	0.75	0.0434783	0.695652	0	0.0434783	0.130435	0.0869565	0.157895	0.0263158	0.210526	0.289474	0.210526
Thr1	0	0.6	0.3	0.1	0	1	0.545455	0.454545	0	1	0.8	0.2	0.142857	0	0.285714	0.571429	1	0	0.375	0.125	0.5	0.222222	0.777778	0.176471	0.235294	0.117647	0.176471	0.176471	0.117647	1	0.7	0.3	0.375	0.125	0.125	0.375	0.428571	0.571429	0.333333	0.444444	0	0.111111	0	0.111111	0.142857	0.380952	0.047619	0.142857	0.142857
Thr2	0.176471	0.352941	0.352941	0.117647	0	1	0.6875	0.3125	0.333333	0.666667	0.4	0.6	0.0555556	0.166667	0.555556	0.222222	0.714286	0.285714	0.55	0.15	0.3	0.307692	0.692308	0.291667	0.25	0.208333	0.0416667	0.166667	0.0416667	1	0.69697	0.30303	0.178571	0.285714	0.392857	0.142857	0.3	0.7	0.0833333	0.5	0	0.166667	0.25	0	0.228571	0.0571429	0.0857143	0.142857	0.228571
Thr3	0.0666667	0.233333	0.366667	0.333333	1	0	0.764706	0.235294	0.26087	0.73913	0.470588	0.529412	0.0434783	0.217391	0.434783	0.304348	0.583333	0.416667	0.357143	0.428571	0.214286	0.590909	0.409091	0.318182	0.272727	0.136364	0.136364	0.136364	0	1	0.882353	0.117647	0.103448	0.310345	0.517241	0.0689655	0.428571	0.571429	0.333333	0.333333	0	0	0.333333	0	0.0444444	0.0444444	0.0666667	0.355556	0.355556
Thr4	0.0714286	0.285714	0.571429	0.0714286	0	1	0.666667	0.333333	0.2	0.8	0.285714	0.714286	0.0769231	0.230769	0.692308	0	0.4	0.6	0.333333	0.555556	0.111111	0.571429	0.428571	0.333333	0.380952	0.047619	0.0952381	0.0952381	0.047619	1	0.590909	0.409091	0	0.555556	0.444444	0	0.8	0.2	0	0.75	0	0	0.25	0	0.181818	0.181818	0.0909091	0.136364	0.272727
Val1	0	0.375	0.375	0.25	0.5	0.5	0.5	0.5	0.347826	0.652174	0.714286	0.285714	0.5	0.0833333	0.25	0.166667	1	0	0.363636	0.272727	0.363636	0.6875	0.3125	0.176471	0.117647	0.0588235	0.235294	0.294118	0.117647	1	0.714286	0.285714	0.285714	0.285714	0	0.428571	1	0	0.125	0.375	0.125	0.25	0.125	0	0.210526	0.263158	0.157895	0	0.263158
Val2	0	0.5	0.375	0.125	1	0	0.888889	0.111111	0.25	0.75	0.75	0.25	0.272727	0.272727	0.363636	0.0909091	0.75	0.25	0.357143	0.357143	0.285714	0.333333	0.666667	0.421053	0.263158	0.0526316	0.210526	0.0526316	0	1	0.545455	0.454545	0.111111	0.888889	0	0	0.25	0.75	0.272727	0.727273	0	0	0	0	0.125	0	0.1875	0	0.4375
Val3	0.0810811	0.216216	0.486486	0.216216	1	0	0.47619	0.52381	0.181818	0.818182	0.692308	0.307692	0.0588235	0.235294	0.470588	0.235294	0.333333	0.666667	0.25	0.35	0.4	0.677419	0.322581	0.405405	0.297297	0.0540541	0.135135	0.027027	0.0810811	1	0.6	0.4	0.107143	0.5	0.25	0.142857	0.363636	0.636364	0.133333	0.6	0.0666667	0.0666667	0.0666667	0.0666667	0.166667	0.0238095	0.0238095	0.309524	0.333333
Val4	0.111111	0.444444	0	0.444444	1	0	0.75	0.25	0.2	0.8	0.75	0.25	0.125	0.0625	0.75	0.0625	0.857143	0.142857	0.294118	0.470588	0.235294	0.692308	0.307692	0.333333	0.222222	0.111111	0	0.111111	0.222222	1	0.47619	0.52381	0.0909091	0.272727	0.363636	0.272727	0	1	0	0.25	0.25	0	0.5	0	0.1	0.1	0.1	0.2	0.2
Trp	0.111111	0.333333	0.333333	0.222222	0.75	0.25	0.8	0.2	0.142857	0.857143	0.75	0.25	0.25	0.25	0.25	0.25	0.666667	0.333333	0.4	0.6	0	0.285714	0.714286	0.133333	0.2	0.2	0.133333	0.266667	0.0666667	1	0.571429	0.428571	0	0.857143	0	0.142857	0.25	0.75	0.153846	0.538462	0.0769231	0	0.0769231	0.153846	0	0.0833333	0.25	0.25	0.166667
Tyr1	0.176471	0.176471	0.294118	0.352941	0	1	0.615385	0.384615	0.407407	0.592593	0.4	0.6	0	0.5	0.25	0.25	0.4	0.6	0.210526	0.526316	0.263158	0.388889	0.611111	0.333333	0.242424	0.0606061	0.272727	0.0909091	0	1	0.5	0.5	0.103448	0.37931	0.310345	0.206897	0.5	0.5	0.2	0.7	0	0	0	0.1	0.08	0.16	0.24	0.24	0.24
Tyr2	0.2	0.5	0.2	0.1	0.428571	0.571429	0.583333	0.416667	0.0909091	0.909091	0.4375	0.5625	0.0625	0.25	0.5	0.1875	0.5	0.5	0.0714286	0.5	0.428571	0.551724	0.448276	0.478261	0.173913	0	0.130435	0.173913	0.0434783	1	0.352941	0.647059	0.375	0.25	0.25	0.125	0.210526	0.789474	0.0666667	0.6	0	0.133333	0.2	0	0.125	0.1875	0.0625	0.125	0.3125
[truncated: 12 more columns]

## Sheet: GLN3
	Ala1	Ala2	Ala3	Ala4	Cys1	Cys2	Asp1	Asp2	Glu1	Glu2	Phe1	Phe2	Gly1	Gly2	Gly3	Gly4	His1	His2	Ile1	Ile2	Ile3	Lys1	Lys2	Leu1	Leu2	Leu3	Leu4	Leu5	Leu6	Met	Asn1	Asn2	Pro1	Pro2	Pro3	Pro4	Gln1	Gln2	Arg1	Arg2	Arg3	Arg4	Arg5	Arg6	Ser1	Ser2	Ser3	Ser4	Ser5
Ala1	0.205882	0.294118	0.323529	0.176471	0.714286	0.285714	0.71875	0.28125	0.333333	0.666667	0.722222	0.277778	0	0.266667	0.266667	0.466667	0.761905	0.238095	0.230769	0.461538	0.307692	0.394737	0.605263	0.216667	0.2	0.133333	0.266667	0.133333	0.05	1	0.566667	0.433333	0.128205	0.410256	0.307692	0.153846	0.423077	0.576923	0.1875	0.5625	0	0.0625	0.125	0.0625	0.116667	0.166667	0.0833333	0.2	0.283333
Ala2	0.0818182	0.418182	0.272727	0.227273	0.909091	0.0909091	0.610169	0.389831	0.351064	0.648936	0.589286	0.410714	0.149254	0.19403	0.313433	0.343284	0.653846	0.346154	0.15873	0.603175	0.238095	0.376344	0.623656	0.271845	0.271845	0.135922	0.165049	0.0970874	0.0582524	1	0.646018	0.353982	0.0666667	0.373333	0.386667	0.173333	0.45098	0.54902	0.0985915	0.619718	0.0422535	0.0140845	0.15493	0.0704225	0.155844	0.188312	0.116883	0.188312	0.227273
Ala3	0.129771	0.221374	0.435115	0.21374	0.761905	0.238095	0.688312	0.311688	0.256098	0.743902	0.5	0.5	0.0519481	0.168831	0.480519	0.298701	0.5625	0.4375	0.21875	0.46875	0.3125	0.324324	0.675676	0.350993	0.225166	0.0927152	0.112583	0.172185	0.0463576	1	0.734043	0.265957	0.092437	0.638655	0.176471	0.092437	0.237288	0.762712	0.2	0.377778	0	0.0666667	0.288889	0.0666667	0.116564	0.0736196	0.104294	0.196319	0.306748
Ala4	0.133333	0.333333	0.35	0.183333	0.666667	0.333333	0.815789	0.184211	0.24	0.76	0.578947	0.421053	0.03125	0.15625	0.625	0.1875	0.875	0.125	0.301587	0.428571	0.269841	0.418182	0.581818	0.288136	0.305085	0.101695	0.135593	0.135593	0.0338983	1	0.540541	0.459459	0.102564	0.410256	0.282051	0.205128	0.37931	0.62069	0.3	0.35	0.05	0.025	0.2	0.075	0.146067	0.11236	0.134831	0.168539	0.269663
Cys1	0.171429	0.257143	0.314286	0.257143	0.6	0.4	0.617647	0.382353	0.371429	0.628571	0.647059	0.352941	0.117647	0.205882	0.470588	0.205882	0.714286	0.285714	0.307692	0.512821	0.179487	0.305556	0.694444	0.288136	0.355932	0.101695	0.152542	0.0847458	0.0169492	1	0.606061	0.393939	0.0322581	0.387097	0.322581	0.258065	0.333333	0.666667	0.166667	0.458333	0.0416667	0.208333	0.125	0	0.05	0.0833333	0.15	0.283333	0.283333
Cys2	0.2	0.466667	0.133333	0.2	0.888889	0.111111	0.4	0.6	0.142857	0.857143	0.571429	0.428571	0.0588235	0.117647	0.529412	0.294118	0.222222	0.777778	0.4	0.4	0.2	0.583333	0.416667	0.233333	0.266667	0.2	0.133333	0.1	0.0666667	1	0.571429	0.428571	0	0.5	0.3	0.2	0.375	0.625	0.2	0.5	0.1	0	0.15	0.05	0.138889	0.111111	0.0555556	0.0833333	0.472222
Asp1	0.117647	0.294118	0.421569	0.166667	0.8	0.2	0.682493	0.317507	0.310231	0.689769	0.575	0.425	0.139241	0.272152	0.379747	0.208861	0.631579	0.368421	0.324324	0.436293	0.239382	0.342105	0.657895	0.283217	0.367133	0.0839161	0.0594406	0.13986	0.0664336	1	0.668394	0.331606	0.147887	0.394366	0.267606	0.190141	0.282609	0.717391	0.14	0.48	0.01	0.08	0.18	0.11	0.184211	0.12406	0.0902256	0.203008	0.266917
Asp2	0.0746269	0.313433	0.313433	0.298507	0.789474	0.210526	0.584337	0.415663	0.351351	0.648649	0.454545	0.545455	0.125	0.160714	0.482143	0.232143	0.651163	0.348837	0.304688	0.476562	0.21875	0.45082	0.54918	0.278571	0.285714	0.1	0.121429	0.128571	0.0857143	1	0.543478	0.456522	0.127907	0.476744	0.209302	0.186047	0.298246	0.701754	0.157895	0.438596	0.0175439	0.0877193	0.210526	0.0877193	0.194631	0.107383	0.0604027	0.214765	0.315436
Glu1	0.113636	0.340909	0.272727	0.272727	0.615385	0.384615	0.634483	0.365517	0.353591	0.646409	0.684932	0.315068	0.196721	0.327869	0.327869	0.147541	0.666667	0.333333	0.271739	0.5	0.228261	0.387755	0.612245	0.25625	0.28125	0.1625	0.16875	0.1	0.03125	1	0.592233	0.407767	0.0740741	0.388889	0.388889	0.148148	0.326087	0.673913	0.246154	0.4	0.0615385	0.123077	0.123077	0.0461538	0.207692	0.123077	0.0923077	0.223077	0.253846
Glu2	0.0867052	0.358382	0.33526	0.219653	0.617021	0.382979	0.625455	0.374545	0.319307	0.680693	0.681159	0.318841	0.181208	0.214765	0.38255	0.221477	0.746667	0.253333	0.359833	0.410042	0.230126	0.421384	0.578616	0.263473	0.260479	0.122754	0.170659	0.113772	0.0688623	1	0.62037	0.37963	0.126126	0.378378	0.369369	0.126126	0.416667	0.583333	0.203297	0.510989	0.0384615	0.0659341	0.120879	0.0604396	0.227405	0.250729	0.0787172	0.151603	0.166181
Phe1	0.15625	0.226562	0.398438	0.21875	0.733333	0.266667	0.734848	0.265152	0.297468	0.702532	0.5375	0.4625	0.0932203	0.245763	0.457627	0.20339	0.55	0.45	0.242424	0.505051	0.252525	0.291667	0.708333	0.333333	0.366667	0.0555556	0.0777778	0.0722222	0.0944444	1	0.579545	0.420455	0.131579	0.25	0.407895	0.210526	0.307692	0.692308	0.22	0.52	0.08	0.04	0.1	0.04	0.0679012	0.0925926	0.135802	0.246914	0.283951
Phe2	0.111111	0.305556	0.305556	0.277778	0.666667	0.333333	0.551724	0.448276	0.269231	0.730769	0.413043	0.586957	0.142857	0.261905	0.5	0.0952381	0.641026	0.358974	0.277228	0.435644	0.287129	0.447552	0.552448	0.326733	0.257426	0.0693069	0.128713	0.138614	0.0792079	1	0.550388	0.449612	0.131148	0.47541	0.163934	0.229508	0.307692	0.692308	0.266667	0.45	0.0666667	0.0333333	0.133333	0.05	0.254237	0.177966	0.059322	0.161017	0.144068
Gly1	0.142857	0.52381	0.238095	0.0952381	1	0	0.933333	0.0666667	0.357143	0.642857	0.5	0.5	0.0588235	0.235294	0.411765	0.294118	0.583333	0.416667	0.210526	0.473684	0.315789	0.276596	0.723404	0.230769	0.211538	0.192308	0.173077	0.115385	0.0769231	1	0.611111	0.388889	0.0909091	0.363636	0.409091	0.136364	0.363636	0.636364	0.05	0.6	0	0.1	0.15	0.1	0.204545	0.159091	0.0454545	0.272727	0.204545
Gly2	0.0697674	0.534884	0.302326	0.0930233	0.363636	0.636364	0.727273	0.272727	0.40678	0.59322	0.714286	0.285714	0.15	0.275	0.375	0.2	0.571429	0.428571	0.4	0.5	0.1	0.341772	0.658228	0.313433	0.223881	0.119403	0.19403	0.134328	0.0149254	1	0.607595	0.392405	0.0384615	0.230769	0.576923	0.153846	0.130435	0.869565	0.234043	0.425532	0.0212766	0.0638298	0.148936	0.106383	0.279279	0.0990991	0.0990991	0.171171	0.207207
Gly3	0.110169	0.288136	0.372881	0.228814	0.705882	0.294118	0.709302	0.290698	0.284314	0.715686	0.5	0.5	0.132743	0.141593	0.548673	0.176991	0.625	0.375	0.308943	0.390244	0.300813	0.40566	0.59434	0.211864	0.347458	0.0847458	0.110169	0.152542	0.0932203	1	0.59596	0.40404	0.108696	0.304348	0.434783	0.152174	0.222222	0.777778	0.178571	0.482143	0.0357143	0.0535714	0.160714	0.0892857	0.12963	0.166667	0.104938	0.166667	0.296296
Gly4	0.105263	0.289474	0.368421	0.236842	0.733333	0.266667	0.684211	0.315789	0.145455	0.854545	0.315789	0.684211	0.113636	0.227273	0.454545	0.204545	0.588235	0.411765	0.434783	0.369565	0.195652	0.390244	0.609756	0.294118	0.313725	0.117647	0.0784314	0.117647	0.0784314	1	0.557143	0.442857	0.142857	0.238095	0.238095	0.380952	0.25	0.75	0.275862	0.344828	0.0344828	0.0689655	0.172414	0.103448	0.170213	0.170213	0.106383	0.180851	0.244681
His1	0.2	0.384615	0.307692	0.107692	0.789474	0.210526	0.653846	0.346154	0.219178	0.780822	0.629032	0.370968	0.186441	0.254237	0.457627	0.101695	0.56	0.44	0.328947	0.407895	0.263158	0.384615	0.615385	0.294118	0.294118	0.092437	0.109244	0.142857	0.0672269	1	0.695652	0.304348	0.151515	0.363636	0.393939	0.0909091	0.258065	0.741935	0.157895	0.508772	0.0701754	0.0350877	0.122807	0.105263	0.157233	0.0628931	0.132075	0.207547	0.283019
His2	0.263158	0.157895	0.263158	0.315789	0.615385	0.384615	0.6	0.4	0.294118	0.705882	0.75	0.25	0.148148	0.111111	0.518519	0.222222	0.689655	0.310345	0.258065	0.580645	0.16129	0.434783	0.565217	0.446154	0.292308	0.0461538	0.107692	0.0923077	0.0153846	1	0.633333	0.366667	0.1	0.45	0.25	0.2	0.357143	0.642857	0.28125	0.3125	0	0.03125	0.21875	0.15625	0.155844	0.0909091	0.103896	0.272727	0.246753
Ile1	0.150943	0.396226	0.283019	0.169811	0.666667	0.333333	0.582524	0.417476	0.316327	0.683673	0.666667	0.333333	0.097561	0.341463	0.268293	0.292683	0.566667	0.433333	0.441176	0.382353	0.176471	0.427419	0.572581	0.269504	0.297872	0.191489	0.113475	0.0992908	0.0283688	1	0.62069	0.37931	0.262626	0.40404	0.242424	0.0909091	0.33871	0.66129	0.233333	0.511111	0.0222222	0.122222	0.1	0.0111111	0.107955	0.102273	0.147727	0.278409	0.227273
Ile2	0.108696	0.318841	0.333333	0.23913	0.588235	0.411765	0.688623	0.311377	0.238095	0.761905	0.522727	0.477273	0.111111	0.212121	0.515152	0.161616	0.58	0.42	0.261905	0.468254	0.269841	0.417476	0.582524	0.235556	0.315556	0.0977778	0.106667	0.142222	0.102222	1	0.640351	0.359649	0.119403	0.425373	0.365672	0.0895522	0.316327	0.683673	0.197674	0.534884	0.0348837	0.0232558	0.139535	0.0697674	0.0972973	0.0972973	0.0486486	0.264865	0.32973
Ile3	0.121951	0.365854	0.195122	0.317073	0.5	0.5	0.648649	0.351351	0.315789	0.684211	0.459459	0.540541	0.125	0.3	0.4	0.175	0.666667	0.333333	0.294872	0.461538	0.24359	0.47619	0.52381	0.336634	0.316832	0.108911	0.118812	0.0792079	0.039604	1	0.547826	0.452174	0.211538	0.442308	0.173077	0.173077	0.333333	0.666667	0.234375	0.5	0.015625	0.015625	0.15625	0.078125	0.185185	0.203704	0.0925926	0.138889	0.25
Lys1	0.107143	0.3125	0.401786	0.178571	0.857143	0.142857	0.595238	0.404762	0.334906	0.665094	0.569892	0.430108	0.119403	0.283582	0.38806	0.208955	0.740741	0.259259	0.318182	0.44697	0.234848	0.425743	0.574257	0.271795	0.220513	0.128205	0.220513	0.0974359	0.0615385	1	0.576923	0.423077	0.145631	0.339806	0.368932	0.145631	0.366667	0.633333	0.301887	0.446541	0.0251572	0.0566038	0.132075	0.0377358	0.206704	0.128492	0.0782123	0.273743	0.206704
Lys2	0.0984848	0.310606	0.409091	0.181818	0.543478	0.456522	0.696809	0.303191	0.331967	0.668033	0.578616	0.421384	0.122449	0.210884	0.517007	0.14966	0.730769	0.269231	0.352941	0.427451	0.219608	0.365696	0.634304	0.188953	0.293605	0.130814	0.194767	0.136628	0.0552326	1	0.570815	0.429185	0.190184	0.368098	0.288344	0.153374	0.401361	0.598639	0.288066	0.522634	0.0164609	0.0658436	0.0864198	0.0205761	0.186589	0.145773	0.0670554	0.221574	0.233236
Leu1	0.0526316	0.359649	0.377193	0.210526	0.5	0.5	0.642857	0.357143	0.348993	0.651007	0.642857	0.357143	0.0958904	0.232877	0.506849	0.164384	0.672727	0.327273	0.275	0.475	0.25	0.429825	0.570175	0.210526	0.285714	0.105263	0.18797	0.157895	0.0526316	1	0.566667	0.433333	0.130952	0.357143	0.261905	0.25	0.355556	0.644444	0.247423	0.515464	0.0206186	0.0412371	0.14433	0.0309278	0.189781	0.160584	0.0875912	0.167883	0.248175
Leu2	0.136364	0.340909	0.306818	0.215909	0.5	0.5	0.697917	0.302083	0.288732	0.711268	0.695122	0.304878	0.186813	0.241758	0.362637	0.208791	0.756098	0.243902	0.345133	0.362832	0.292035	0.5	0.5	0.214953	0.331776	0.135514	0.154206	0.107477	0.0560748	1	0.561644	0.438356	0.141791	0.5	0.231343	0.126866	0.369748	0.630252	0.3	0.418182	0.0545455	0.0909091	0.109091	0.0272727	0.149321	0.117647	0.113122	0.239819	0.217195
Leu3	0.0980392	0.294118	0.313725	0.294118	0.777778	0.222222	0.576923	0.423077	0.333333	0.666667	0.423077	0.576923	0.117647	0.323529	0.382353	0.176471	0.6875	0.3125	0.377049	0.42623	0.196721	0.520548	0.479452	0.276316	0.210526	0.118421	0.157895	0.184211	0.0526316	1	0.654545	0.345455	0.25	0.270833	0.229167	0.25	0.292683	0.707317	0.2	0.45	0.05	0.15	0.1	0.05	0.233333	0.1	0.2	0.25	0.166667
Leu4	0.142857	0.309524	0.333333	0.214286	0.5	0.5	0.677419	0.322581	0.285714	0.714286	0.541667	0.458333	0.0512821	0.25641	0.435897	0.25641	0.428571	0.571429	0.333333	0.416667	0.25	0.353659	0.646341	0.342857	0.2	0.133333	0.152381	0.114286	0.0571429	1	0.594595	0.405405	0.203704	0.296296	0.277778	0.222222	0.278689	0.721311	0.130435	0.543478	0.0652174	0.130435	0.0869565	0.0434783	0.176471	0.0784314	0.117647	0.323529	0.186275
Leu5	0.15	0.275	0.325	0.25	0.4375	0.5625	0.548387	0.451613	0.396552	0.603448	0.527273	0.472727	0.0930233	0.325581	0.395349	0.186047	0.653846	0.346154	0.2	0.44	0.36	0.448276	0.551724	0.342105	0.324561	0.0701754	0.0789474	0.131579	0.0526316	1	0.625	0.375	0.0810811	0.459459	0.27027	0.189189	0.205882	0.794118	0.125	0.28125	0.0625	0.15625	0.28125	0.09375	0.0384615	0.0384615	0.105769	0.346154	0.317308
Leu6	0.263158	0.105263	0.421053	0.210526	0.625	0.375	0.535714	0.464286	0.1875	0.8125	0.444444	0.555556	0.1	0.1	0.7	0.1	0	1	0.333333	0.25	0.416667	0.53125	0.46875	0.393939	0.272727	0.181818	0.0606061	0.0606061	0.030303	1	0.485714	0.514286	0.2	0.35	0.35	0.1	0.411765	0.588235	0.357143	0.285714	0	0.0714286	0.142857	0.142857	0.2	0.04	0.06	0.22	0.32
Met	0.147727	0.375	0.25	0.227273	0.833333	0.166667	0.58871	0.41129	0.228814	0.771186	0.563636	0.436364	0.190476	0.214286	0.380952	0.214286	0.85	0.15	0.215054	0.494624	0.290323	0.336066	0.663934	0.113043	0.286957	0.191304	0.208696	0.165217	0.0347826	1	0.569106	0.430894	0.117647	0.352941	0.27451	0.254902	0.333333	0.666667	0.304348	0.478261	0.0434783	0.057971	0.057971	0.057971	0.198758	0.142857	0.0993789	0.149068	0.229814
Asn1	0.137778	0.271111	0.377778	0.213333	0.707317	0.292683	0.66129	0.33871	0.319703	0.680297	0.585185	0.414815	0.164502	0.25974	0.324675	0.251082	0.592593	0.407407	0.247748	0.432432	0.31982	0.384236	0.615764	0.288538	0.296443	0.0750988	0.12253	0.118577	0.0988142	1	0.604775	0.395225	0.150327	0.366013	0.392157	0.0915033	0.287037	0.712963	0.207207	0.441441	0.0630631	0.0810811	0.135135	0.0720721	0.194774	0.144893	0.0831354	0.211401	0.223278
Asn2	0.0721649	0.309278	0.360825	0.257732	0.636364	0.363636	0.584615	0.415385	0.265625	0.734375	0.60274	0.39726	0.131148	0.196721	0.467213	0.204918	0.627451	0.372549	0.23871	0.458065	0.303226	0.398649	0.601351	0.234043	0.265957	0.0904255	0.148936	0.191489	0.0691489	1	0.538721	0.461279	0.117021	0.37234	0.351064	0.159574	0.325843	0.674157	0.159574	0.56383	0.0212766	0.0531915	0.0957447	0.106383	0.211726	0.175896	0.0716612	0.192182	0.228013
Pro1	0.125	0.416667	0.333333	0.125	1	0	0.677419	0.322581	0.30303	0.69697	0.44	0.56	0.0909091	0.272727	0.409091	0.227273	0.666667	0.333333	0.428571	0.428571	0.142857	0.294118	0.705882	0.269841	0.174603	0.174603	0.190476	0.142857	0.047619	1	0.590909	0.409091	0.09375	0.5	0.21875	0.1875	0.311111	0.688889	0.235294	0.352941	0.0588235	0.176471	0.0588235	0.117647	0.146341	0.121951	0.097561	0.146341	0.268293
Pro2	0.184211	0.302632	0.394737	0.118421	0.5	0.5	0.753425	0.246575	0.34	0.66	0.762712	0.237288	0.137255	0.372549	0.294118	0.196078	0.571429	0.428571	0.413043	0.434783	0.152174	0.477064	0.522936	0.270677	0.330827	0.18797	0.105263	0.075188	0.0300752	1	0.598214	0.401786	0.0825688	0.458716	0.33945	0.119266	0.323944	0.676056	0.292135	0.494382	0	0.0674157	0.123596	0.0224719	0.147208	0.0812183	0.0862944	0.238579	0.269036
Pro3	0.164384	0.191781	0.30137	0.342466	0.8	0.2	0.727273	0.272727	0.236842	0.763158	0.5	0.5	0.175	0.2	0.3	0.325	0.7	0.3	0.354839	0.306452	0.33871	0.37037	0.62963	0.272727	0.378788	0.0681818	0.121212	0.106061	0.0530303	1	0.642857	0.357143	0.139535	0.383721	0.325581	0.151163	0.263158	0.736842	0.121951	0.414634	0.097561	0.146341	0.121951	0.097561	0.0632184	0.0574713	0.103448	0.275862	0.316092
Pro4	0.0909091	0.454545	0.409091	0.0454545	0.5	0.5	0.692308	0.307692	0.282051	0.717949	0.5	0.5	0.0952381	0.190476	0.52381	0.190476	0.6875	0.3125	0.383333	0.45	0.166667	0.338983	0.661017	0.25	0.375	0.0625	0.1875	0.0625	0.0625	1	0.625	0.375	0.0740741	0.518519	0.333333	0.0740741	0.5	0.5	0.3	0.35	0	0	0.15	0.2	0.191781	0.136986	0.0821918	0.232877	0.178082
Gln1	0.173077	0.25	0.442308	0.134615	0.846154	0.153846	0.550725	0.449275	0.34375	0.65625	0.584906	0.415094	0.0857143	0.314286	0.371429	0.228571	0.72549	0.27451	0.268293	0.439024	0.292683	0.319588	0.680412	0.271186	0.279661	0.152542	0.169492	0.0932203	0.0338983	1	0.613333	0.386667	0.19697	0.378788	0.318182	0.106061	0.514451	0.485549	0.188679	0.396226	0.0943396	0.0754717	0.188679	0.0566038	0.138889	0.0972222	0.180556	0.291667	0.138889
Gln2	0.130841	0.242991	0.439252	0.186916	0.695652	0.304348	0.721805	0.278195	0.278409	0.721591	0.606742	0.393258	0.0816327	0.204082	0.479592	0.234694	0.742424	0.257576	0.344595	0.432432	0.222973	0.452381	0.547619	0.3	0.290476	0.138095	0.12381	0.114286	0.0333333	1	0.636872	0.363128	0.165138	0.348624	0.357798	0.12844	0.327338	0.672662	0.233871	0.475806	0.0483871	0.0967742	0.112903	0.0322581	0.247191	0.179775	0.0842697	0.202247	0.202247
Arg1	0.114286	0.342857	0.371429	0.171429	0.25	0.75	0.55814	0.44186	0.303571	0.696429	0.65	0.35	0.142857	0.464286	0.285714	0.107143	0.64	0.36	0.339623	0.415094	0.245283	0.32381	0.67619	0.275	0.275	0.1125	0.15	0.1125	0.075	1	0.641509	0.358491	0.177778	0.4	0.266667	0.155556	0.387097	0.612903	0.211538	0.384615	0.0769231	0.134615	0.134615	0.0576923	0.104478	0.179104	0.164179	0.208955	0.223881
Arg2	0.0617284	0.37037	0.37037	0.197531	0.75	0.25	0.678899	0.321101	0.321739	0.678261	0.630769	0.369231	0.0875	0.2375	0.4	0.275	0.717391	0.282609	0.408759	0.408759	0.182482	0.445122	0.554878	0.215827	0.366906	0.129496	0.151079	0.0719424	0.0647482	1	0.655172	0.344828	0.178082	0.383562	0.328767	0.109589	0.333333	0.666667	0.292517	0.510204	0.0204082	0.047619	0.0816327	0.047619	0.190141	0.105634	0.084507	0.330986	0.161972
Arg3	0.333333	0	0.666667	0	0	1	0.333333	0.666667	0.4	0.6	0.8	0.2	0	0.666667	0	0.333333	1	0	0	1	0	0.666667	0.333333	0.208333	0.375	0.0416667	0.0416667	0.25	0.0833333	1	0.666667	0.333333	0.3	0.3	0.2	0.2	0.363636	0.636364	0.5	0.5	0	0	0	0	0.0714286	0.214286	0.142857	0.357143	0.214286
Arg4	0	0.25	0.625	0.125	0.571429	0.428571	0.846154	0.153846	0.2	0.8	0.75	0.25	0.222222	0.222222	0.222222	0.333333	0.8	0.2	0.5	0.363636	0.136364	0.285714	0.714286	0.366667	0.166667	0.166667	0.133333	0.166667	0	1	0.625	0.375	0	0.571429	0.428571	0	0.272727	0.727273	0.411765	0.352941	0	0	0.117647	0.117647	0.24	0.04	0.12	0.16	0.32
Arg5	0.117647	0.0882353	0.470588	0.323529	0.714286	0.285714	0.628571	0.371429	0.290323	0.709677	0.416667	0.583333	0.142857	0.107143	0.571429	0.178571	0.411765	0.588235	0.346154	0.538462	0.115385	0.272727	0.727273	0.302326	0.232558	0.0930233	0.209302	0.0930233	0.0697674	1	0.653846	0.346154	0.25	0.375	0.25	0.125	0.190476	0.809524	0.136364	0.227273	0.136364	0.136364	0.272727	0.0909091	0.133333	0.0888889	0.0888889	0.222222	0.311111
Arg6	0.125	0.5	0.375	0	1	0	0.647059	0.352941	0.285714	0.714286	0.5	0.5	0.125	0.125	0.25	0.5	0.375	0.625	0.5	0.214286	0.285714	0.333333	0.666667	0.136364	0.363636	0.181818	0.0454545	0.181818	0.0909091	1	0.75	0.25	0.0909091	0.454545	0.454545	0	0.142857	0.857143	0.111111	0.222222	0.0555556	0.111111	0.444444	0.0555556	0.176471	0.0588235	0.0588235	0.176471	0.470588
Ser1	0.0652174	0.380435	0.304348	0.25	0.583333	0.416667	0.693182	0.306818	0.290323	0.709677	0.55	0.45	0.123457	0.246914	0.345679	0.283951	0.766667	0.233333	0.361446	0.385542	0.253012	0.271429	0.728571	0.271739	0.336957	0.0543478	0.130435	0.163043	0.0434783	1	0.646552	0.353448	0.136364	0.318182	0.340909	0.204545	0.195122	0.804878	0.192308	0.5	0.0961538	0.0192308	0.0769231	0.115385	0.25	0.0978261	0.11413	0.168478	0.23913
Ser2	0.075	0.275	0.5	0.15	0.6	0.4	0.631579	0.368421	0.255814	0.744186	0.631579	0.368421	0.0985915	0.309859	0.366197	0.225352	0.761905	0.238095	0.327273	0.4	0.272727	0.444444	0.555556	0.309091	0.2	0.181818	0.163636	0.127273	0.0181818	1	0.61157	0.38843	0.0930233	0.581395	0.209302	0.116279	0.189189	0.810811	0.232558	0.534884	0.0232558	0.116279	0.0465116	0.0465116	0.176768	0.111111	0.040404	0.0909091	0.489899
Ser3	0.111111	0.472222	0.305556	0.111111	0.333333	0.666667	0.65625	0.34375	0.322581	0.677419	0.566667	0.433333	0.05	0.1	0.6	0.25	0.521739	0.478261	0.4	0.4	0.2	0.333333	0.666667	0.216867	0.301205	0.168675	0.13253	0.120482	0.060241	1	0.611111	0.388889	0.276923	0.338462	0.2	0.184615	0.27027	0.72973	0.184211	0.552632	0.0789474	0.0526316	0.0789474	0.0526316	0.142857	0.0761905	0.0761905	0.304762	0.209524
Ser4	0.134328	0.313433	0.402985	0.149254	0.588235	0.411765	0.715789	0.284211	0.358025	0.641975	0.57971	0.42029	0.133333	0.383333	0.35	0.133333	0.574468	0.425532	0.294118	0.573529	0.132353	0.4375	0.5625	0.243243	0.351351	0.114865	0.141892	0.108108	0.0405405	1	0.589404	0.410596	0.0857143	0.447619	0.304762	0.161905	0.349398	0.650602	0.208333	0.583333	0.0583333	0.0166667	0.0916667	0.0416667	0.132231	0.0826446	0.0826446	0.22314	0.322314
Ser5	0.0955414	0.242038	0.547771	0.11465	0.695652	0.304348	0.72043	0.27957	0.321101	0.678899	0.609756	0.390244	0.0943396	0.207547	0.537736	0.160377	0.661017	0.338983	0.355769	0.432692	0.211538	0.311927	0.688073	0.298913	0.304348	0.0869565	0.11413	0.13587	0.0597826	1	0.617188	0.382812	0.147287	0.403101	0.271318	0.178295	0.232323	0.767677	0.189873	0.316456	0.0759494	0.164557	0.227848	0.0253165	0.077957	0.0806452	0.11828	0.185484	0.384409
Ser6	0.132075	0.320755	0.339623	0.207547	0.857143	0.142857	0.659574	0.340426	0.456522	0.543478	0.581395	0.418605	0.113636	0.340909	0.295455	0.25	0.592593	0.407407	0.27957	0.44086	0.27957	0.429825	0.570175	0.282609	0.336957	0.0326087	0.0652174	0.206522	0.076087	1	0.628571	0.371429	0.121951	0.414634	0.219512	0.243902	0.25641	0.74359	0.2	0.5	0	0.1	0.15	0.05	0.108911	0.183168	0.123762	0.143564	0.272277
Thr1	0.222222	0.422222	0.288889	0.0666667	0.444444	0.555556	0.704545	0.295455	0.26	0.74	0.565217	0.434783	0.0571429	0.228571	0.485714	0.228571	0.684211	0.315789	0.487805	0.317073	0.195122	0.298246	0.701754	0.257576	0.227273	0.151515	0.166667	0.136364	0.0606061	1	0.530612	0.469388	0.171875	0.234375	0.328125	0.265625	0.482759	0.517241	0.285714	0.535714	0.0357143	0.0714286	0	0.0714286	0.189655	0.224138	0.0344828	0.224138	0.172414
Thr2	0.164557	0.379747	0.291139	0.164557	0.478261	0.521739	0.666667	0.333333	0.321429	0.678571	0.73913	0.26087	0.117647	0.338235	0.397059	0.147059	0.6	0.4	0.3625	0.475	0.1625	0.49	0.51	0.153846	0.367521	0.111111	0.205128	0.128205	0.034188	1	0.591241	0.408759	0.12963	0.398148	0.351852	0.12037	0.315789	0.684211	0.287356	0.517241	0.0229885	0.0574713	0.0804598	0.0344828	0.222222	0.124183	0.0588235	0.228758	0.261438
Thr3	0.107438	0.322314	0.31405	0.256198	0.818182	0.181818	0.719512	0.280488	0.277372	0.722628	0.606557	0.393443	0.153153	0.189189	0.567568	0.0900901	0.580645	0.419355	0.333333	0.447917	0.21875	0.290698	0.709302	0.326923	0.346154	0.0641026	0.147436	0.0833333	0.0320513	1	0.639535	0.360465	0.092437	0.487395	0.252101	0.168067	0.261538	0.738462	0.218182	0.418182	0.0545455	0.109091	0.0909091	0.109091	0.118483	0.0805687	0.0805687	0.255924	0.274882
Thr4	0.0925926	0.259259	0.388889	0.259259	0.666667	0.333333	0.769231	0.230769	0.375	0.625	0.633333	0.366667	0	0.322581	0.483871	0.193548	0.545455	0.454545	0.292308	0.492308	0.215385	0.428571	0.571429	0.241379	0.327586	0.0689655	0.137931	0.155172	0.0689655	1	0.52381	0.47619	0.0727273	0.563636	0.290909	0.0727273	0.259259	0.740741	0.166667	0.6	0.0666667	0.0333333	0.1	0.0333333	0.15748	0.228346	0.0787402	0.188976	0.251969
Val1	0.156863	0.372549	0.196078	0.27451	0.666667	0.333333	0.730769	0.269231	0.367816	0.632184	0.833333	0.166667	0.214286	0.178571	0.321429	0.285714	0.677419	0.322581	0.45	0.35	0.2	0.414286	0.585714	0.25	0.316667	0.1	0.166667	0.133333	0.0333333	1	0.58	0.42	0.163636	0.381818	0.272727	0.181818	0.548387	0.451613	0.105263	0.578947	0.0789474	0.0526316	0.131579	0.0526316	0.148148	0.166667	0.12963	0.203704	0.185185
Val2	0.130435	0.369565	0.326087	0.173913	0.375	0.625	0.701299	0.298701	0.344262	0.655738	0.694444	0.305556	0.133333	0.3	0.366667	0.2	0.666667	0.333333	0.432432	0.378378	0.189189	0.375	0.625	0.240964	0.192771	0.204819	0.228916	0.0843373	0.0481928	1	0.666667	0.333333	0.130435	0.543478	0.195652	0.130435	0.470588	0.529412	0.166667	0.452381	0.119048	0.119048	0.0714286	0.0714286	0.216867	0.0963855	0.13253	0.144578	0.26506
Val3	0.1	0.2625	0.375	0.2625	0.564103	0.435897	0.673469	0.326531	0.292683	0.707317	0.560606	0.439394	0.0759494	0.253165	0.468354	0.202532	0.613636	0.386364	0.26087	0.51087	0.228261	0.320513	0.679487	0.284722	0.319444	0.0763889	0.118056	0.173611	0.0277778	1	0.554217	0.445783	0.0412371	0.402062	0.412371	0.14433	0.269231	0.730769	0.142857	0.392857	0.0535714	0.0892857	0.232143	0.0892857	0.115942	0.0869565	0.0652174	0.217391	0.326087
Val4	0.09375	0.53125	0.15625	0.21875	0.5	0.5	0.517241	0.482759	0.261905	0.738095	0.518519	0.481481	0.0714286	0.178571	0.464286	0.285714	0.722222	0.277778	0.177778	0.577778	0.244444	0.5	0.5	0.298246	0.280702	0.0877193	0.0877193	0.157895	0.0877193	1	0.54386	0.45614	0.0666667	0.466667	0.3	0.166667	0.32	0.68	0.157895	0.631579	0	0	0.105263	0.105263	0.174603	0.126984	0.047619	0.206349	0.253968
Trp	0.227273	0.136364	0.363636	0.272727	0.5	0.5	0.538462	0.461538	0.375	0.625	0.633333	0.366667	0.208333	0.166667	0.5	0.125	0.681818	0.318182	0.461538	0.346154	0.192308	0.4	0.6	0.25	0.265625	0.109375	0.109375	0.15625	0.109375	1	0.680851	0.319149	0.25	0.4375	0.3125	0	0.333333	0.666667	0.219512	0.560976	0.0243902	0.0487805	0.097561	0.0487805	0.116667	0.1	0.0833333	0.183333	0.283333
Tyr1	0.126761	0.309859	0.352113	0.211268	0.692308	0.307692	0.622449	0.377551	0.25	0.75	0.594595	0.405405	0.115942	0.275362	0.391304	0.217391	0.636364	0.363636	0.28125	0.53125	0.1875	0.376471	0.623529	0.321678	0.314685	0.0839161	0.111888	0.0979021	0.0699301	1	0.523256	0.476744	0.147727	0.397727	0.295455	0.159091	0.333333	0.666667	0.257143	0.457143	0.0428571	0.0428571	0.128571	0.0714286	0.101449	0.0652174	0.130435	0.217391	0.246377
Tyr2	0.0857143	0.342857	0.342857	0.228571	0.7	0.3	0.703125	0.296875	0.316667	0.683333	0.514286	0.485714	0.0869565	0.195652	0.521739	0.195652	0.59375	0.40625	0.293103	0.344828	0.362069	0.468354	0.531646	0.368421	0.184211	0.0657895	0.105263	0.157895	0.118421	1	0.517857	0.482143	0.21875	0.3125	0.3125	0.15625	0.25	0.75	0.255814	0.511628	0.0697674	0.0232558	0.116279	0.0232558	0.120879	0.10989	0.120879	0.197802	0.296703
[truncated: 12 more columns]

## Sheet: HAP4
	Ala1	Ala2	Ala3	Ala4	Cys1	Cys2	Asp1	Asp2	Glu1	Glu2	Phe1	Phe2	Gly1	Gly2	Gly3	Gly4	His1	His2	Ile1	Ile2	Ile3	Lys1	Lys2	Leu1	Leu2	Leu3	Leu4	Leu5	Leu6	Met	Asn1	Asn2	Pro1	Pro2	Pro3	Pro4	Gln1	Gln2	Arg1	Arg2	Arg3	Arg4	Arg5	Arg6	Ser1	Ser2	Ser3	Ser4	Ser5
Ala1	0.105263	0.315789	0.315789	0.263158	0.5	0.5	0.75	0.25	0.333333	0.666667	0.789474	0.210526	0.0666667	0.333333	0.133333	0.466667	0.5	0.5	0.526316	0.421053	0.0526316	0.26087	0.73913	0.117647	0.235294	0.205882	0.147059	0.264706	0.0294118	1	0.545455	0.454545	0.111111	0.111111	0.555556	0.222222	0.411765	0.588235	0.125	0.75	0	0	0	0.125	0.0689655	0.137931	0.103448	0.206897	0.241379
Ala2	0.0526316	0.447368	0.315789	0.184211	0.333333	0.666667	0.619048	0.380952	0.428571	0.571429	0.8	0.2	0.0833333	0.166667	0.472222	0.277778	0.7	0.3	0.151515	0.636364	0.212121	0.465517	0.534483	0.256757	0.337838	0.0945946	0.0945946	0.108108	0.108108	1	0.680851	0.319149	0.107143	0.357143	0.321429	0.214286	0.53125	0.46875	0.205128	0.512821	0.025641	0	0.205128	0.0512821	0.119048	0.142857	0.0833333	0.238095	0.238095
Ala3	0.0568182	0.193182	0.477273	0.272727	0.75	0.25	0.636364	0.363636	0.27451	0.72549	0.481481	0.518519	0.078125	0.203125	0.515625	0.203125	0.5	0.5	0.208955	0.507463	0.283582	0.402778	0.597222	0.287356	0.229885	0.0574713	0.091954	0.264368	0.0689655	1	0.555556	0.444444	0.0666667	0.355556	0.444444	0.133333	0.209302	0.790698	0.147059	0.588235	0	0.0294118	0.205882	0.0294118	0.0722892	0.0361446	0.108434	0.228916	0.313253
Ala4	0.0789474	0.131579	0.473684	0.315789	1	0	0.714286	0.285714	0.0952381	0.904762	0.681818	0.318182	0.1875	0.125	0.5625	0.125	0.6	0.4	0.179104	0.537313	0.283582	0.442308	0.557692	0.285714	0.214286	0.0892857	0.0892857	0.267857	0.0535714	1	0.547619	0.452381	0	0.5	0.375	0.125	0.176471	0.823529	0.2	0.433333	0	0.0333333	0.166667	0.166667	0.097561	0.121951	0.146341	0.170732	0.195122
Cys1	0.0909091	0.363636	0.318182	0.227273	0.75	0.25	0.611111	0.388889	0.263158	0.736842	0.625	0.375	0.238095	0.0952381	0.428571	0.238095	0.5	0.5	0.25	0.4	0.35	0.263158	0.736842	0.447368	0.184211	0.0526316	0.105263	0.131579	0.0789474	1	0.428571	0.571429	0.3	0.3	0.1	0.3	0.4	0.6	0.0833333	0.5	0.0833333	0.166667	0.166667	0	0.0714286	0.0357143	0.0357143	0.285714	0.392857
Cys2	0.166667	0.277778	0.388889	0.166667	0.25	0.75	0.666667	0.333333	0.2	0.8	0.625	0.375	0.153846	0.230769	0.461538	0.153846	0.6	0.4	0.176471	0.588235	0.235294	0.571429	0.428571	0.291667	0.333333	0.125	0	0.125	0.125	1	0.25	0.75	0.25	0.25	0.5	0	0.5	0.5	0	0.833333	0	0	0	0.166667	0.173913	0.173913	0.0869565	0.217391	0.130435
Asp1	0.12381	0.314286	0.32381	0.238095	0.6875	0.3125	0.681481	0.318519	0.307087	0.692913	0.558559	0.441441	0.106383	0.244681	0.382979	0.265957	0.733333	0.266667	0.278261	0.46087	0.26087	0.298701	0.701299	0.324324	0.337838	0.0743243	0.0945946	0.108108	0.0608108	1	0.655914	0.344086	0.119048	0.380952	0.345238	0.154762	0.230769	0.769231	0.153846	0.5	0.0384615	0.0576923	0.211538	0.0384615	0.107143	0.0714286	0.135714	0.192857	0.335714
Asp2	0.1	0.175	0.5	0.225	0.6	0.4	0.671875	0.328125	0.253333	0.746667	0.543478	0.456522	0.121951	0.170732	0.560976	0.146341	0.45	0.55	0.2	0.44	0.36	0.438596	0.561404	0.329268	0.256098	0.0487805	0.195122	0.134146	0.0365854	1	0.482759	0.517241	0.152174	0.391304	0.347826	0.108696	0.243243	0.756757	0.0789474	0.526316	0.0263158	0.0526316	0.184211	0.131579	0.123077	0.184615	0.0923077	0.230769	0.184615
Glu1	0.0425532	0.297872	0.446809	0.212766	0.714286	0.285714	0.693878	0.306122	0.297619	0.702381	0.736842	0.263158	0.0769231	0.346154	0.269231	0.307692	0.68	0.32	0.12766	0.595745	0.276596	0.380282	0.619718	0.266667	0.266667	0.146667	0.186667	0.08	0.0533333	1	0.68	0.32	0.222222	0.5	0.138889	0.138889	0.371429	0.628571	0.230769	0.5	0.0769231	0.0384615	0.115385	0.0384615	0.132075	0.132075	0.0566038	0.188679	0.264151
Glu2	0.0941176	0.258824	0.470588	0.176471	0.684211	0.315789	0.668966	0.331034	0.353535	0.646465	0.626866	0.373134	0.173333	0.186667	0.453333	0.186667	0.6	0.4	0.283582	0.470149	0.246269	0.520468	0.479532	0.28022	0.346154	0.104396	0.126374	0.0989011	0.043956	1	0.619403	0.380597	0.134328	0.373134	0.343284	0.149254	0.283333	0.716667	0.223404	0.585106	0.0212766	0.0531915	0.0638298	0.0531915	0.214765	0.120805	0.0671141	0.208054	0.214765
Phe1	0.14433	0.298969	0.360825	0.195876	0.65	0.35	0.671642	0.328358	0.271605	0.728395	0.479452	0.520548	0.131868	0.263736	0.450549	0.153846	0.722222	0.277778	0.276316	0.513158	0.210526	0.222222	0.777778	0.36	0.216	0.12	0.12	0.112	0.072	1	0.578947	0.421053	0.108696	0.326087	0.369565	0.195652	0.311111	0.688889	0.258065	0.387097	0.0645161	0.0645161	0.193548	0.0322581	0.15	0.05	0.11	0.29	0.17
Phe2	0.0789474	0.263158	0.394737	0.263158	0.714286	0.285714	0.583333	0.416667	0.263158	0.736842	0.622642	0.377358	0	0.241379	0.517241	0.241379	0.576923	0.423077	0.183099	0.450704	0.366197	0.447059	0.552941	0.352113	0.225352	0.0985915	0.140845	0.084507	0.0985915	1	0.545455	0.454545	0.0606061	0.484848	0.212121	0.242424	0.283019	0.716981	0.258065	0.387097	0	0.0645161	0.258065	0.0322581	0.183333	0.116667	0.1	0.166667	0.283333
Gly1	0	0.538462	0.230769	0.230769	0.75	0.25	0.8	0.2	0.4	0.6	0.638889	0.361111	0.0769231	0.153846	0.538462	0.230769	0.666667	0.333333	0.315789	0.473684	0.210526	0.424242	0.575758	0.272727	0.272727	0.0909091	0	0.272727	0.0909091	1	1	0	0.1	0.5	0.2	0.2	0.0909091	0.909091	0.333333	0.5	0	0	0.166667	0	0.0833333	0.0416667	0.166667	0	0.416667
Gly2	0.12	0.36	0.32	0.2	0.5	0.5	0.823529	0.176471	0.354839	0.645161	0.666667	0.333333	0.181818	0.212121	0.333333	0.272727	0.588235	0.411765	0.567568	0.216216	0.216216	0.259259	0.740741	0.263158	0.342105	0.105263	0.0789474	0.157895	0.0526316	1	0.463415	0.536585	0.181818	0.454545	0.181818	0.181818	0.35	0.65	0.0526316	0.684211	0	0.157895	0.105263	0	0.188679	0.0754717	0.0754717	0.264151	0.320755
Gly3	0.113924	0.21519	0.468354	0.202532	0.666667	0.333333	0.649123	0.350877	0.4	0.6	0.486486	0.513514	0.12	0.16	0.466667	0.253333	0.625	0.375	0.18	0.54	0.28	0.52	0.48	0.364865	0.22973	0.121622	0.0810811	0.121622	0.0810811	1	0.473684	0.526316	0.0322581	0.419355	0.387097	0.16129	0.333333	0.666667	0.206897	0.517241	0.0344828	0	0.206897	0.0344828	0.141176	0.0705882	0.152941	0.152941	0.294118
Gly4	0.0243902	0.195122	0.439024	0.341463	0.285714	0.714286	0.833333	0.166667	0.285714	0.714286	0.692308	0.307692	0.0416667	0.208333	0.5	0.25	0.75	0.25	0.323529	0.411765	0.264706	0.483871	0.516129	0.275862	0.241379	0.172414	0.103448	0.206897	0	1	0.52	0.48	0.04	0.4	0.2	0.36	0.318182	0.681818	0.222222	0.388889	0.111111	0.0555556	0.166667	0.0555556	0.215686	0.0784314	0.0980392	0.196078	0.235294
His1	0.15	0.2	0.525	0.125	0.833333	0.166667	0.609756	0.390244	0.25641	0.74359	0.655172	0.344828	0.111111	0.296296	0.444444	0.148148	0.625	0.375	0.219512	0.414634	0.365854	0.5	0.5	0.265823	0.316456	0.0632911	0.139241	0.177215	0.0379747	1	0.615385	0.384615	0.153846	0.538462	0.230769	0.0769231	0.346154	0.653846	0.115385	0.423077	0.0384615	0.115385	0.192308	0.115385	0.111111	0.0888889	0.0666667	0.222222	0.355556
His2	0.0714286	0.428571	0.428571	0.0714286	0.8	0.2	0.73913	0.26087	0.545455	0.454545	0.307692	0.692308	0.214286	0.214286	0.285714	0.285714	0.55	0.45	0.307692	0.423077	0.269231	0.434783	0.565217	0.40625	0.15625	0.125	0.15625	0.0625	0.09375	1	0.615385	0.384615	0.111111	0.222222	0.444444	0.222222	0.3	0.7	0.375	0.25	0.0416667	0.0416667	0.166667	0.125	0.235294	0	0.176471	0.117647	0.235294
Ile1	0.171429	0.371429	0.4	0.0571429	0.785714	0.214286	0.631579	0.368421	0.354839	0.645161	0.625	0.375	0.32	0.08	0.48	0.12	0.5	0.5	0.409091	0.409091	0.181818	0.380952	0.619048	0.35	0.2625	0.125	0.1125	0.1125	0.0375	1	0.583333	0.416667	0.205882	0.264706	0.470588	0.0588235	0.458333	0.541667	0.357143	0.452381	0.0714286	0.0238095	0.0714286	0.0238095	0.106383	0.106383	0.223404	0.212766	0.191489
Ile2	0.0747664	0.317757	0.373832	0.233645	0.615385	0.384615	0.764706	0.235294	0.304348	0.695652	0.4	0.6	0.0609756	0.243902	0.536585	0.158537	0.666667	0.333333	0.181818	0.415584	0.402597	0.409836	0.590164	0.222222	0.333333	0.0814815	0.148148	0.148148	0.0666667	1	0.537037	0.462963	0.121622	0.445946	0.283784	0.148649	0.259259	0.740741	0.113636	0.454545	0.0681818	0.0454545	0.227273	0.0909091	0.119266	0.0825688	0.100917	0.174312	0.321101
Ile3	0.116279	0.162791	0.465116	0.255814	0.625	0.375	0.666667	0.333333	0.327869	0.672131	0.548387	0.451613	0.0571429	0.114286	0.6	0.228571	0.555556	0.444444	0.233333	0.366667	0.4	0.406977	0.593023	0.2	0.3	0.0333333	0.2	0.183333	0.0833333	1	0.553191	0.446809	0.230769	0.333333	0.282051	0.153846	0.214286	0.785714	0.290323	0.419355	0.0322581	0.0322581	0.16129	0.0645161	0.138889	0.125	0.0277778	0.263889	0.25
Lys1	0.121622	0.337838	0.378378	0.162162	0.769231	0.230769	0.582278	0.417722	0.305882	0.694118	0.5625	0.4375	0.0833333	0.229167	0.458333	0.229167	0.586207	0.413793	0.215385	0.476923	0.307692	0.385621	0.614379	0.230769	0.213675	0.119658	0.213675	0.128205	0.0940171	1	0.5	0.5	0.0833333	0.416667	0.3	0.2	0.363636	0.636364	0.303797	0.455696	0.0506329	0.0253165	0.151899	0.0126582	0.247059	0.117647	0.141176	0.223529	0.164706
Lys2	0.0857143	0.242857	0.414286	0.257143	0.652174	0.347826	0.646465	0.353535	0.286957	0.713043	0.597938	0.402062	0.115385	0.134615	0.557692	0.192308	0.771429	0.228571	0.311111	0.422222	0.266667	0.385185	0.614815	0.210811	0.227027	0.162162	0.194595	0.12973	0.0756757	1	0.596639	0.403361	0.136364	0.454545	0.261364	0.147727	0.461538	0.538462	0.172043	0.526882	0.0215054	0.0860215	0.150538	0.0430108	0.201299	0.11039	0.0974026	0.266234	0.201299
Leu1	0.146067	0.269663	0.325843	0.258427	0.769231	0.230769	0.603175	0.396825	0.195122	0.804878	0.688889	0.311111	0.109375	0.203125	0.421875	0.265625	0.72	0.28	0.352941	0.411765	0.235294	0.375	0.625	0.271605	0.185185	0.135802	0.197531	0.135802	0.0740741	1	0.554217	0.445783	0.03125	0.375	0.3125	0.28125	0.357143	0.642857	0.230769	0.576923	0.0192308	0	0.115385	0.0576923	0.181818	0.136364	0.102273	0.125	0.238636
Leu2	0.14	0.24	0.36	0.26	0.692308	0.307692	0.696429	0.303571	0.293103	0.706897	0.595745	0.404255	0.14	0.22	0.46	0.18	0.583333	0.416667	0.266667	0.45	0.283333	0.537313	0.462687	0.238806	0.276119	0.149254	0.164179	0.11194	0.0597015	1	0.584615	0.415385	0.188679	0.433962	0.264151	0.113208	0.333333	0.666667	0.234043	0.489362	0.0425532	0.0425532	0.12766	0.0638298	0.131579	0.131579	0.114035	0.236842	0.236842
Leu3	0.205882	0.264706	0.235294	0.294118	0.857143	0.142857	0.62069	0.37931	0.307692	0.692308	0.466667	0.533333	0.173913	0.173913	0.478261	0.173913	0.684211	0.315789	0.214286	0.5	0.285714	0.5	0.5	0.191489	0.212766	0.12766	0.234043	0.148936	0.0851064	1	0.653846	0.346154	0.103448	0.310345	0.413793	0.172414	0.423077	0.576923	0.157895	0.421053	0.105263	0.157895	0.105263	0.0526316	0.0952381	0.119048	0.214286	0.190476	0.238095
Leu4	0.09375	0.40625	0.34375	0.15625	0.5	0.5	0.533333	0.466667	0.333333	0.666667	0.521739	0.478261	0.222222	0.111111	0.518519	0.148148	0.307692	0.692308	0.258065	0.451613	0.290323	0.435897	0.564103	0.351852	0.185185	0.166667	0.222222	0.037037	0.037037	1	0.575	0.425	0.189189	0.351351	0.243243	0.216216	0.366667	0.633333	0.3	0.4	0.0333333	0.0666667	0.2	0	0.194805	0.103896	0.0909091	0.298701	0.142857
Leu5	0.0769231	0.384615	0.230769	0.307692	0.545455	0.454545	0.724138	0.275862	0.181818	0.818182	0.435897	0.564103	0.228571	0.228571	0.342857	0.2	0.555556	0.444444	0.233333	0.4	0.366667	0.25	0.75	0.325843	0.325843	0.11236	0.134831	0.101124	0	1	0.608696	0.391304	0.0384615	0.461538	0.346154	0.153846	0.346154	0.653846	0.25	0.25	0.0625	0.25	0.125	0.0625	0.0862069	0.0344828	0.137931	0.224138	0.275862
Leu6	0.0666667	0.4	0.533333	0	0.25	0.75	0.466667	0.533333	0.214286	0.785714	0.5625	0.4375	0.3	0.3	0.35	0.05	0.4	0.6	0.181818	0.545455	0.272727	0.352941	0.647059	0.05	0.4	0.2	0	0.25	0.1	1	0.692308	0.307692	0.1	0.5	0.2	0.2	0.444444	0.555556	0.25	0.25	0	0.25	0.25	0	0.047619	0.0952381	0.0952381	0.190476	0.285714
Met	0.123288	0.287671	0.328767	0.260274	0.5625	0.4375	0.636364	0.363636	0.142857	0.857143	0.642857	0.357143	0.0851064	0.234043	0.404255	0.276596	0.695652	0.304348	0.184211	0.526316	0.289474	0.405063	0.594937	0.188889	0.122222	0.211111	0.255556	0.188889	0.0333333	1	0.661765	0.338235	0.125	0.4	0.225	0.25	0.24	0.76	0.21875	0.5625	0.03125	0.0625	0.03125	0.09375	0.25	0.0978261	0.0652174	0.152174	0.217391
Asn1	0.10989	0.241758	0.450549	0.197802	0.555556	0.444444	0.651786	0.348214	0.247706	0.752294	0.587302	0.412698	0.13913	0.217391	0.365217	0.278261	0.607143	0.392857	0.244681	0.489362	0.265957	0.36	0.64	0.365517	0.296552	0.0965517	0.103448	0.0896552	0.0482759	1	0.6	0.4	0.21875	0.46875	0.203125	0.109375	0.355932	0.644068	0.186047	0.465116	0.0465116	0.0930233	0.139535	0.0697674	0.185185	0.135802	0.0987654	0.197531	0.240741
Asn2	0.0638298	0.255319	0.425532	0.255319	0.8	0.2	0.671053	0.328947	0.219178	0.780822	0.56	0.44	0.173913	0.195652	0.543478	0.0869565	0.648649	0.351351	0.166667	0.569444	0.263889	0.434783	0.565217	0.309278	0.226804	0.113402	0.103093	0.195876	0.0515464	1	0.474576	0.525424	0.0512821	0.384615	0.487179	0.0769231	0.355556	0.644444	0.235294	0.5	0	0.0294118	0.205882	0.0294118	0.196262	0.214953	0.0560748	0.140187	0.252336
Pro1	0.0526316	0.421053	0.421053	0.105263	0.5	0.5	0.615385	0.384615	0.411765	0.588235	0.777778	0.222222	0.157895	0.368421	0.210526	0.263158	0.5	0.5	0.230769	0.384615	0.384615	0.214286	0.785714	0.194444	0.25	0.0833333	0.166667	0.166667	0.138889	1	0.5	0.5	0.0769231	0.538462	0.230769	0.153846	0.4	0.6	0.142857	0.285714	0	0.142857	0.285714	0.142857	0.105263	0.105263	0.105263	0.157895	0.263158
Pro2	0.238095	0.404762	0.214286	0.142857	0.555556	0.444444	0.674419	0.325581	0.338983	0.661017	0.655172	0.344828	0.16129	0.193548	0.516129	0.129032	0.789474	0.210526	0.3	0.466667	0.233333	0.444444	0.555556	0.418919	0.22973	0.135135	0.0540541	0.135135	0.027027	1	0.648148	0.351852	0.097561	0.268293	0.390244	0.243902	0.305556	0.694444	0.207547	0.566038	0.0188679	0	0.150943	0.0566038	0.266667	0.0888889	0.111111	0.166667	0.244444
Pro3	0.108696	0.369565	0.26087	0.26087	0.333333	0.666667	0.75	0.25	0.361702	0.638298	0.444444	0.555556	0.129032	0.258065	0.354839	0.258065	0.8125	0.1875	0.28125	0.375	0.34375	0.407407	0.592593	0.375	0.267857	0.0714286	0.125	0.107143	0.0535714	1	0.538462	0.461538	0.102564	0.487179	0.205128	0.205128	0.264706	0.735294	0.238095	0.380952	0	0.047619	0.190476	0.142857	0.09375	0.09375	0.125	0.28125	0.25
Pro4	0.0555556	0.222222	0.277778	0.444444	0	1	0.875	0.125	0.25	0.75	0.428571	0.571429	0.0769231	0.307692	0.384615	0.230769	0.7	0.3	0.21875	0.46875	0.3125	0.52	0.48	0.15	0.35	0.05	0.1	0.25	0.1	1	0.684211	0.315789	0.0714286	0.571429	0.285714	0.0714286	0.333333	0.666667	0.25	0.416667	0.0833333	0	0.166667	0.0833333	0.128205	0.0512821	0.0512821	0.0769231	0.435897
Gln1	0.257143	0.342857	0.257143	0.142857	0.714286	0.285714	0.536585	0.463415	0.358974	0.641026	0.571429	0.428571	0.142857	0.285714	0.357143	0.214286	0.576923	0.423077	0.259259	0.407407	0.333333	0.4375	0.5625	0.292683	0.207317	0.182927	0.182927	0.0731707	0.0609756	1	0.666667	0.333333	0.05	0.3	0.45	0.2	0.428571	0.571429	0.194444	0.416667	0.0833333	0.0555556	0.194444	0.0555556	0.0980392	0.137255	0.117647	0.254902	0.176471
Gln2	0.0882353	0.294118	0.382353	0.235294	0.692308	0.307692	0.625	0.375	0.208333	0.791667	0.571429	0.428571	0.19697	0.106061	0.530303	0.166667	0.645161	0.354839	0.348837	0.360465	0.290698	0.364583	0.635417	0.318182	0.2	0.109091	0.172727	0.163636	0.0363636	1	0.589041	0.410959	0.116279	0.44186	0.27907	0.162791	0.362903	0.637097	0.24359	0.358974	0.0897436	0.166667	0.141026	0	0.244898	0.132653	0.112245	0.163265	0.255102
Arg1	0.16	0.08	0.36	0.4	0	1	0.571429	0.428571	0.206897	0.793103	0.666667	0.333333	0.214286	0.285714	0.285714	0.214286	0.571429	0.428571	0.296296	0.37037	0.333333	0.365854	0.634146	0.236842	0.157895	0.0526316	0.263158	0.210526	0.0789474	1	0.578947	0.421053	0.227273	0.363636	0.181818	0.227273	0.368421	0.631579	0.148148	0.518519	0.037037	0.111111	0.148148	0.037037	0.108108	0.108108	0.216216	0.243243	0.297297
Arg2	0.104167	0.229167	0.25	0.416667	0.454545	0.545455	0.614035	0.385965	0.212766	0.787234	0.566667	0.433333	0.16	0.16	0.52	0.16	0.5	0.5	0.245614	0.526316	0.22807	0.443182	0.556818	0.364706	0.235294	0.152941	0.117647	0.0823529	0.0470588	1	0.588235	0.411765	0.0714286	0.535714	0.357143	0.0357143	0.307692	0.692308	0.285714	0.545455	0.025974	0.025974	0.0779221	0.038961	0.153846	0.179487	0.102564	0.230769	0.166667
Arg3	0	0.25	0	0.75	0.5	0.5	1	0	0	1	0.5	0.5	0	0.333333	0	0.666667	0.5	0.5	0	0.75	0.25	0.454545	0.545455	0	0.5	0	0.1	0.4	0	1	0.6	0.4	0	0.2	0.2	0.6	0.571429	0.428571	0	0.75	0.25	0	0	0	0	0	1	0	0
Arg4	0.25	0.25	0.25	0.25	0.4	0.6	0.666667	0.333333	0.307692	0.692308	0.875	0.125	0.111111	0.111111	0.444444	0.333333	1	0	0.538462	0.307692	0.153846	0.3	0.7	0.166667	0.166667	0	0.166667	0.333333	0.166667	1	1	0	0.25	0.25	0.25	0.25	0.5	0.5	0.125	0.5	0	0.125	0.125	0.125	0.142857	0.142857	0	0.428571	0.285714
Arg5	0.259259	0.0740741	0.518519	0.148148	0.857143	0.142857	0.4	0.6	0.230769	0.769231	0.5	0.5	0.0454545	0.136364	0.818182	0	0.4	0.6	0.222222	0.555556	0.222222	0.625	0.375	0.382353	0.294118	0.0588235	0.147059	0.0882353	0.0294118	1	0.777778	0.222222	0.125	0.375	0.375	0.125	0.307692	0.692308	0.0714286	0.285714	0	0	0.285714	0.357143	0.157895	0.0526316	0.157895	0.105263	0.421053
Arg6	0.142857	0.428571	0.285714	0.142857	0.5	0.5	0.666667	0.333333	0.333333	0.666667	0.5	0.5	1	0	0	0	0.666667	0.333333	0.5	0.166667	0.333333	0.538462	0.461538	0.25	0.25	0.166667	0	0.333333	0	1	0.285714	0.714286	0.166667	0.166667	0.333333	0.333333	0.142857	0.857143	0.5	0.333333	0	0	0.166667	0	0.272727	0.0909091	0.0909091	0.181818	0.272727
Ser1	0.121951	0.292683	0.292683	0.292683	0.333333	0.666667	0.672727	0.327273	0.317073	0.682927	0.47619	0.52381	0.142857	0.238095	0.404762	0.214286	0.5625	0.4375	0.181818	0.484848	0.333333	0.333333	0.666667	0.345455	0.254545	0.0727273	0.0909091	0.145455	0.0909091	1	0.625	0.375	0.0769231	0.423077	0.346154	0.153846	0.25	0.75	0.217391	0.391304	0.0869565	0.0434783	0.130435	0.130435	0.238806	0.164179	0.0447761	0.238806	0.19403
Ser2	0.157895	0.210526	0.315789	0.315789	0.8	0.2	0.458333	0.541667	0.125	0.875	0.55	0.45	0.142857	0.357143	0.25	0.25	0.444444	0.555556	0.434783	0.304348	0.26087	0.419355	0.580645	0.285714	0.214286	0.142857	0.0357143	0.107143	0.214286	1	0.583333	0.416667	0.117647	0.647059	0.117647	0.117647	0.315789	0.684211	0.25	0.458333	0.0416667	0.0416667	0.125	0.0833333	0.25	0.214286	0.0714286	0.0714286	0.285714
Ser3	0.181818	0.454545	0.181818	0.181818	0	1	0.625	0.375	0.333333	0.666667	0.64	0.36	0.0769231	0.230769	0.384615	0.307692	0.777778	0.222222	0.384615	0.384615	0.230769	0.333333	0.666667	0.1875	0.234375	0.171875	0.203125	0.171875	0.03125	1	0.685714	0.314286	0.1875	0.15625	0.25	0.40625	0.37037	0.62963	0.315789	0.473684	0	0.0526316	0.0526316	0.105263	0.163265	0.0408163	0.142857	0.22449	0.265306
Ser4	0.15	0.475	0.275	0.1	0.666667	0.333333	0.666667	0.333333	0.395833	0.604167	0.522727	0.477273	0.128205	0.282051	0.307692	0.282051	0.666667	0.333333	0.25	0.568182	0.181818	0.375	0.625	0.297619	0.285714	0.119048	0.130952	0.0833333	0.0833333	1	0.679245	0.320755	0.0512821	0.564103	0.25641	0.128205	0.580645	0.419355	0.245283	0.528302	0.0377358	0.0566038	0.0754717	0.0566038	0.12931	0.0948276	0.155172	0.232759	0.224138
Ser5	0.147059	0.235294	0.308824	0.308824	0.588235	0.411765	0.698113	0.301887	0.302326	0.697674	0.684211	0.315789	0.195652	0.26087	0.5	0.0434783	0.72	0.28	0.232143	0.428571	0.339286	0.383333	0.616667	0.222222	0.40404	0.0505051	0.191919	0.0808081	0.0505051	1	0.594203	0.405797	0.157143	0.514286	0.214286	0.114286	0.25	0.75	0.192308	0.346154	0.0384615	0.192308	0.153846	0.0769231	0.0763359	0.0687023	0.10687	0.259542	0.267176
Ser6	0.2	0.16	0.36	0.28	0.857143	0.142857	0.642857	0.357143	0.217391	0.782609	0.703704	0.296296	0.125	0.0416667	0.75	0.0833333	0.8	0.2	0.202899	0.521739	0.275362	0.396226	0.603774	0.339286	0.214286	0.0535714	0.214286	0.125	0.0535714	1	0.607143	0.392857	0.0454545	0.363636	0.363636	0.227273	0.290323	0.709677	0.40625	0.34375	0.0625	0	0.09375	0.09375	0.223684	0.144737	0.0657895	0.144737	0.276316
Thr1	0.0454545	0.590909	0.136364	0.227273	0.4	0.6	0.590909	0.409091	0.241379	0.758621	0.590909	0.409091	0.1	0.15	0.25	0.5	0.6	0.4	0.25	0.65	0.1	0.315789	0.684211	0.347826	0.195652	0.0869565	0.282609	0.0652174	0.0217391	1	0.684211	0.315789	0.222222	0.481481	0.185185	0.111111	0.1875	0.8125	0.15	0.5	0.05	0.1	0.2	0	0.147059	0.0588235	0.117647	0.294118	0.264706
Thr2	0.121951	0.292683	0.390244	0.195122	0.5	0.5	0.542857	0.457143	0.326087	0.673913	0.636364	0.363636	0.134615	0.192308	0.5	0.173077	0.529412	0.470588	0.317073	0.609756	0.0731707	0.489362	0.510638	0.254237	0.220339	0.152542	0.152542	0.135593	0.0847458	1	0.489796	0.510204	0.23913	0.369565	0.282609	0.108696	0.2	0.8	0.190476	0.619048	0.0238095	0.047619	0.119048	0	0.150685	0.205479	0.0547945	0.232877	0.219178
Thr3	0.186441	0.271186	0.372881	0.169492	0.666667	0.333333	0.708333	0.291667	0.289474	0.710526	0.529412	0.470588	0.192308	0.173077	0.461538	0.173077	0.555556	0.444444	0.166667	0.466667	0.366667	0.433962	0.566038	0.343434	0.313131	0.111111	0.121212	0.10101	0.010101	1	0.625	0.375	0.136364	0.409091	0.30303	0.151515	0.225806	0.774194	0.205882	0.617647	0	0.0588235	0.0588235	0.0588235	0.116505	0.0291262	0.0970874	0.320388	0.223301
Thr4	0.166667	0.166667	0.388889	0.277778	0.545455	0.454545	0.714286	0.285714	0.333333	0.666667	0.4375	0.5625	0.0833333	0.25	0.416667	0.25	0.5	0.5	0.196078	0.372549	0.431373	0.294118	0.705882	0.361111	0.222222	0.0555556	0.138889	0.166667	0.0555556	1	0.489362	0.510638	0.103448	0.551724	0.310345	0.0344828	0.30303	0.69697	0.347826	0.26087	0.0434783	0	0.26087	0.0869565	0.0434783	0.23913	0.152174	0.108696	0.26087
Val1	0.108696	0.326087	0.369565	0.195652	0	1	0.666667	0.333333	0.44186	0.55814	0.517241	0.482759	0.2	0.24	0.36	0.2	0.714286	0.285714	0.384615	0.5	0.115385	0.388889	0.611111	0.157895	0.315789	0.131579	0.184211	0.105263	0.105263	1	0.592593	0.407407	0.230769	0.269231	0.269231	0.230769	0.333333	0.666667	0.166667	0.208333	0.0416667	0.291667	0.166667	0.125	0.0571429	0.114286	0.0857143	0.314286	0.171429
Val2	0.185185	0.407407	0.259259	0.148148	0.5	0.5	0.512821	0.487179	0.25	0.75	0.769231	0.230769	0.107143	0.321429	0.321429	0.25	0.7	0.3	0.206897	0.344828	0.448276	0.351351	0.648649	0.212766	0.170213	0.234043	0.12766	0.106383	0.148936	1	0.692308	0.307692	0.28125	0.3125	0.3125	0.09375	0.269231	0.730769	0.3	0.366667	0.0333333	0.166667	0.133333	0	0.159091	0.0681818	0.0909091	0.227273	0.295455
Val3	0.0576923	0.307692	0.423077	0.211538	0.555556	0.444444	0.673913	0.326087	0.313725	0.686275	0.566038	0.433962	0.138462	0.369231	0.261538	0.230769	0.653846	0.346154	0.316667	0.416667	0.266667	0.434783	0.565217	0.333333	0.254902	0.147059	0.0588235	0.156863	0.0490196	1	0.619048	0.380952	0.0769231	0.423077	0.269231	0.230769	0.214286	0.785714	0.206897	0.482759	0.0344828	0	0.172414	0.103448	0.14433	0.113402	0.103093	0.216495	0.268041
Val4	0.1	0.3	0.3	0.3	0.625	0.375	0.48	0.52	0.37037	0.62963	0.588235	0.411765	0.15625	0.21875	0.5	0.125	0.75	0.25	0.166667	0.479167	0.354167	0.5625	0.4375	0.229167	0.208333	0.125	0.229167	0.145833	0.0625	1	0.634146	0.365854	0.0344828	0.37931	0.275862	0.310345	0.466667	0.533333	0.235294	0.529412	0.117647	0.0588235	0	0.0588235	0.106383	0.170213	0.191489	0.12766	0.212766
Trp	0.15625	0.21875	0.4375	0.1875	0.615385	0.384615	0.71875	0.28125	0.259259	0.740741	0.75	0.25	0.105263	0.105263	0.578947	0.210526	0.461538	0.538462	0.321429	0.428571	0.25	0.5	0.5	0.215686	0.313725	0.0980392	0.215686	0.117647	0.0392157	1	0.636364	0.363636	0.0714286	0.5	0.285714	0.142857	0.391304	0.608696	0.205882	0.529412	0.0294118	0.0882353	0.0882353	0.0588235	0.210526	0.0789474	0.105263	0.0526316	0.368421
Tyr1	0.128205	0.282051	0.333333	0.25641	0.5	0.5	0.535714	0.464286	0.326531	0.673469	0.578947	0.421053	0.0833333	0.104167	0.541667	0.270833	0.529412	0.470588	0.236842	0.5	0.263158	0.475	0.525	0.298969	0.340206	0.113402	0.123711	0.0721649	0.0515464	1	0.673913	0.326087	0.111111	0.611111	0.222222	0.0555556	0.37931	0.62069	0.0333333	0.433333	0.0333333	0.133333	0.3	0.0666667	0.0909091	0.106061	0.0757576	0.227273	0.287879
Tyr2	0.137931	0.206897	0.448276	0.206897	0.5	0.5	0.625	0.375	0.243902	0.756098	0.421053	0.578947	0.23913	0.130435	0.347826	0.282609	0.571429	0.428571	0.263158	0.289474	0.447368	0.380952	0.619048	0.415385	0.184615	0.0923077	0.0923077	0.0923077	0.123077	1	0.552632	0.447368	0.0689655	0.62069	0.172414	0.137931	0.238095	0.761905	0.210526	0.289474	0.0789474	0.0263158	0.394737	0	0.0869565	0.108696	0.195652	0.152174	0.282609
[truncated: 12 more columns]

## Sheet: HSF1
	Ala1	Ala2	Ala3	Ala4	Cys1	Cys2	Asp1	Asp2	Glu1	Glu2	Phe1	Phe2	Gly1	Gly2	Gly3	Gly4	His1	His2	Ile1	Ile2	Ile3	Lys1	Lys2	Leu1	Leu2	Leu3	Leu4	Leu5	Leu6	Met	Asn1	Asn2	Pro1	Pro2	Pro3	Pro4	Gln1	Gln2	Arg1	Arg2	Arg3	Arg4	Arg5	Arg6	Ser1	Ser2	Ser3	Ser4	Ser5
Ala1	0.2	0.6	0	0.2	0.5	0.5	0.666667	0.333333	0.555556	0.444444	0.5	0.5	0	1	0	0	1	0	0.375	0.25	0.375	0.444444	0.555556	0.4	0.4	0.1	0	0.1	0	1	0.666667	0.333333	0.25	0.25	0.25	0.25	0.4	0.6	0	0.2	0.4	0	0.4	0	0.0666667	0	0.133333	0.266667	0.2
Ala2	0.111111	0.166667	0.444444	0.277778	1	0	0.666667	0.333333	0.230769	0.769231	0.5	0.5	0	0.272727	0.454545	0.272727	0.727273	0.272727	0.230769	0.384615	0.384615	0.6	0.4	0.347826	0.304348	0.0869565	0.130435	0.130435	0	1	0.782609	0.217391	0.0769231	0.384615	0.461538	0.0769231	0.3125	0.6875	0.176471	0.411765	0.0588235	0.0588235	0.294118	0	0.179487	0.205128	0.0769231	0.282051	0.102564
Ala3	0.0428571	0.114286	0.514286	0.328571	0.571429	0.428571	0.387097	0.612903	0.135135	0.864865	0.294118	0.705882	0.0212766	0.106383	0.744681	0.12766	0.375	0.625	0.371429	0.371429	0.257143	0.65625	0.34375	0.384615	0.282051	0.025641	0.0769231	0.205128	0.025641	1	0.6	0.4	0.0769231	0.717949	0.153846	0.0512821	0.1	0.9	0.166667	0.833333	0	0	0	0	0.2	0.06	0.06	0.18	0.26
Ala4	0.0555556	0.166667	0.5	0.277778	0.6	0.4	0.470588	0.529412	0.0714286	0.928571	0.375	0.625	0	0	1	0	0.333333	0.666667	0.147059	0.5	0.352941	0.62963	0.37037	0.666667	0.047619	0.142857	0	0.142857	0	1	0.421053	0.578947	0	0.8	0.2	0	0	1	0.0909091	0.727273	0	0	0.181818	0	0.133333	0.1	0.0333333	0.133333	0.366667
Cys1	0.0909091	0.181818	0.636364	0.0909091	1	0	0.692308	0.307692	0.222222	0.777778	0.428571	0.571429	0	0	0.8	0.2	0.333333	0.666667	0.181818	0.363636	0.454545	0.2	0.8	0.4	0.2	0	0.2	0.2	0	1	0.375	0.625	0.2	0.4	0	0.4	0.2	0.8	0	0	0	0	1	0	0.1	0.2	0	0.5	0.1
Cys2	0	0	0.666667	0.333333	0.5	0.5	0.428571	0.571429	0.5	0.5	1	0	0.333333	0	0.333333	0.333333	0.333333	0.666667	0.666667	0.333333	0	0	1	0	0.5	0	0.5	0	0	1	0.75	0.25	0	0.5	0.5	0	0	1	0	0	1	0	0	0	0	0.2	0	0.4	0.2
Asp1	0.0508475	0.237288	0.491525	0.220339	0.666667	0.333333	0.614286	0.385714	0.2	0.8	0.513514	0.486486	0.166667	0.190476	0.47619	0.166667	0.611111	0.388889	0.222222	0.412698	0.365079	0.4375	0.5625	0.323944	0.352113	0.0704225	0.0704225	0.0704225	0.112676	1	0.6	0.4	0.242424	0.454545	0.242424	0.0606061	0.545455	0.454545	0.173913	0.521739	0	0	0.26087	0.0434783	0.102564	0.115385	0.0897436	0.269231	0.307692
Asp2	0	0.130435	0.695652	0.173913	1	0	0.615385	0.384615	0.175	0.825	0.65	0.35	0.15	0.1	0.55	0.2	0.5	0.5	0.2	0.6	0.2	0.516129	0.483871	0.428571	0.238095	0.0714286	0.142857	0.119048	0	1	0.583333	0.416667	0.0689655	0.448276	0.310345	0.172414	0.105263	0.894737	0.105263	0.578947	0	0.0526316	0.157895	0.105263	0.115385	0.153846	0.0384615	0.173077	0.442308
Glu1	0.222222	0.333333	0.277778	0.166667	1	0	0.73913	0.26087	0.357143	0.642857	0.47619	0.52381	0.166667	0.277778	0.388889	0.166667	0.416667	0.583333	0.266667	0.266667	0.466667	0.571429	0.428571	0.257143	0.142857	0.2	0.171429	0.114286	0.114286	1	0.521739	0.478261	0.25	0.25	0.416667	0.0833333	0.16	0.84	0.125	0.625	0	0.125	0.125	0	0.272727	0.136364	0.136364	0.181818	0.181818
Glu2	0.0377358	0.245283	0.471698	0.245283	0.666667	0.333333	0.689189	0.310811	0.247788	0.752212	0.636364	0.363636	0.025641	0.179487	0.641026	0.153846	0.5	0.5	0.218182	0.509091	0.272727	0.564706	0.435294	0.342857	0.328571	0.142857	0.142857	0.0285714	0.0142857	1	0.596774	0.403226	0.0857143	0.485714	0.371429	0.0571429	0.212121	0.787879	0.142857	0.690476	0	0.0714286	0.0714286	0.0238095	0.151515	0.121212	0.0757576	0.151515	0.318182
Phe1	0.0857143	0.342857	0.342857	0.228571	0.833333	0.166667	0.628571	0.371429	0.290323	0.709677	0.4	0.6	0.0810811	0.189189	0.540541	0.189189	0.285714	0.714286	0	0.705882	0.294118	0.545455	0.454545	0.428571	0.2	0.142857	0.0571429	0.0571429	0.114286	1	0.714286	0.285714	0.1	0.3	0.3	0.3	0.25	0.75	0.214286	0.714286	0.0714286	0	0	0	0.142857	0.0857143	0.114286	0.257143	0.2
Phe2	0	0.272727	0.454545	0.272727	1	0	0.46875	0.53125	0.375	0.625	0.6	0.4	0.0666667	0.0666667	0.6	0.266667	0.75	0.25	0.12	0.6	0.28	0.631579	0.368421	0.384615	0.307692	0	0.115385	0.115385	0.0769231	1	0.317073	0.682927	0.0740741	0.666667	0.148148	0.111111	0.214286	0.785714	0.266667	0.533333	0	0	0.133333	0.0666667	0.333333	0.0740741	0	0.111111	0.259259
Gly1	0	1	0	0	0	1	0.333333	0.666667	0.25	0.75	0.4	0.6	0	0	1	0	1	0	0.6	0.2	0.2	0.625	0.375	0.333333	0.2	0.133333	0.0666667	0.2	0.0666667	1	0.571429	0.428571	0.4	0	0.2	0.4	0.5	0.5	0.8	0.2	0	0	0	0	0.25	0.125	0.0625	0.3125	0.25
Gly2	0.0909091	0.545455	0.181818	0.181818	1	0	0.666667	0.333333	0.375	0.625	0.666667	0.333333	0.5	0	0	0.5	0	1	0.416667	0.583333	0	0.555556	0.444444	0.2	0.4	0.05	0.2	0.15	0	1	0.538462	0.461538	0	0.5	0.5	0	0.166667	0.833333	0.166667	0.666667	0	0	0.166667	0	0.333333	0.166667	0.0833333	0.166667	0.208333
Gly3	0.0243902	0.121951	0.512195	0.341463	0.666667	0.333333	0.525	0.475	0.125	0.875	0.3	0.7	0.0925926	0.111111	0.703704	0.0925926	0.6	0.4	0.12	0.62	0.26	0.69697	0.30303	0.333333	0.307692	0.025641	0	0.25641	0.0769231	1	0.4	0.6	0.0833333	0.666667	0.25	0	0.136364	0.863636	0.0869565	0.695652	0	0.0869565	0.0434783	0.0869565	0.142857	0.0714286	0.107143	0.178571	0.303571
Gly4	0	0.272727	0.454545	0.272727	1	0	0.636364	0.363636	0.222222	0.777778	0	1	0	0.230769	0.461538	0.307692	0.5	0.5	0.5	0.25	0.25	0.555556	0.444444	0.222222	0.333333	0.111111	0.333333	0	0	1	0.4	0.6	0	1	0	0	0	1	0	0.375	0	0.25	0.25	0.125	0.2	0.133333	0.0666667	0	0.533333
His1	0	0.333333	0.583333	0.0833333	1	0	0.684211	0.315789	0.1875	0.8125	0.384615	0.615385	0.0666667	0.266667	0.4	0.266667	0.636364	0.363636	0.333333	0.555556	0.111111	0.4375	0.5625	0.470588	0.352941	0.176471	0	0	0	1	0.705882	0.294118	0.185185	0.37037	0.37037	0.0740741	0.375	0.625	0	0.533333	0	0.0666667	0.4	0	0.030303	0	0.151515	0.242424	0.393939
His2	0.25	0.25	0	0.5	1	0	0.666667	0.333333	0.5	0.5	0.2	0.8	0.375	0.25	0.375	0	0.75	0.25	0.3	0.6	0.1	0.722222	0.277778	0.307692	0.307692	0	0.230769	0.153846	0	1	0.5	0.5	0	0.272727	0.636364	0.0909091	0.272727	0.727273	0.272727	0.272727	0	0	0.272727	0.181818	0.225806	0.0322581	0.0322581	0.193548	0.419355
Ile1	0.2	0.2	0.2	0.4	0.666667	0.333333	0.666667	0.333333	0.333333	0.666667	0.846154	0.153846	0.125	0.25	0.5	0.125	0.5	0.5	0.333333	0.222222	0.444444	0.363636	0.636364	0.263158	0.210526	0.210526	0.210526	0.105263	0	1	0.6	0.4	0.25	0.5	0.125	0.125	0.3125	0.6875	0.0555556	0.333333	0	0.444444	0.111111	0.0555556	0.108108	0.189189	0.135135	0.243243	0.189189
Ile2	0.031746	0.206349	0.555556	0.206349	0.5	0.5	0.659091	0.340909	0.225	0.775	0.565217	0.434783	0.125	0.104167	0.645833	0.125	0.6875	0.3125	0.242424	0.606061	0.151515	0.388889	0.611111	0.347826	0.282609	0.0869565	0.108696	0.0652174	0.108696	1	0.382353	0.617647	0.097561	0.731707	0.170732	0	0.15	0.85	0	0.705882	0	0.0588235	0.117647	0.117647	0.0892857	0.0178571	0.0535714	0.214286	0.446429
Ile3	0	0.307692	0.538462	0.153846	1	0	0.666667	0.333333	0.25	0.75	0.5	0.5	0.1	0	0.7	0.2	0.75	0.25	0.15	0.5	0.35	0.485714	0.514286	0.466667	0.266667	0.0333333	0.2	0.0333333	0	1	0.636364	0.363636	0.2	0.3	0.3	0.2	0.266667	0.733333	0.227273	0.5	0.0454545	0	0.136364	0.0909091	0.2	0.12	0	0.28	0.2
Lys1	0.0816327	0.22449	0.367347	0.326531	1	0	0.44186	0.55814	0.171875	0.828125	0.65	0.35	0.03125	0.09375	0.78125	0.09375	0.611111	0.388889	0.28125	0.375	0.34375	0.580645	0.419355	0.403846	0.269231	0.0769231	0.115385	0.0961538	0.0384615	1	0.361702	0.638298	0.0277778	0.5	0.333333	0.138889	0.407407	0.592593	0.243902	0.536585	0.0243902	0.097561	0.0731707	0.0243902	0.1	0.15	0.1	0.125	0.45
Lys2	0.0882353	0.117647	0.558824	0.235294	0.8	0.2	0.756098	0.243902	0.268293	0.731707	0.483871	0.516129	0.15	0.3	0.45	0.1	0.75	0.25	0.210526	0.552632	0.236842	0.428571	0.571429	0.393939	0.151515	0.0757576	0.181818	0.136364	0.0606061	1	0.627907	0.372093	0.137931	0.482759	0.275862	0.103448	0.157895	0.842105	0.181818	0.606061	0.030303	0.030303	0.121212	0.030303	0.151899	0.101266	0.113924	0.278481	0.202532
Leu1	0	0.2	0.6	0.2	0.857143	0.142857	0.575	0.425	0.276596	0.723404	0.4	0.6	0.097561	0.121951	0.682927	0.097561	0.846154	0.153846	0.152174	0.565217	0.282609	0.509091	0.490909	0.458333	0.25	0.104167	0.145833	0.0208333	0.0208333	1	0.56	0.44	0.157895	0.315789	0.263158	0.263158	0.411765	0.588235	0.142857	0.642857	0.0357143	0	0.107143	0.0714286	0.170213	0.0851064	0.106383	0.170213	0.255319
Leu2	0.105263	0.157895	0.473684	0.263158	0.75	0.25	0.695652	0.304348	0.35	0.65	0.380952	0.619048	0.238095	0.190476	0.52381	0.047619	0.5	0.5	0.185185	0.592593	0.222222	0.56	0.44	0.244444	0.288889	0.177778	0.133333	0.0888889	0.0666667	1	0.5	0.5	0	0.769231	0.153846	0.0769231	0.26087	0.73913	0.153846	0.576923	0.0384615	0.0769231	0.153846	0	0.0833333	0.1	0.116667	0.283333	0.233333
Leu3	0.25	0.166667	0.333333	0.25	1	0	0.125	0.875	0.363636	0.636364	0.5	0.5	0.2	0.2	0.6	0	0.5	0.5	0.214286	0.5	0.285714	0.384615	0.615385	0.333333	0.0666667	0.133333	0.133333	0.2	0.133333	1	0.428571	0.571429	0.214286	0.142857	0.285714	0.357143	0.25	0.75	0	0.5	0	0	0.333333	0.166667	0.181818	0	0.0909091	0.363636	0.181818
Leu4	0.3	0.3	0.3	0.1	0.5	0.5	0.714286	0.285714	0.727273	0.272727	0.571429	0.428571	0	0.166667	0.666667	0.166667	0.5	0.5	0.285714	0.571429	0.142857	0.5	0.5	0.227273	0.272727	0.0454545	0.227273	0.136364	0.0909091	1	0.4	0.6	0.1	0.3	0.4	0.2	0.357143	0.642857	0.352941	0.352941	0	0.176471	0.117647	0	0.178571	0.0714286	0.0357143	0.321429	0.285714
Leu5	0	0.222222	0.333333	0.444444	0.4	0.6	0.5	0.5	0.357143	0.642857	0.357143	0.642857	0.111111	0.111111	0.555556	0.222222	1	0	0.285714	0.285714	0.428571	0.2	0.8	0.419355	0.225806	0.0645161	0.16129	0.129032	0	1	0.5	0.5	0	0.5	0.375	0.125	0.375	0.625	0.125	0.25	0.125	0.375	0.125	0	0.0714286	0.0714286	0.142857	0.285714	0.285714
Leu6	0.5	0.166667	0.333333	0	0	1	0.714286	0.285714	0.333333	0.666667	0.333333	0.666667	0.142857	0.285714	0.428571	0.142857	1	0	0.5	0.5	0	1	0	0.166667	0.5	0	0	0.166667	0.166667	1	0.833333	0.166667	0.333333	0.666667	0	0	0.5	0.5	0	0	0	0	0	1	0.0714286	0.214286	0.0714286	0.142857	0.285714
Met	0.05	0.2	0.6	0.15	0.833333	0.166667	0.695652	0.304348	0.285714	0.714286	0.55	0.45	0.3125	0.1875	0.375	0.125	0.5	0.5	0.176471	0.647059	0.176471	0.5	0.5	0.193548	0.258065	0.193548	0.0967742	0.16129	0.0967742	1	0.388889	0.611111	0	0.705882	0.235294	0.0588235	0.153846	0.846154	0.307692	0.461538	0	0	0.230769	0	0.22	0.18	0.1	0.12	0.24
Asn1	0.08	0.24	0.46	0.22	0.8	0.2	0.639344	0.360656	0.26087	0.73913	0.6	0.4	0.0833333	0.1875	0.583333	0.145833	0.722222	0.277778	0.196078	0.529412	0.27451	0.419355	0.580645	0.34375	0.265625	0.0625	0.15625	0.078125	0.09375	1	0.62	0.38	0.166667	0.388889	0.333333	0.111111	0.166667	0.833333	0.166667	0.6	0	0.0333333	0.0666667	0.133333	0.201835	0.174312	0.110092	0.137615	0.201835
Asn2	0.08	0.24	0.36	0.32	1	0	0.590909	0.409091	0.176471	0.823529	0.44	0.56	0.206897	0.206897	0.413793	0.172414	0.5	0.5	0.025	0.525	0.45	0.560976	0.439024	0.25	0.291667	0.104167	0.1875	0.125	0.0416667	1	0.507042	0.492958	0.0512821	0.538462	0.282051	0.128205	0.172414	0.827586	0.166667	0.633333	0.0333333	0.0333333	0.133333	0	0.208333	0.194444	0.0972222	0.222222	0.194444
Pro1	0.166667	0.333333	0.166667	0.333333	1	0	1	0	0.2	0.8	0.333333	0.666667	0.25	0.5	0	0.25	0.75	0.25	0.75	0.25	0	0	1	0.166667	0.222222	0.166667	0.222222	0.222222	0	1	0.727273	0.272727	0	0.666667	0.333333	0	0.375	0.625	0	0.666667	0	0	0	0.333333	0.230769	0.0769231	0	0.307692	0.230769
Pro2	0.137931	0.137931	0.655172	0.0689655	1	0	0.666667	0.333333	0.22449	0.77551	0.461538	0.538462	0.0526316	0.105263	0.736842	0.105263	0.777778	0.222222	0.214286	0.464286	0.321429	0.5	0.5	0.409091	0.363636	0.113636	0.0909091	0.0227273	0	1	0.472222	0.527778	0.0909091	0.636364	0.272727	0	0.3	0.7	0.166667	0.625	0	0.0833333	0.0833333	0.0416667	0.236364	0.127273	0.0363636	0.181818	0.345455
Pro3	0.133333	0.466667	0.266667	0.133333	1	0	0.611111	0.388889	0.176471	0.823529	0.5625	0.4375	0.230769	0.153846	0.461538	0.153846	0.4	0.6	0.307692	0.461538	0.230769	0.5	0.5	0.416667	0.208333	0.25	0.0416667	0.0833333	0	1	0.625	0.375	0	0.733333	0.133333	0.133333	0.227273	0.772727	0.1	0	0	0.4	0.2	0.3	0.0555556	0.0277778	0.138889	0.277778	0.388889
Pro4	0	0	0.8	0.2	0	1	1	0	0.5	0.5	0.75	0.25	0.2	0.2	0.4	0.2	0.5	0.5	0.4	0.4	0.2	0.375	0.625	0	0.166667	0.166667	0.166667	0.5	0	1	0.4	0.6	0	1	0	0	0	1	0	0.333333	0	0	0.666667	0	0.166667	0.0555556	0.166667	0.111111	0.333333
Gln1	0.157895	0.263158	0.421053	0.157895	0.5	0.5	0.5	0.5	0.5	0.5	0.333333	0.666667	0.166667	0.166667	0.666667	0	0.8	0.2	0.5	0.3125	0.1875	0.111111	0.888889	0.3	0.25	0.2	0.15	0.05	0.05	1	0.666667	0.333333	0.333333	0.4	0.2	0.0666667	0.571429	0.428571	0.4	0.4	0	0	0.2	0	0.235294	0.176471	0.117647	0.0588235	0.176471
Gln2	0.04	0.24	0.5	0.22	0.833333	0.166667	0.676471	0.323529	0.272727	0.727273	0.545455	0.454545	0.15625	0.21875	0.5625	0.0625	0.555556	0.444444	0.361111	0.472222	0.166667	0.555556	0.444444	0.359375	0.25	0.0625	0.203125	0.109375	0.015625	1	0.7	0.3	0.217391	0.478261	0.26087	0.0434783	0.282609	0.717391	0.212121	0.575758	0.030303	0.030303	0.151515	0	0.25	0.125	0.1	0.225	0.175
Arg1	0.166667	0.333333	0.25	0.25	0.5	0.5	0.666667	0.333333	0.333333	0.666667	0.428571	0.571429	0.1	0.2	0.6	0.1	1	0	0.375	0.5	0.125	0.181818	0.818182	0.133333	0.333333	0.133333	0.2	0.133333	0.0666667	1	0.714286	0.285714	0	0.333333	0.333333	0.333333	0.2	0.8	0.277778	0.388889	0.111111	0.111111	0.111111	0	0.0666667	0.2	0	0.2	0.4
Arg2	0.0833333	0.166667	0.444444	0.305556	0.5	0.5	0.615385	0.384615	0.181818	0.818182	0.4	0.6	0.047619	0.333333	0.571429	0.047619	0.8	0.2	0.25	0.545455	0.204545	0.457143	0.542857	0.27027	0.297297	0.108108	0.162162	0.027027	0.135135	1	0.333333	0.666667	0.0625	0.4375	0.5	0	0.428571	0.571429	0.333333	0.424242	0.030303	0.0606061	0.121212	0.030303	0.222222	0.155556	0.0222222	0.288889	0.222222
Arg3	0.25	0.25	0.25	0.25	1	0	1	0	0	1	1	0	0.25	0.25	0.25	0.25	0.5	0.5	0	1	0	0.428571	0.571429	0.5	0	0.5	0	0	0	1	0.5	0.5	0	0.333333	0.333333	0.333333	1	0	1	0	0	0	0	0	0	0	1	0	0
Arg4	0	0	0.5	0.5	1	0	1	0	0.333333	0.666667	0.5	0.5	0.25	0.25	0.25	0.25	1	0	0.25	0.5	0.25	0.4	0.6	0.285714	0.142857	0.285714	0.142857	0.142857	0	1	1	0	0	0.5	0.5	0	0	1	0.285714	0.428571	0.142857	0	0.142857	0	0.375	0	0.25	0.375	0
Arg5	0	0	0.8	0.2	0.666667	0.333333	0.5	0.5	0.285714	0.714286	1	0	0.111111	0	0.888889	0	0.5	0.5	0	0.857143	0.142857	0.75	0.25	0.153846	0.0769231	0.0769231	0.384615	0.230769	0.0769231	1	0.857143	0.142857	0	0	1	0	0	1	0.142857	0.142857	0.142857	0.142857	0.285714	0.142857	0.222222	0	0	0	0.444444
Arg6	0	1	0	0	0.5	0.5	0.5	0.5	1	0	0.5	0.5	0.5	0	0.5	0	0.5	0.5	0	1	0	0.333333	0.666667	0	0.666667	0.333333	0	0	0	1	0.5	0.5	0	0.333333	0.666667	0	0	1	0	0.6	0	0.2	0.2	0	0	0.4	0.4	0	0
Ser1	0.0833333	0.375	0.375	0.166667	0.5	0.5	0.5	0.5	0.368421	0.631579	0.5	0.5	0.1	0.233333	0.433333	0.233333	0.25	0.75	0.285714	0.333333	0.380952	0.166667	0.833333	0.535714	0.142857	0.0357143	0.107143	0.142857	0.0357143	1	0.482759	0.517241	0.125	0.25	0.25	0.375	0.444444	0.555556	0.3125	0.625	0	0	0	0.0625	0.235294	0.147059	0.102941	0.235294	0.161765
Ser2	0	0.5	0.25	0.25	0.5	0.5	0.8	0.2	0.2	0.8	0.75	0.25	0.111111	0.222222	0.444444	0.222222	0.833333	0.166667	0.222222	0.555556	0.222222	0.375	0.625	0.538462	0.0769231	0	0.307692	0.0769231	0	1	0.483871	0.516129	0	0.25	0.75	0	0.6	0.4	0.142857	0.428571	0.142857	0	0.285714	0	0.285714	0.119048	0.166667	0.190476	0.166667
Ser3	0	0.333333	0.5	0.166667	1	0	0.75	0.25	0.333333	0.666667	0.571429	0.428571	0	0	1	0	0.714286	0.285714	0.444444	0.444444	0.111111	0.636364	0.363636	0.0714286	0.285714	0.0714286	0.285714	0.0714286	0.214286	1	0.631579	0.368421	0.133333	0.4	0.4	0.0666667	0.3	0.7	0.5	0.25	0	0.0833333	0	0.166667	0.184211	0.157895	0.131579	0.184211	0.157895
Ser4	0.1	0.35	0.4	0.15	0.25	0.75	0.724138	0.275862	0.352941	0.647059	0.8125	0.1875	0.1875	0.5	0.25	0.0625	0.692308	0.307692	0.25	0.5625	0.1875	0.461538	0.538462	0.210526	0.210526	0.184211	0.315789	0.0526316	0.0263158	1	0.648649	0.351351	0.153846	0.384615	0.346154	0.115385	0.333333	0.666667	0.225806	0.612903	0.0645161	0	0.0322581	0.0645161	0.158879	0.0654206	0.130841	0.214953	0.242991
Ser5	0.147059	0.176471	0.470588	0.205882	0.5	0.5	0.666667	0.333333	0.214286	0.785714	0.5	0.5	0.0714286	0.142857	0.607143	0.178571	0.5	0.5	0.241379	0.344828	0.413793	0.44	0.56	0.372549	0.254902	0.0588235	0.215686	0.0784314	0.0196078	1	0.540541	0.459459	0.135135	0.567568	0.27027	0.027027	0.289474	0.710526	0.0588235	0.411765	0.176471	0	0.294118	0.0588235	0.0992366	0.0152672	0.0610687	0.305344	0.244275
Ser6	0	0.2	0.4	0.4	1	0	0.833333	0.166667	0.666667	0.333333	0.642857	0.357143	0.166667	0.0833333	0.666667	0.0833333	0.444444	0.555556	0.193548	0.451613	0.354839	0.515152	0.484848	0.290323	0.258065	0.0322581	0.0322581	0.225806	0.16129	1	0.517241	0.482759	0.294118	0.294118	0.176471	0.235294	0.166667	0.833333	0.222222	0.666667	0	0	0.111111	0	0.15942	0.0289855	0.0434783	0.202899	0.275362
Thr1	0.166667	0.333333	0.333333	0.166667	0.5	0.5	0.444444	0.555556	0.5	0.5	0.5	0.5	0	0	0.666667	0.333333	0.333333	0.666667	0.444444	0.333333	0.222222	0.272727	0.727273	0.3	0.1	0	0.2	0.4	0	1	0.545455	0.454545	0.272727	0.181818	0.181818	0.363636	0.666667	0.333333	0.25	0.75	0	0	0	0	0.2	0.08	0.12	0.16	0.16
Thr2	0.192308	0.384615	0.230769	0.192308	0.666667	0.333333	0.65	0.35	0.4375	0.5625	0.526316	0.473684	0.15	0.4	0.3	0.15	0.8	0.2	0.307692	0.461538	0.230769	0.5625	0.4375	0.333333	0.333333	0.0952381	0.190476	0.047619	0	1	0.628571	0.371429	0.181818	0.454545	0.227273	0.136364	0.75	0.25	0.153846	0.615385	0	0.230769	0	0	0.22	0.02	0.06	0.32	0.28
Thr3	0	0.189189	0.486486	0.324324	1	0	0.551724	0.448276	0.217391	0.782609	0.458333	0.541667	0	0.275862	0.586207	0.137931	0.428571	0.571429	0.375	0.458333	0.166667	0.5	0.5	0.456522	0.26087	0.0652174	0.0869565	0.108696	0.0217391	1	0.7	0.3	0.0666667	0.6	0.2	0.133333	0.241379	0.758621	0	0.714286	0	0	0.142857	0.142857	0.0705882	0.0470588	0.0941176	0.223529	0.305882
Thr4	0.0833333	0.208333	0.541667	0.166667	0.666667	0.333333	0.666667	0.333333	0.285714	0.714286	0.571429	0.428571	0.0714286	0.142857	0.571429	0.214286	1	0	0.291667	0.5	0.208333	0.736842	0.263158	0.5	0.25	0	0	0.25	0	1	0.419355	0.580645	0.0625	0.6875	0.1875	0.0625	0.125	0.875	0.333333	0.555556	0	0	0.111111	0	0.258065	0.0967742	0.0967742	0.290323	0.16129
Val1	0.181818	0.0909091	0.363636	0.363636	1	0	0.625	0.375	0.666667	0.333333	1	0	0	0.4	0.4	0.2	0.333333	0.666667	0.333333	0.5	0.166667	0	1	0.4	0.4	0	0	0.2	0	1	0.5	0.5	0.142857	0.285714	0.428571	0.142857	0.5	0.5	0.222222	0.555556	0	0.222222	0	0	0.25	0.15	0.05	0.2	0.2
Val2	0	0.25	0.25	0.5	1	0	0.75	0.25	0.111111	0.888889	0.5	0.5	0.166667	0	0.666667	0.166667	1	0	0.3	0.5	0.2	0.384615	0.615385	0.3	0.4	0.15	0	0	0.15	1	0.8	0.2	0.0909091	0.363636	0.272727	0.272727	0.375	0.625	0.285714	0.571429	0	0	0.142857	0	0.272727	0	0.0909091	0.0909091	0.363636
Val3	0.185185	0.037037	0.481481	0.296296	0.9	0.1	0.548387	0.451613	0.225806	0.774194	0.529412	0.470588	0.05	0	0.8	0.15	0.5	0.5	0.136364	0.590909	0.272727	0.631579	0.368421	0.404762	0.285714	0.0238095	0.119048	0.142857	0.0238095	1	0.695652	0.304348	0.142857	0.428571	0.190476	0.238095	0.125	0.875	0	0.6	0	0.1	0.2	0.1	0.145833	0.0833333	0.0416667	0.145833	0.395833
Val4	0	0.166667	0.333333	0.5	0.5	0.5	0.6875	0.3125	0	1	0.625	0.375	0	0.0909091	0.818182	0.0909091	0.5	0.5	0.0714286	0.357143	0.571429	0.615385	0.384615	0.681818	0.0909091	0	0.0909091	0.0909091	0.0454545	1	0.608696	0.391304	0	0.642857	0.214286	0.142857	0.1	0.9	0	0.666667	0	0	0.333333	0	0.157895	0.0526316	0.0526316	0.157895	0.421053
Trp	0.166667	0.166667	0.5	0.166667	0.5	0.5	0.583333	0.416667	0.285714	0.714286	1	0	0	0	0.8	0.2	0.666667	0.333333	0.2	0.4	0.4	0.666667	0.333333	0.333333	0.466667	0.0666667	0	0.0666667	0.0666667	1	0.555556	0.444444	0.0833333	0.416667	0.333333	0.166667	0.428571	0.571429	0.428571	0.285714	0	0.142857	0	0.142857	0.047619	0.0952381	0	0.333333	0.333333
Tyr1	0.0526316	0.157895	0.578947	0.210526	0.333333	0.666667	0.76	0.24	0.173913	0.826087	0.722222	0.277778	0.222222	0.0555556	0.388889	0.333333	0.333333	0.666667	0.0588235	0.588235	0.352941	0.545455	0.454545	0.275862	0.275862	0.172414	0.0689655	0.172414	0.0344828	1	0.647059	0.352941	0.1	0.45	0.4	0.05	0.111111	0.888889	0.1	0.4	0.1	0.2	0.1	0.1	0.0344828	0.0344828	0.0689655	0.241379	0.448276
Tyr2	0	0.111111	0.666667	0.222222	0.571429	0.428571	0.615385	0.384615	0.333333	0.666667	0.333333	0.666667	0	0.0769231	0.846154	0.0769231	0.285714	0.714286	0.214286	0.428571	0.357143	0.454545	0.545455	0.653846	0.153846	0.0769231	0.0769231	0	0.0384615	1	0.428571	0.571429	0.1	0.6	0.3	0	0.142857	0.857143	0.230769	0.538462	0.0769231	0	0.153846	0	0.0714286	0.0357143	0.0714286	0.142857	0.5
[truncated: 12 more columns]

[truncated: 10 more sheets: LEU3, MBP1, MSN4, NRG1, PHO4, RTG3, SKN7, STE12, TEC1, UPC2]
